# Supplementary material for: High-Density Genetic Map Construction and Identification of QTLs Controlling Leaf Abscission Trait in Poncirus trifoliata
Source: Int J Mol Sci. 2021 May 27;22(11):5723. doi: 10.3390/ijms22115723 (PMC8198561; doi:10.3390/ijms22115723)
Supplement: Supplementary file 1 [file ijms-22-05723-s001.zip]

Archive with 2 entries (2 files):
- Supplementary Tables S1-S9.xlsx
- Supplementary Figures S1-S3.pdf
