# Supplementary material for: High-Density Genetic Map Construction and Identification of QTLs Controlling Leaf Abscission Trait in Poncirus trifoliata
Source: Int J Mol Sci. 2021 May 27;22(11):5723. doi: 10.3390/ijms22115723 (PMC8198561; doi:10.3390/ijms22115723)
Supplement: Supplementary file 1 [file ijms-22-05723-s001.zip › Supplementary Tables S1-S9.xlsx]

## Sheet: Table S1
Table S1. Sequence information of the mapped SLAF markers
>Marker29189	nnxnp
TCACACTCACTAGGACTGGAACAGGTAATCACCACCGATCTTATAAGAAGGTCCACTCCAGGTGCAGGTCCTTCCAAATAAAAAACAATCCGATCAGGCAXXXXXXXXXXGAACTAACAGAATCTATTACTTTCCAATAAACAAATAGCTCGTTTCTGAATCTCGTTGTTCTAGTTTCAAAGTTGCCAGCACATCAGCTGATCCTTGATG	M,P,aa,ab,ac,ad,ae,af,ag,ah,ai,aj,ak,al,am,an,ao,ap,aq,ar,as,at,au,av,aw,ax,ay,az,ba,bb,bc,bd,be,bf,bg,bh,bi,bj,bk,bl,bm,bn,bo,bp,bq,br,bs,bt,bu,bv,bw,bx,by,bz,ca,cb,cc,cd,ce,cf,cg,ch,ci,cj,ck,cl,cm,cn,co,cp,cq,cr,cs,ct,cu,cv,cw,cx,cy,cz,da,db,dc,dd,de,df,dg,dh,di,dj,dk,dl,dm,dn,do,dp,dq,dr,ds,dt,du,dv,dw,dx,dy,dz,ea,eb,ec,ed,ee,ef,eg,eh,ei,ej,ek,el,em,en,eo,ep,eq,er,es,et,eu,ev,ew,ex,ey,ez,fa,fb…
TCACACTCACTAGGACTGGAACAGGTAATCACCACCGATCTTATAAGAAGGTCCACTCCAGGTGCAGGTCCTTCCAAATAAAAAACGACCCGATCAGGCAXXXXXXXXXXGAACTAACAGAAGCCATTACTTTCCAATAAATAAATAGCTCGTTTCTGAATCTCGTTGTTCTAGTTTCAAAGTTGCCAGCACATCAGCTGATCCTTGATG	M,ab,ac,ad,ag,ai,aj,ak,ap,aq,ar,as,ax,ay,ba,bb,bd,be,bg,bh,bn,bp,bs,bt,bu,bv,by,bz,cd,ch,ci,cj,ck,cm,cp,cs,ct,cu,cw,cx,cy,db,dc,dd,de,df,dg,di,dj,dn,do,dp,dq,dr,ds,dt,du,dv,dw,dx,eb,ed,ef,eg,ek,en,eq,er,es,ez,fb,fe,fg,fh,fk,fl,fm,fn,fp,fq,fr,fs,ft,fv,fw,fx,fy,fz,gb,gc,gd,ge,gg,gh,gi,gj,gk,gq,gs,gu,gv,gy,gz,ha,hd,he,hg,hi,hl,hn,hp,hq,hr
>Marker42136	abxcc
CCCTCATTATATAGAAACCGCTGCTTATAATGGCTGTCCCAAGTATCTACGAGGAGGTTGCCTTGCTGTGTTCACGATTTCAAGAACGATCGTTCTTGTTXXXXXXXXXXATGTTGATGTTGGGCTGCTGATTCTTGTGAAAAGTGGAGATGTTCCGAAAACCACTTCAGGTAAAATACAAAGATGGGCAGCTAAGGATAAGCTGATCGG	P,aa,ab,ac,ad,af,al,am,ao,ap,aq,as,au,av,aw,ax,ay,ba,bb,be,bf,bg,bj,bl,bm,bp,bq,bu,bv,by,ca,cb,cc,cd,ce,ch,ck,cl,cm,cn,cr,cs,ct,cw,cx,cy,cz,da,dd,de,dg,dh,di,dj,dk,dn,dq,ds,dt,du,dv,dx,dz,ea,eb,ec,ed,ee,eg,eh,ej,el,em,eo,es,et,ev,ex,ey,ez,fa,fb,ff,fi,fk,fm,fo,fp,fq,fr,ft,fu,fv,fy,fz,ga,gc,gd,ge,gf,gi,gj,gl,gm,gn,go,gp,gq,gr,gt,gu,gv,gw,gx,gy,gz,hb,hc,he,hh,hi,hk,hm,hn,ho
CCCTCATTATATAGAAACCGCTGCTTATAATGGCTGTCCCAAGTATCTACGAGGAGGTTGCCTTGCTGCGTTCACGATTTCAAGAACGATCGTTCTTGTTXXXXXXXXXXATGTTGATGTTGGGCTGCTGATTCTTGTGAAAAGTGGAGATGTTCCGAAAACCACTTCAGGTAAAATACAAAGATGGGCAGCTAAGGATAAGCTGATCGG	P,ae,ag,ah,ai,aj,ak,am,an,ar,at,az,bc,bd,bh,bi,bk,bm,bn,bo,br,bs,bt,bw,bx,bz,cf,cg,ci,cj,co,cp,cq,cu,cv,db,dc,df,dg,dl,dm,do,dp,dr,dw,dy,ef,ei,ek,en,ep,eq,er,et,eu,ew,fc,fd,fe,fg,fh,fj,fl,fn,fs,fw,fx,gb,gg,gh,gk,gs,ha,hd,hf,hg,hj,hl,hp,hq,hr
CCCTCATTATATAGAAACCACTGCTTATAGTAGCTGTCCCGAGTATCTACGAGGAGGTTGCCTTGCTGCGTTCACGATTTCAAGAACGATCGTTCTTGTTXXXXXXXXXXATGTTGATGTTGGGCTGCTGATTCTTGTGAAAAGTGGAGATGTTCCGAAAACCACTTCAGGTAAAATACAAAGATGGGCAGCTAAGGATAAGCTGATCGG	M,aa,ab,ac,ad,af,ag,ah,ai,ak,an,ap,aq,ar,as,at,az,ba,bd,be,bg,bl,bn,bp,br,bs,bv,bx,by,bz,cc,cd,cf,ch,ci,cj,ck,cn,ct,cu,cw,cx,cy,db,dc,df,dg,di,dj,dn,dq,dr,ds,dt,du,dv,dx,ea,ec,ed,ee,ef,ei,en,eq,es,et,eu,fa,fb,fc,fd,fe,fg,fh,fi,fj,fk,fl,fm,fn,fo,fp,fq,fs,ft,fu,fw,fx,fz,ga,gb,gc,gd,gf,gh,gi,gj,gk,gn,go,gq,gv,gx,gy,hf,hg,hl,hm,ho
>Marker47164	abxcc
AAAATTATTAGTAACAAGGAATCAGCCCCTCTAGAAGAAAAATATATTTTTCTTCTTCTTGTGAAGTAAGAACACAATTGGACGTGCTTCAAAGAGAATTXXXXXXXXXXTATCAAGCTGCCGTTGTTTCTTATAGGCTAGCACGCTATGCAATTAGCTCTTCTTCAGGCACTGTTCCAAATTCCCATTTCCAAGATATATCCATTAACT	M,aa,ab,ac,ad,ae,af,ag,ah,ai,aj,ak,al,am,an,ao,ap,aq,ar,as,at,au,av,aw,ax,ay,az,ba,bb,bc,bd,be,bf,bg,bh,bi,bj,bk,bl,bm,bn,bo,bp,bq,br,bs,bt,bu,bv,bw,bx,by,bz,ca,cb,cc,cd,ce,cf,cg,ch,ci,cj,ck,cl,cm,cn,co,cp,cq,cr,cs,ct,cu,cv,cw,cx,cy,cz,da,db,dc,dd,de,df,dg,dh,di,dj,dk,dl,dm,dn,do,dp,dq,dr,ds,dt,du,dv,dw,dx,dy,dz,ea,eb,ec,ed,ee,ef,eg,eh,ei,ej,ek,el,em,en,eo,ep,eq,er,es,et,eu,ev,ew,ey,ez,fa,fb,fc,f…
AAAATTATTAGTAACAAGGAATCAGCCCCTCTAGAAGAAAAACATTCTTCTTGTGAAGTAAGAACACAATTGGACGTGCTTCAAAGAGAATTAATTTTATXXXXXXXXXXTATGAAGCTGCCGTTGTTTCTTATAGGCTAGCACGCTATGCAATTAGCTCGTCTTCAGGCACTGTTCCAAATTCCCATTTCCAAGATATATCCATTAACT	P,ae,ag,ah,ai,aj,ak,am,an,ar,at,az,bc,bd,bg,bh,bk,bm,bn,bo,br,bs,bt,bw,bz,cf,cg,ci,cm,cn,co,cq,cu,da,db,dc,dd,df,dl,dm,dp,dw,dy,ef,ei,ek,en,eo,ep,eq,er,ew,ez,fc,fd,fe,ff,fg,fh,fj,fl,fm,fn,fo,fw,fx,ga,gb,gh,gk,gv,ha,hd,hf,hg,hj,hl,hp,hr
AAAATTATTAGTAACAAGGAATCAGCCCCTCTAGAAGAAAAACATTCTTCTTGTGAAGTAAGAACACAATTGGACGTGCTTCAAAGAGAATTAATTTTATXXXXXXXXXXTATGAAGCTGCCGTTGTTTCTTATAGGCTAGCACGCTATGCAATTAGCTCTTCTTCAGGCACTGTTCCAAATTCCCATTTCCAAGATATATCCATTAACT	P,aa,ab,ac,ad,af,al,ao,ap,aq,as,au,av,aw,ax,ay,ba,bb,be,bf,bg,bi,bj,bl,bp,bq,bu,bv,bx,by,ca,cb,cc,cd,ce,ch,cj,ck,cl,cp,cr,ct,cw,cx,cy,cz,de,dg,dh,di,dj,dk,dn,do,dq,dr,ds,dt,du,dv,dx,dz,ea,eb,ec,ed,ee,eg,eh,ej,el,em,es,et,eu,ev,ey,ez,fa,fb,fi,fk,fp,fq,fr,fs,ft,fu,fv,fy,fz,ge,gf,gg,gi,gj,gm,gn,go,gp,gq,gr,gs,gt,gu,gv,gw,gx,gy,gz,hb,hc,he,hh,hi,hk,hm,hn,ho,hq
>Marker48733	abxcc
ATGCGCTTATCAGATTGGCAATTAACTATTCCTCTAGCAAAATTATGTTCCTGTTGTTTGATTATTATCTTATTGTTTTCTGATATCTTCCGTAATAATTXXXXXXXXXXTTTTAACGTCTGAGAAACCAATAATCTTTTATCAACATTTACATTTTGTAACTTTTTTGGTTATTCCTTGCTATTAGAGTTGCTTCTGGAGCATGTTCCT	M,aa,ab,ac,ad,af,ag,ah,ai,an,ap,aq,ar,as,at,ba,bd,bg,bl,bn,bp,br,bs,bv,bx,by,bz,cc,cd,cf,ch,ci,cj,ck,cn,co,ct,cu,cw,cx,cy,db,df,dg,di,dj,dn,dq,dr,ds,dt,du,dv,dx,ec,ed,ee,ef,ei,en,eq,es,eu,fa,fb,fc,fd,fh,fi,fj,fk,fl,fm,fn,fo,fp,fq,fs,ft,fx,fy,fz,ga,gb,gc,gd,gf,gh,gi,gj,gk,gn,go,gq,gv,gx,gy,hf,hg,hm
ATGCGTTTATCAGATTGGCAATTAACTATTTCTCTAGCAAAATTATGTTCATCTTGTTTGATTATTATCTTATTGTTTTCTGATATCTTCCGTAATATTTXXXXXXXXXXTTTTAACGTCTGCGTAACCAATAATCTTTTATCAACATTTACATTTTGTAACTTTTTTGGTTATTCCTTGCTATTAGAGTTGCTTCTGGAGCATGTTCCT	P,ae,ag,ah,ai,ak,am,ar,at,au,az,bc,bd,bh,bi,bk,bm,bn,bo,bp,br,bs,bt,bv,bw,bx,bz,cf,cg,ci,cj,co,cp,cq,cu,cv,db,dc,df,dl,dm,do,dp,dr,dy,ef,ei,en,ep,eq,er,et,eu,ew,fc,fd,fh,fj,fl,fn,fo,fs,fw,fx,gg,gh,gk,gs,ha,hd,hf,hg,hj,hl,hq
ATGCGTTTATCAGATTGGCAATTAACTATTTCTCTAGCAAAATTATGTTCATCTTGTTTGATTATTATCTTATTGTTTTCTGATATCTTCCGTAATATTTXXXXXXXXXXTTTTAACGTCTGAGTAACCAATAATCTTTTATCAACATTTACATTTTGTAACTTTTTTGGTTATTCCTTGCTATTAGAGTTGCTTCTGGAGCATGTTCCT	P,aa,ab,ac,ad,af,aj,al,an,ao,ap,aq,as,at,av,aw,ax,ay,ba,bb,be,bf,bg,bj,bl,bp,bq,bu,by,ca,cb,cc,cd,ce,ch,ck,cl,cm,cn,cr,cs,ct,cw,cx,cy,cz,da,dd,de,dg,dh,di,dj,dk,dn,dq,ds,dt,du,dv,dx,eb,ec,ed,ee,em,eo,es,et,ev,ex,ey,ez,fa,fb,ff,fi,fk,fm,fo,fp,fq,fr,ft,fu,fv,fy,fz,ga,gb,gc,gd,ge,gf,gi,gj,gk,gl,gm,gn,go,gp,gq,gr,gt,gu,gv,gw,gx,gy,gz,hb,hc,hh,hi,hm,hn
>Marker50082	abxcc
TTTTCCTGTTAGTTGGTAAGTGCATGTTGTTTCATTTTGGACTTAATGGCGGTTACTTGGGTGCATTGTTGACGTGTCTAACTGCACTTGAATGGCATTTXXXXXXXXXXCAAATAGTGAACAACTTGTGATGAGATGGTATGTTTTAGGACTGTTTTCAGATTTCTTCTTATTTATTTTAATGGACCAATATTGAATAACTCAAAAAAC	M,aa,ab,ac,ad,ae,af,ag,ah,ai,aj,ak,al,am,an,ao,ap,aq,ar,as,at,au,av,aw,ax,ay,az,ba,bb,bc,bd,be,bf,bg,bh,bi,bj,bk,bl,bm,bn,bo,bp,bq,br,bs,bt,bu,bv,bw,bx,by,bz,ca,cb,cc,cd,ce,cf,cg,ch,ci,cj,ck,cl,cm,cn,co,cp,cq,cr,cs,ct,cu,cv,cw,cx,cy,cz,da,db,dc,dd,de,df,dg,dh,di,dj,dk,dl,dm,dn,do,dp,dq,dr,ds,dt,du,dv,dw,dx,dy,dz,ea,eb,ec,ed,ee,ef,eg,eh,ej,ek,el,em,en,eo,ep,eq,er,es,et,eu,ev,ew,ex,ey,ez,fa,fb,fc,f…
TTTTCCTGTTAGTTGGTAAGTGCATGTTGTTTCATTTTGGAGTTAATGGGGGCTACTTGGGTGCATTGTTGACGTGTCTAACTGCACTTGAATGGGATTTXXXXXXXXXXCAAATAGTGAACAACTTGTGATGAGATGGTATGTTTTAGGACTGTTTTCAGATTTCTTCTTATTTATTTTAATGGACCAATATTGAATAACTCAAAAAAC	P,aa,ab,ae,ai,ak,ar,at,au,av,az,bd,be,bf,bg,bh,bi,bk,bm,bn,br,bs,bt,bu,bv,bw,bx,bz,cb,ce,cg,ch,ci,cj,co,cp,cr,ct,cv,cx,db,dc,dh,di,dl,dm,dn,do,dp,dr,dw,dx,dy,ek,ep,eq,er,et,eu,ew,ex,fa,fc,fd,fe,fj,fk,fl,fo,fs,ga,gg,gk,gt,gu,gv,gw,ha,he,hf,hg,hi,hj,hk,hl,hq,hr
TTTTCCTGTTAGTTGGTAAGTGCATGTTGTTTCATTTTGGAGTTAATGGGGGCTACTTGGGTGCATTGTTGACGTGTCCAACTGCACTTGAATGGGATTTXXXXXXXXXXCAAATAGTGAACAACTTGTGATGAGATGGTATGTTTTAGGACTGTTTTCAGATTTCTTCTTATTTATTTTAATGGACCAATATTGAATAACTCAAAAAAC	P,ab,ac,ad,af,ag,ah,aj,al,am,an,ao,ap,aq,as,aw,ax,ay,az,ba,bb,bc,be,bg,bj,bl,bo,bp,bq,by,ca,cc,cd,cf,ck,cl,cm,cn,cq,cs,cu,cw,cy,cz,da,dd,de,df,dg,di,dj,dk,dq,ds,dt,du,dv,dz,ea,eb,ec,ed,ee,ef,eg,eh,ei,ej,el,em,en,eo,es,et,ev,ey,ez,fa,fb,ff,fg,fh,fi,fm,fn,fo,fp,fq,fr,ft,fu,fv,fw,fx,fy,fz,gb,gc,gd,ge,gf,gh,gi,gj,gl,gm,gn,go,gp,gq,gr,gs,gx,gy,gz,hb,hc,hd,hg,hh,hi,hl,hm,hn,ho,hp
>Marker51104	abxcc
AACAAGTGAACAAGAAGTCTTACAAAAGGTTTGTCTAGGATTGAAATGATGGCTGATAATCACATAAAGGGCACTCTATATATTGACTATTTCATGGGAGXXXXXXXXXXTCCCAATGAAACCGTCATCACCAATATTATGCCCCTCTGATTCCTGAGCTGCACGGGTAACTTCATCCCAAAATGCAACATAGCAAACCTGAATCCATAT	P,ae,ag,ah,ai,ak,am,at,au,az,bh,bi,bk,bm,bn,bo,br,bs,bt,bv,bw,bx,bz,cf,cg,ci,cj,co,cp,cq,cv,db,dc,df,dl,dm,do,dr,dw,dy,ef,ei,ek,en,eq,er,et,eu,fc,fe,fh,fj,fl,fs,gh,gk,gs,ha,hd,hf,hg,hj,hl,hp,hq,hr
AACAAGTGAACAAGAAGTCTTACAAAAGGTTTGTCTAGGAAATGATGGCTGATAATCACATAAAGAGCACTCTATATATTGACTATTTCATGGGAGAAAAXXXXXXXXXXTCCCAATGAAGCCGTCATCACCAATATTATGCCCCTCTGATTCCTGAGCTGCACGGGTAACTTCATCCCAAAATGCAACATAGCAAACCTGAATCCATAT	M,aa,ab,ac,ad,af,ag,ah,ai,ak,ap,aq,ar,at,ba,bd,bl,bn,bp,br,bs,bv,bx,by,bz,cc,cd,ch,ci,cj,ck,cn,co,ct,cu,cw,cx,cy,db,df,dg,di,dj,dn,dq,dr,ds,dt,du,dv,dx,ea,ec,ed,ee,ef,ei,en,es,eu,fa,fb,fc,fd,fe,fg,fh,fi,fj,fl,fm,fo,fq,fs,ft,fx,fz,ga,gb,gc,gd,gf,gh,gi,gj,gk,gn,gq,gv,gx,gy,hd,hf,hg,hl,hm,ho
AACAAGTGAACAAGAAGTCTTACAAAAGGTTTGTCTAGGATTGAAATGATGGCTGATAATCACATAAAGAGCACTCTACATATTGACTATTTCATAGGAGXXXXXXXXXXTCCCAATGAAACCGTCATCACCAATATTATGCCCCTCTGATTCCTGAGCTGCACGGGTAACTTCATCCCAAAATGCAACATAGCAAACCTGATTCCATAT	P,aa,ab,ac,ad,af,aj,al,an,ao,ap,aq,av,aw,ax,ay,ba,bb,be,bf,bg,bj,bl,bp,bq,bu,by,ca,cb,cd,ce,ch,ck,cn,cr,cs,cw,cx,cz,da,dd,dg,dh,di,dj,dk,dn,dq,ds,du,dv,dx,dy,dz,ea,eb,ec,ed,eg,eh,ej,el,eo,es,et,ev,ex,ey,ez,fa,fb,fg,fk,fm,fo,fp,fq,fr,ft,fu,fv,fy,fz,ga,gc,gd,gf,gi,gj,gl,gm,gn,go,gp,gq,gr,gt,gu,gv,gw,gx,gy,gz,hc,he,hh,hi,hk,hm,hn,ho
>Marker55428	ccxab
CTGGCAAAGAAACCAGTTTGCTTTCAGCAGTGAAAGAAATTGTAAAGTTGAACTATCTACAACTGATATACCAAGCACATATTCAATAAACAAAATAGAAXXXXXXXXXXATTGTTTAAGATTGGTGTTGCAGAAACTGCAAATAGAAAACTATAAAAGTTTATGATATGGAGATAACAAATAAAGTAGAAACTTACTTGGCAATGACTA	M,ab,ad,ag,ai,aj,ak,ap,aq,ar,ax,ba,bb,be,bg,bh,bp,bs,bt,bu,bv,by,bz,cd,ch,ci,cj,ck,cm,cp,cs,cu,cw,cx,cy,db,dc,dd,df,di,dn,dp,dq,ds,dt,du,dv,dx,ed,ef,eq,er,es,ez,fb,fk,fm,fp,fq,fr,fs,fv,fw,fx,fy,gb,gc,ge,gg,gh,gi,gj,gk,gv,gy,gz,ha,hg,hi,hl,hq,hr
CTGGCAAAGAAAGCAGTTTGCTTTCAGCAGTGAAAGAAATTGTAAAGTTGAACTATCTACAACTGATATACCAAGCACATATTCAATAAACAAAATAGAAXXXXXXXXXXATTGTTTAAGATTGGTGTTGCAGAAACTGCAAATAGAAAACTATAAAAGTTTATGATATGGAGATAACAAATAAAGTAGAAACTTACTTGGCAATGACTA	P,aa,ab,ac,ad,ae,af,ah,ai,aj,al,am,an,ao,ap,aq,ar,at,au,av,aw,ax,ay,az,ba,bb,bc,bd,be,bf,bg,bh,bi,bj,bk,bl,bm,bn,bo,bp,bq,br,bs,bt,bu,bv,bw,bx,by,ca,cb,cc,cd,ce,cg,ch,cj,ck,cl,cm,cn,co,cp,cq,cr,cu,cv,cw,cx,db,dc,dd,de,df,dg,dh,di,dm,dn,do,dt,du,dv,dx,dy,dz,eb,ed,ee,ef,ei,em,en,eo,ep,eq,er,es,et,eu,ev,ew,ex,ez,fa,fb,fc,fd,ff,fk,fl,fo,fp,fq,fs,fu,fv,fx,fy,fz,ga,gb,gc,gd,ge,gf,gg,gh,gi,gj,gl,gm,gn,g…
CTGGCAAAGAAACCAGTTTGCTTTCAGCAGTGAAAGAAATTGTAAAGTTGAACTATCTACAACTGATATACCAAGCACATATTCAATTAACAAAATAGAAXXXXXXXXXXATTGTTTAAGATTGGTGTTGCAGAAACTGCAAATAGAAAACTATAAAAGTTTATGATATGGAGATAACAAATAAAGTAGAAACTTACTTGGCAATGACTA	M,aa,ae,ah,am,an,at,au,av,aw,bc,bf,bg,bj,bk,bl,bm,bo,br,bw,bx,ca,cb,cc,ce,cf,cg,cl,cn,co,cq,cr,cz,de,dh,di,dk,dl,dy,dz,ea,ec,ee,eh,ei,ej,em,ep,et,eu,ev,ew,ex,ey,fa,fc,fd,ff,fj,fo,fu,ga,gf,gl,gm,gn,go,gp,gr,gt,gw,gx,hb,hc,hf,hh,hj,ho
>Marker55587	ccxab
TGATCCCCGGGCATCGACACTAGCAAGCTTTGGATTTGATTTTGCTCCGGCGCCTGGAACTACAAGCATTACTAGCAAACTAATATCAGTTTATGATGCGXXXXXXXXXXGGGATCGAACTTTATGCCAATTGAGGCAACAAGTGAGGACGCCACTCATGCAAAACAACATCGTCAAAAGCAGAGCTAAACCCAGAGGGAAACCTATGGA	P,aa,ab,ac,ad,ae,af,ag,ah,ai,aj,ak,al,am,an,ao,ap,aq,ar,as,at,au,av,aw,ax,ay,az,ba,bb,bc,bd,be,bf,bg,bh,bi,bj,bk,bl,bm,bn,bo,bp,bq,br,bs,bt,bu,bv,bw,bx,by,bz,ca,cb,cc,cd,ce,cf,cg,ch,ci,cj,ck,cl,cm,cn,co,cp,cq,cr,cs,ct,cu,cv,cw,cx,cy,cz,da,db,dc,dd,de,df,dg,dh,di,dj,dk,dl,dm,dn,do,dp,dq,dr,ds,dt,du,dv,dw,dx,dy,dz,ea,eb,ec,ed,ee,ef,eg,eh,ei,ej,ek,el,em,en,eo,ep,eq,er,es,et,eu,ev,ew,ex,ey,ez,fa,fb,f…
TGATCCCCGGGCATCGACACTAGCAAGCTTTGGAATTGATTTTGCTCCGGCGCCTGCAACTACAAGCATTACTAGCAAACTAATATCAGTTTATGATGCGXXXXXXXXXXGGGATCGAACTTTATGCCAATTGAGGCAACAAGTGAGGACGCCACTCATGCAAAACAACATCATCAAAAGCAGGGCTAAACCGAGAGGGAAACCTATGGA	M,ab,ac,ad,ag,ai,aj,ak,an,ap,aq,ar,as,ax,ay,ba,bb,bd,be,bg,bh,bn,bp,bs,bt,bu,bv,by,bz,cd,ch,ci,cj,ck,cm,cp,cs,ct,cu,cw,cx,cy,db,dd,df,dg,di,dj,dn,do,dp,dq,dr,ds,dt,du,dv,dw,dx,ed,ef,eg,en,eq,er,es,ez,fb,fe,fg,fh,fj,fk,fl,fm,fn,fp,fq,fr,fs,ft,fv,fw,fx,fy,fz,gb,gc,gd,ge,gh,gi,gj,gk,gq,gs,gu,gv,gy,gz,ha,hd,he,hg,hi,hl,hn,hp,hq,hr
TGATCCCCGGGCATCGACACTAGCAAGCTTTGGAATTGATTTTGCTCCGGCGCCTGGAACTACAAGCATTACTAGCAAACTAATATCAGTTTATGATGCGXXXXXXXXXXGGGATCGAACTTTATGCCAATTGAGGCAACAAGTGAGGACGCCACTCATGCAAAACAACATCATCAAAAGCAGGGCTAAACCGAGAGGGAAACCTATGGA	M,aa,ae,af,ah,al,am,at,au,av,aw,az,bc,bf,bg,bi,bj,bk,bl,bm,bo,bq,br,bs,bw,bx,ca,cb,cc,ce,cf,cg,cl,cn,co,cq,cr,cv,cz,da,dc,de,dh,dk,dl,dm,dy,dz,ea,eb,ec,ee,eh,ei,ej,ek,el,em,eo,ep,et,eu,ev,ew,ex,ey,fa,fc,fd,ff,fi,fo,fq,fu,ga,gf,gg,gl,gm,gn,go,gp,gr,gt,gw,gx,ha,hb,hc,hf,hh,hj,hk,hm,ho
>Marker58275	ccxab
AATGGGTTTTCCTGATTTCGTCGGACCCCCTCATAGAAGAGTTCCGGGTTTTGGAGGGTAAATGCTTTTTAAGTGCTTTATGTTTGATCCCATCATGGGTXXXXXXXXXXCAGCCATTATTACGAGCACTACTGTTGAAGTTGTTGTTCCTCGTTCTCTTGTCCCTATAATTCAAGGAGAAGATGGTGCGTGTCTGAAACAAATTCGTCA	M,ab,ac,ad,ag,ai,aj,ak,ap,aq,ar,as,ax,ay,ba,bb,bd,be,bg,bh,bn,bp,bs,bt,bu,bv,by,bz,cd,ch,ci,cj,ck,cm,cp,cs,ct,cu,cw,cx,db,dd,df,dg,di,dj,dn,do,dp,dq,ds,dt,du,dv,dw,dx,ed,ef,eg,en,eq,er,es,fa,fb,fe,fg,fh,fk,fl,fm,fp,fq,fr,fs,ft,fv,fx,fy,gb,gc,gd,ge,gg,gh,gi,gj,gk,gq,gs,gu,gv,gy,gz,ha,hd,he,hg,hi,hl,hn,hp,hq,hr
AATGGGGTTTCCTGATTTCGTCGGACCCCCTCATAGAAGAGTTCCAGGTTTTGGAGGGTAAATGCTTTTTAAGTGCTTTATGTTTGATCCCATCATGGGTXXXXXXXXXXCAGCCATTATTACGAGCACTACTGTTGAAGTTGTTGTTCCTCGTTCTCTTGTCCCTATAATTCAAGGAGAAGATGGTGCGTGTCTGAAACAAATTCGTCA	P,aa,ab,ac,ae,af,ai,ak,ap,ar,av,bb,bd,bf,bi,bk,bl,br,bt,bu,bv,bz,ce,cg,ch,cj,cr,ct,cv,cx,dh,dl,dn,do,dv,dw,dx,ek,eq,eu,ew,ex,fa,fc,fd,fk,fl,fs,ga,gg,gs,gt,gu,gv,gw,ha,hb,hc,hf,hi,hj,hk,hn,hq,hr
AATGGGTTTTCCTGATTTCGTCGGACCCCCTCATAGAAGAGTTCCGGGTTTTGGAGGGTAAATGCTTTTTAAGTGCTTTATGTTTGATCCCATCATGGGTXXXXXXXXXXCAGCCATTATTACAAGCACTACTGTTGAAGTTGTTGTTCCTCGTTCTCTTGTCCCTATAATTCAAGGAGAAGATGGTGCGTGTCTGAAACAAATTCGTCA	M,aa,ae,af,ah,al,am,an,at,au,av,aw,az,bc,bf,bg,bi,bj,bk,bl,bm,bo,bq,br,bw,bx,ca,cb,cc,ce,cf,cg,cj,cl,cn,co,cq,cr,cv,cz,da,dc,de,dh,dk,dl,dm,dy,dz,ea,eb,ec,ee,eh,ei,ej,ek,el,em,eo,ep,et,eu,ev,ew,ex,ey,fc,fd,ff,fi,fj,fo,fu,ga,gf,gm,gn,go,gp,gr,gt,gw,gx,hb,hc,hf,hh,hj,hk,hm,ho
>Marker62032	abxcc
TCACTGAGAAACAAATAACCAAATAATACGCATCAAAGCCAAAGTGGTATACGTCGGAAAACTTTAGAAAAAGAAAATAATCCTTGAAATAAAATTGTCAXXXXXXXXXXGTGGGTTGAAAGAAAATCACTTGTTTTAAAATTGACATGTAGAAAACTTGCCATTTCTAATCTTTAAAAGTGCCAGTTCCATAGCGGCTCTAGCATCTTC	P,ab,ac,ad,af,ah,aj,al,an,ao,ap,aq,as,aw,ax,ay,az,ba,bb,bc,be,bg,bj,bl,bp,bq,by,ca,cd,cf,ck,cl,cn,cq,cr,cs,cu,cw,cx,cy,cz,da,dd,de,dg,di,dj,dk,dq,ds,dt,du,dv,dz,ea,eb,ec,ed,ee,ef,eg,eh,ei,ej,el,em,en,eo,es,et,ev,ex,ey,ez,fa,fb,ff,fg,fh,fi,fk,fm,fn,fo,fp,fq,fr,ft,fu,fv,fx,fy,fz,gb,gd,ge,gf,gh,gi,gj,gl,gm,gn,go,gp,gq,gr,gs,gv,gx,gy,gz,hb,hc,hd,hg,hh,hi,hm,ho,hp
TCACTGAGAAACAAATAACCAAATAATACGCATCAAAGCCAAAGAGGTATATGTCGGAAAACTTTAGAAAAAGAAAATAATCCTTGAAATAAAATTGTCAXXXXXXXXXXGTGGGTTGAAAGAAAATCACTTGTTTTGAAATTGACATGTAGAAAACTTGCCATTTCTAATCTTTAAAAGTGCCAGTTCCATAGCGGCTCTAGCATCTTC	M,aa,ab,ac,ad,ag,ah,ai,ak,an,ap,aq,ar,ay,ba,bd,bl,bn,bp,br,bs,bv,bx,by,bz,ca,cc,cd,cf,ch,ci,cj,ck,cn,co,ct,cu,cv,cw,cx,cy,db,df,dg,di,dj,dn,do,dq,dr,ds,dt,du,dv,dx,ea,ec,ed,ee,ef,en,ep,eq,es,eu,ey,fa,fb,fc,fd,fe,fg,fh,fi,fj,fk,fl,fm,fn,fo,fp,fq,fs,ft,fw,fx,fy,fz,ga,gc,gd,gf,gh,gi,gj,gk,go,gq,gv,gx,gy,gz,hf,hg,hl,hm,ho,hr
TCACTGAGAAACAAATAACCAAATAATACGCATCAAAGCCAAAGAGGTATATGTCGGAAAACTTTAGAAAAAGAAAATAATCCTCGAAATAAAATTGTCAXXXXXXXXXXGTGGGTTGAAAGAAAATCACTTGTTTTGAAATTGACATGTAGAAAACTTGCCATTTCTAATCTTTAAAAGTGCCAGTTCCATAGCGGCTCTAGCATCTTC	P,aa,ae,ag,ai,ak,am,ar,at,au,av,bd,bf,bh,bi,bk,bm,bn,bo,br,bs,bt,bu,bv,bw,bx,bz,cb,ce,cg,ch,ci,cj,co,cp,ct,cv,db,dc,df,dh,dl,dm,dn,do,dp,dr,dw,dx,dy,ek,ep,eq,er,et,eu,ew,fc,fd,fe,fj,fl,fs,fw,ga,gg,gk,gt,gu,gw,ha,he,hf,hj,hl,hq,hr
>Marker66238	abxcc
TGGACTTCGATGATTTCCTCCATCTTGATTTCTCCGGCTACAGCTCCACCACCACCACTACCACTACAGGCGACGACTATGCCTGTGACTGGAACGACTGXXXXXXXXXXTCGATGATGGACGATAGCGGATTAAATCCTAATGCAAGAGTTGCAAATATTGCCCATGAGCCATGCAACTCTGTGTCAACTGAAACCAGTAGCAGCAGCA	P,ac,ad,ag,ah,aj,al,am,an,ao,aq,as,at,aw,ax,ay,az,ba,bb,bc,be,bg,bh,bj,bl,bo,bp,bq,by,ca,cc,cd,cf,ci,ck,cm,cn,cq,cs,cw,cy,cz,da,dd,de,df,dg,di,dj,dk,dp,dq,ds,dt,du,dy,dz,ea,eb,ec,ed,ee,ef,eg,eh,ei,ej,el,em,en,eo,es,et,ev,ey,fb,ff,fg,fh,fi,fj,fm,fn,fo,fp,fq,fr,fu,fv,fw,fx,fy,fz,gb,gc,gd,ge,gf,gh,gi,gj,gl,gm,gn,go,gp,gq,gr,gs,gz,hc,hd,hg,hh,hi,hj,hm,hn,ho,hp
TGGACTTCGATGATATCCTCCATCTTGATTTCTCCGGCTACAGCTCCACCACCACCACTACCACTACAGGCGACGACTATGCCTGTGACTGGAACGACTGXXXXXXXXXXTCGATGATGGACGATAGCGGATTAAATCCTAATGCAAGAGTTGCAAATATTGCCCATGAGCCATGCAACTCTGTGTCAACTGAAACCAGTAGCAGCAGCA	M,aa,ab,ac,ad,ae,af,ag,ah,ai,aj,ak,al,am,an,ao,ap,aq,ar,as,at,au,av,aw,ax,ay,az,ba,bb,bd,be,bg,bh,bj,bk,bl,bm,bn,bo,bp,bq,br,bs,bt,bu,bv,bw,bx,by,bz,ca,cb,cc,cd,ce,cf,cg,ch,ci,cj,ck,cl,cm,cn,co,cp,cq,cr,cs,ct,cu,cv,cw,cx,cy,cz,da,db,dc,dd,de,df,dg,dh,di,dj,dl,dm,dn,do,dq,dr,ds,dt,du,dv,dw,dx,dy,dz,ea,eb,ec,ed,ee,ef,eg,eh,ei,ej,ek,el,em,en,ep,eq,er,es,et,eu,ev,ew,ex,ey,ez,fa,fb,fc,fd,fe,ff,fg,fh,f…
TGGACTTCGATGATTTCCTCCATCTTGATTTCTCCGGCTACAGCTCCACCACCACCACCACTACCACTACAGGCGACGACTATGCCTGTGACTGGAACGAXXXXXXXXXXTCGATGATGGACGATAGCGGATTAAATCCTAATGCAAGAGTTGCAAATATTGCCCTTGAGCCATGCAACTCTGTGTCAACTGAAACCAGTAGCAGCAGCA	P,aa,ab,ae,af,ai,ak,ap,ar,at,au,av,bd,bf,bi,bk,bm,bn,br,bs,bt,bu,bv,bw,bx,bz,cb,ce,cg,ch,cj,co,cp,cr,ct,cv,cx,db,dh,dl,dm,dn,do,dr,dv,dw,dx,ek,ep,eq,er,et,eu,ew,ex,ez,fa,fc,fe,fk,fl,fs,ga,gg,gj,gk,gn,gt,gu,gv,gw,ha,hb,he,hf,hj,hk,hl,hq,hr
>Marker69355	abxcc
GAAATGTGGTAACAGATTCGGTTACCTTCAATTCATCAACATCCACCTTCAAGAATATGACAGCGGGCAGCTTCTTCGCCAATTCACTCAAAATTGGAGAXXXXXXXXXXAATAAAAAATATATATATACCAGTTTCTTTGCCGCAATGCCCTTTTGGAGCTGCTCGTTCCAGGATTCAACAGTGTGGCAGCTGATCACTTGTCCCTCCT	M,aa,ab,ac,ad,af,ag,ah,ai,ak,ap,aq,ar,as,at,ba,bd,be,bl,bn,bp,br,bs,bv,bx,by,cc,cd,cf,ci,cj,ck,cn,ct,cx,db,df,dg,di,dj,dn,dq,dr,ds,dt,du,dv,dx,ea,ec,ed,ee,ef,ei,eq,es,eu,fa,fb,fc,fe,fg,fi,fk,fl,fm,fo,fp,fq,fs,ft,fu,fx,fz,ga,gb,gd,gf,gh,gi,gj,gk,gn,go,gq,gv,gx,gy,hf,hg,hl,hm,ho
GAAATGTGGTAACAGATTCGATTACCTTCAATTCATCAACATCCACCTTCAAGAATATGACAGCGGGCAGCTTCTTCGCCAATTCACTCAAAATTGGAGAXXXXXXXXXXATAAAAAAATATATATATACCAGTTTCTTTGCCGCAATGCCCTTTTGGAGCTGCTCGTTCCAGGATTCAACAGTGTGGCAGCTGATCACTTGTCCCTCCT	P,aa,ab,ac,ad,af,al,ao,ap,aq,as,au,av,aw,ax,ay,bb,bf,bg,bj,bp,bu,bv,ca,cb,cc,cd,ce,ch,ck,cl,cm,cr,cs,cw,cx,cy,da,dd,dg,dh,di,dj,dk,dn,dq,ds,dt,dv,dx,dz,ea,eb,ec,ed,ee,eh,ej,el,em,eo,es,et,ev,ex,ey,fa,fb,ff,fi,fk,fo,fp,fq,fr,fu,fv,ga,gc,ge,gf,gi,gj,gl,gm,gn,go,gp,gr,gs,gt,gu,gv,gw,gx,gy,gz,hb,hc,he,hh,hi,hk,hm,hn,ho
GAAATGTGGTAACAGATTCGATTACCTTCAATTCATCAACATCCACCTTCAAGAATATGACAGCGGGCAGCTTCTTCGCCAATTCACTCAAAATTGGAGAXXXXXXXXXXATAAAAAAAAATATATATACCAGTTTCTTTGCCGCAATGCCCTTTTGGAGCTGCTCGTTCCAGGATTCAACAGTGTGGCAGCTGATCACTTGTCCCTCCT	P,ae,ag,ah,ai,aj,ak,am,an,ar,at,az,bc,bd,bh,bi,bm,bo,br,bs,bt,bw,bx,cf,cg,ci,cj,cn,co,cp,cq,db,df,dl,do,dp,dw,dy,ek,en,ep,eq,er,eu,ew,fc,fd,fe,fg,fh,fj,fl,fw,gb,gg,gh,gk,ha,hd,hf,hg,hh,hj,hl,hp,hq,hr
>Marker69966	abxcc
TTGTTCTTTTTCAGATTGAGGAGGGAATTGTGCTTAATGTTGCTGGGGGACTAATTATCGAACATTCTTTGATTTTGCCCTATGTTAAACAAGTGGTTAGXXXXXXXXXXGACTAGGACGAGATAGAATACTGTAGTTGGATCAGATCTGAGTTTGGTTGCTAGAATGTCCGTCCTGAAAACATGAATAATAACTCAATTAAGTAGCTGT	M,aa,ab,ac,ad,af,ag,ah,ai,ak,an,ap,aq,ar,as,at,ba,bd,be,bl,bn,bp,br,bs,bv,bx,by,bz,cc,cd,cf,ch,ci,cj,ck,cn,ct,cu,cx,cy,db,df,dg,di,dj,dn,dq,dr,ds,dt,du,dv,dx,ea,ec,ed,ee,ef,ei,en,eq,es,et,eu,fa,fb,fc,fd,fe,fg,fh,fi,fj,fk,fl,fn,fo,fp,fq,fs,ft,fu,fw,fz,ga,gb,gc,gd,gf,gh,gi,gj,gk,gn,go,gq,gv,gx,gy,hf,hg,hl,hm,ho
TTGTTCTTTTTCAGATTGAGGAGGGAATTGTGCTTAATGTTGCTGGGGGACTAATTATCGAACATTCTTTGATTTTGCCCTATGTTAAACAAGTGGTTAGXXXXXXXXXXGACAAGGACGAGATAGAATACTGTAATTGGATCAGATCTGAGTTTGGTTGCTAGAATGTCGATCCTGAAAACATGAATAATAACTCAATTAAGTAGCTGT	P,ae,ag,ah,ai,aj,ak,am,an,ar,at,az,bc,bd,bh,bi,bk,bm,bn,bo,br,bs,bt,bw,bx,bz,cf,cg,ci,cj,co,cp,cq,cv,db,dc,df,dl,dm,do,dr,dw,dy,ef,ei,ek,en,ep,eq,er,eu,ew,fc,fd,fe,fg,fh,fj,fl,fn,fs,fw,fx,gb,gg,gh,gk,gn,gs,ha,hd,hf,hg,hj,hl,hm,hp,hq,hr
TTGTTCTTTTTCAGATTGAGGAGGGAATTGTGCTTAATGTTGCTGGGGGACTAATTATCGAACATTCTTTGATTTTGCCCTATGTTAAACAAGTGGTTAGXXXXXXXXXXGACATGGACGAGATAGAATACTGTAATTGGATCAGATCTGAGTTTGGTTGCTAGAATGTCGATCCTGAAAACATGAATAATAACTCAATTAAGTAGCTGT	P,aa,ab,ad,af,al,ao,ap,aq,as,au,av,aw,ax,ay,ba,bb,be,bf,bg,bj,bl,bp,bq,bu,bv,by,ca,cb,cc,cd,ce,ch,ck,cl,cm,cn,cr,ct,cw,cx,cy,cz,da,dd,de,dg,dh,di,dj,dk,dn,dq,ds,dt,du,dv,dx,dz,ea,eb,ec,ed,ee,eg,eh,ej,el,em,eo,es,et,ev,ex,ey,ez,fa,fb,ff,fi,fk,fo,fp,fq,fr,ft,fu,fv,fy,fz,ga,gc,ge,gf,gi,gj,gm,gn,go,gp,gq,gr,gt,gu,gv,gw,gx,gy,gz,hb,hc,he,hh,hi,hk,hm,ho
>Marker79804	ccxab
CCTGATTGCGCTTCGGAATTTAACAAGCTCGAAGAAGTTCCCTCTTCATCTGAAGGCAAGAAGCTCATTTACCAACAAAGTAACTTACTAACACAATACTXXXXXXXXXXCGGATAAGGTTCAAGCAGCTCTATCACTCACTTCCAATCATACTGCACTTGTTCCAAGCCCCATCCCCAACACAAATTTACAAGATGATGGATTTATCTA	M,aa,ae,af,ah,al,am,at,au,av,aw,az,bc,bf,bg,bi,bj,bk,bl,bm,bo,bq,br,bw,bx,ca,cb,cc,ce,cf,cg,cl,cn,co,cq,cr,cu,cv,cz,da,dc,de,dh,dk,dl,dm,dy,dz,ea,eb,ec,ee,eh,ei,ej,ek,el,em,eo,ep,et,eu,ev,ew,ex,ey,fa,fc,fd,ff,fi,fo,fu,ga,gf,gg,gl,gm,gn,go,gp,gr,gt,gu,gw,gx,hb,hc,hf,hh,hj,hk,hm,ho
CCTGATTGCGCTTCGGAATTTAACAAGCTCGAAGAAGTTCCCTCTTCATCTGAAGGCAAGAAACTCATTTACCAACAAAGTAACTTACTAACACAATACTXXXXXXXXXXCGGATAAGGTTCAAGCAGCTCTATCACTCACTTCCAATCATACTGCACTAGTTCCAAGCCCCATCCCAAACACAAATTTACAAGATGATGGATTTTTTTA	P,aa,ab,ac,ad,ae,af,ag,ah,ai,aj,ak,al,am,an,ao,ap,aq,ar,as,at,au,av,aw,ax,ay,az,ba,bb,bc,bd,be,bf,bg,bh,bi,bj,bk,bl,bm,bn,bo,bp,bq,br,bs,bt,bu,bv,bw,bx,by,bz,ca,cb,cc,cd,ce,cf,cg,ch,ci,cj,ck,cl,cm,cn,co,cp,cq,cr,cs,ct,cu,cv,cw,cx,cy,cz,da,db,dc,dd,de,df,dg,dh,di,dj,dk,dl,dm,dn,do,dp,dq,dr,ds,dt,du,dv,dw,dx,dy,dz,ea,eb,ec,ed,ee,ef,eg,eh,ei,ej,ek,el,em,en,eo,ep,eq,er,es,et,eu,ev,ew,ex,ey,ez,fa,fb,f…
CCTGATTGCGCTTCGGAATTTAACAAGCTCGAAGAAGTTCCCTCTTCATCTGAAGGCAAGAAACTCATTTACCAACAAAGTAACTTACTAACACAATACTXXXXXXXXXXCGGATAAGGTTCAAGCAGCTCTATCACTCACTTCCAATCATACTGCACTAGTTCCAAGCCCCATCCCCAACACAAATTTACAAGATGATGGATTTATCTA	M,ab,ac,ad,ag,ai,aj,ak,an,ao,ap,aq,ar,as,ax,ay,ba,bb,bd,be,bg,bh,bn,bp,bs,bt,bu,bv,by,bz,cd,ch,ci,cj,ck,cm,cp,cs,ct,cu,cw,cx,cy,db,dd,df,dg,di,dj,dn,do,dp,dq,dr,ds,dt,du,dv,dw,dx,ed,ef,eg,en,eq,er,es,ez,fb,fe,fg,fh,fj,fk,fl,fm,fn,fp,fq,fr,fs,ft,fv,fw,fx,fy,fz,gb,gc,gd,ge,gh,gi,gj,gk,gq,gr,gs,gu,gv,gy,gz,ha,hd,he,hg,hi,hj,hl,hm,hn,hp,hq,hr
>Marker83121	ccxab
CCATCTTGCAAATCGACCGTCGAACCGACGATCAGGATCTAATCAAGAAACAATACCGCAAACTCGCCCTGCTCTTGCACCCAGACAAGAACAAATACCCXXXXXXXXXXGCCTTACGATCACGAGCTCAGTCTTTTCACGAAGATCGATTTAACGACTCATTCTGATTCAATGCACCAGAGTAATAAGTTGCCTGTGAGAAGGAGCCAG	M,aa,ae,af,ah,al,am,at,au,av,aw,az,bc,bf,bg,bi,bj,bk,bl,bm,bo,bq,br,bt,bw,ca,cb,cc,ce,cg,ch,cj,cl,cn,co,cq,cr,cv,cz,da,dc,de,dh,dk,dl,dm,dy,dz,ea,eb,ee,eh,ei,ej,ek,el,em,eo,ep,er,et,eu,ev,ew,ex,ey,ez,fa,fc,fd,ff,fi,fo,fu,ga,gf,gg,gl,gm,gn,go,gp,gr,gt,gw,gx,gz,hb,hc,hf,hh,hj,hk,hl,hm,ho
CCATCTTGCAAACCGACCGTCGAACCGACGATCAGGATCTCATCAAGAAACAATACCGCAAACTCGCCCTGCTCTTGCACCCAGACAAGAACAAATACCCXXXXXXXXXXGCCCTACGATCACGAGCTCAGTCTTTTCACGAAGATCGATTTAACGACTCATTCTGATTCAATGCACCAGAGTAATAAGTTGCCTGTGAGAAGGAGCCAG	P,aa,ab,ac,ad,ae,af,ag,ah,ai,aj,ak,al,am,an,ao,ap,aq,ar,as,at,au,av,aw,ax,ay,az,ba,bb,bc,bd,be,bf,bg,bh,bj,bk,bl,bm,bn,bo,bp,bq,br,bs,bt,bu,bv,bw,bx,by,bz,ca,cb,cc,cd,ce,cf,cg,ch,ci,cj,ck,cl,cm,cn,co,cp,cq,cr,cs,ct,cu,cv,cw,cx,cy,cz,da,db,dc,dd,de,df,dg,dh,di,dj,dk,dl,dm,dn,do,dp,dq,dr,ds,dt,du,dv,dw,dx,dy,dz,ea,eb,ec,ed,ee,ef,eg,eh,ei,ej,ek,el,em,en,eo,ep,eq,er,es,et,eu,ev,ew,ex,ey,ez,fa,fb,fc,f…
CCATCTTGCAAATCGACCGTCGAACCGACGATCAGGATCTAATCAAGAAACAATACCGCAAACTCGCCCTGCTCTTGCACCCAGACAAGAACAAATACCCXXXXXXXXXXGCCTTACGATCACGAGCTCAGTCTTTTCACGAAGATCGATTTAACCACTCATTCTGATTCAATGCACCAGAGTAATAAGTTGCCTGTGAGAAGGAGCCAG	M,ab,ac,ad,ag,ai,aj,ak,an,ao,ap,aq,ar,as,ax,ay,ba,bb,bd,be,bh,bi,bn,bp,bs,bt,bu,bv,bx,by,bz,cd,cf,cg,ch,ci,cj,ck,cm,cp,cs,ct,cu,cw,cx,cy,db,dd,df,dg,di,dj,dn,do,dp,dq,dr,ds,dt,du,dv,dw,dx,ec,ed,ef,eg,en,eq,es,fb,fe,fg,fh,fj,fk,fl,fm,fn,fp,fq,fr,fs,ft,fv,fw,fx,fy,fz,gb,gc,gd,ge,gh,gi,gj,gk,gq,gs,gu,gv,gy,ha,hd,he,hg,hi,hl,hn,hp,hq,hr
>Marker97379	abxcc
GGTGGTTTGGTGAGGATGCTATTAATTAAATAGTCAATTATTATAGTAATCCTTTGATGCCACATATACCATGTTTGTAAGAGATAATTTGCCTGCTTATXXXXXXXXXXTTTAAATTTTAGTTCTTTCATTTTCAAAATGGAATTCTTTGCTGATGAGTGATATGATGCTGGTGCAGTAATAGCATTTTTGCTGAAATAGTGTCTTGTG	P,ae,ag,ah,ai,aj,ak,am,an,ar,at,bc,bd,bh,bk,bm,bn,bo,br,bs,bt,bw,bx,bz,cf,cg,ci,cm,cn,cq,cu,da,db,dc,df,dk,dl,dm,dp,dy,ef,ei,en,ep,eq,er,et,eu,ew,fc,fd,fh,fj,fl,fn,fo,fs,fw,fx,gb,gg,gh,ha,hd,hf,hg,hj,hl,hr
GGTGGTTTGGTGAGGATGCTATTAATTAAATAGTCAATTATTATAGTAATCCTTTGATGCCACATATACCATGTTTGTAAGAGATAATTTGCCTGCTTATXXXXXXXXXXTTTAAATTTTAGTTCTTTCATTTTCAAAATGGCATTCTTTGCTGATGAGTGATATGATGCTGGTGCAGTAATAGCATTTTTGCTGAAATAGTGTCTTGTG	P,aa,ab,ac,ad,af,ap,aq,as,au,av,aw,ax,ay,ba,bb,be,bf,bg,bi,bj,bl,bp,bq,bu,bv,bx,by,ca,cb,cc,cd,ce,ch,cj,ck,cl,cp,cr,cs,cw,cy,cz,dd,de,dg,dh,di,dj,dk,dn,do,dq,dr,du,dv,dx,dz,ec,ed,ee,eg,ej,em,eo,es,et,ev,ex,ey,ez,fa,fb,ff,fi,fm,fp,fq,fr,ft,fu,fv,fy,fz,ga,gc,gd,ge,gf,gi,gj,gl,gm,gn,go,gp,gq,gr,gs,gt,gu,gw,gx,gy,gz,hb,hc,hh,hi,hm,hq
GGTGGTTTGGTGAGGATGCTATTAATTAAATAGTCAATTTATTATAGTAATCCTTTGATGCCACATATACTATGTTTGTAAGAGATAATTTGCCTGCTTAXXXXXXXXXXTTTAAATTTTAGTTCTTTCATTTTCAAAATGGAATTCTTTGTTGATGAGTGATATGATGCTGGTGCAGTAATAGCATTTTTGCTGAAATAGTGTCTTGTG	M,aa,ab,ac,ad,ae,af,ag,ah,ai,aj,ak,al,am,an,ao,aq,as,at,au,av,aw,ax,ay,ba,bb,bc,bd,be,bf,bg,bh,bi,bj,bk,bl,bm,bn,bo,bp,bq,br,bt,bu,bv,bw,bx,by,bz,ca,cb,cc,cd,ce,cf,cg,ch,ci,cj,ck,cl,cm,cn,co,cp,cq,cr,cs,cu,cv,cw,cx,cy,cz,da,db,dc,dd,de,df,dg,dh,di,dj,dk,dl,dm,dn,do,dp,dq,dr,ds,dt,du,dv,dx,dy,eb,ec,ed,ee,ef,em,en,eo,ep,er,es,et,eu,ev,ew,ex,ey,ez,fa,fb,fc,fd,fh,fi,fj,fl,fo,fp,fq,fr,fs,ft,fu,fx,fy,f…
>Marker98492	ccxab
CCACGATCCAAATCTTTGAAGCAAACCAAAATTAACTCAATCTGAACATTTTTGCCTTGCAACTTGTCACAATAATTTATGATCTTGTTCAACTTTCAAGXXXXXXXXXXTGCAAGAAATGGAGAAAGATATTTTGCTTGGCACAGCACTCTTCACAGAATCCACTAAGAAGAAAAAGTGACCGCTTTCCATTATAGATTGCTCATGCCA	P,ab,ac,ad,ae,af,ag,ah,ai,aj,ak,al,an,ao,ap,aq,as,at,au,av,aw,ax,az,ba,bb,bc,bd,be,bf,bg,bh,bi,bj,bk,bl,bm,bn,bo,bp,bq,br,bs,bt,bu,bv,bw,bx,by,bz,ca,cb,cc,cd,ce,cf,cg,ch,ci,cj,ck,cl,cm,cn,co,cp,cq,cr,cv,cw,cx,cy,cz,da,db,dc,dd,de,dg,dh,di,dj,dk,dl,dm,dn,do,dp,dq,dr,ds,dt,du,dv,dw,dx,dy,dz,ea,eb,ec,ed,ee,ef,eg,eh,ej,ek,el,em,eo,ep,er,es,et,eu,ev,ew,ex,ey,ez,fa,fb,fc,fd,fe,fg,fh,fk,fl,fm,fn,fo,fp,f…
CCACGATCCAAATCTTTGAAGCAAACCAAAATTAACTCAATCTGAACATTTTTGCCTTGCAACTTGTCACAATAATTTATGATCTTGTTCAACTTTCAAGXXXXXXXXXXTGCAAGAAATGGAGAAAGATATTTTGCTTGGCACAGCACTCTTCACAGAATCCACTAAGAAGAAAAAGTGACCACTTTCCATTATAGATGACTCATGCCA	M,ae,aj,al,am,ao,au,av,aw,ax,az,bb,bf,bg,bh,bi,bj,bk,bm,bo,bq,bt,bu,bw,ca,cb,ce,cg,ch,cl,cm,co,cp,cq,cr,cz,da,de,df,dh,dk,dl,dm,dp,dy,dz,eb,ej,el,eo,ep,er,et,ev,ew,ex,ez,ff,fr,fv,fw,fy,ge,gg,gl,gm,gn,gp,gr,gs,gt,gu,gw,gz,ha,hb,hc,hh,hi,hj,hq,hr
CCACGATCCAAATCTTTGAAGCAAACCAAAATTAACTCAATCTGAACATTTTTGCCTTGCAACTTGTCACAATAATTTATGATCTTGTTCAACTTTCAAGXXXXXXXXXXTGCAAGAAATGGAGAAAGATATTTTGCTTGGCGCAGCACTCTTCACAGAATCCACTAAGAAGAAAAAGTGACCACTTTCCATTATAGATGACTCATGCCA	M,aa,ab,ac,ad,af,ag,ah,ai,ak,an,aq,ar,as,at,au,ba,bc,bd,be,bl,bn,bp,br,bs,bv,bx,by,bz,cc,cf,ci,cj,ck,cn,cu,cy,db,df,dg,di,dj,dn,dq,dr,ds,dt,du,dv,ea,eb,ec,ed,ee,ei,en,eq,es,et,eu,fa,fb,fc,fd,fe,fg,fi,fj,fl,fm,fo,fp,fq,fs,ft,fu,fx,fz,ga,gb,gc,gd,gf,gh,gi,gj,gn,go,gq,gv,gx,gy,hf,hg,hl,hm,ho
>Marker98563	ccxab
CCCTTCTTCCCCAGGCTAAGTTCCGTATTCCTGGATTTGGGTCCAGAGAGTTTTCTCTTAACCCCGGTCCCTTTAACATGAAAGAGCATGTTTTGATCACXXXXXXXXXXCCAGGTATCAGCTTTCAGCATCACCTTTCTTCTACATTTTAATCCCGTCATTAAATTAATTAAAACTACAAGTAAAACATTTTATTATTAATTATAATTA	M,ab,ac,ad,ag,ai,aj,ak,an,ao,ap,aq,ar,as,ax,ay,ba,bb,bd,be,bg,bh,bn,bp,bs,bt,bu,bv,by,bz,cd,ch,ci,cj,ck,cm,cp,cs,ct,cu,cw,cx,cy,db,dd,df,dg,di,dj,dn,do,dp,dq,dr,ds,dt,du,dv,dw,dx,dz,ec,ed,ef,eg,en,eq,er,es,ez,fb,fe,fg,fh,fj,fk,fl,fm,fn,fp,fq,fr,fs,ft,fv,fw,fx,fy,fz,gb,gc,gd,ge,gh,gi,gj,gk,gq,gs,gu,gv,gy,ha,hd,he,hg,hi,hl,hn,hp,hq,hr
CCCTTCTTCCCCAGGCTAAGTTCCGTATTCCTGGATTTGGGTCCAGAGAGTTTTCTCTTAACCCCGGTCCCTTTAACATGAAAGAGCATGTTTTGATTACXXXXXXXXXXCCAGGTATCAGCTTTCAGCATCACCTTTCTTCTACATTTTAATCCCGTCATTAAATTAATTAAAACTACAATTAAAACATTTTATTATTAATTATAATTA	P,aa,ab,ac,ad,ae,af,ag,ah,ai,aj,ak,al,am,an,ao,ap,aq,ar,as,at,au,av,aw,ax,ay,az,ba,bb,bc,bd,be,bf,bg,bh,bi,bj,bk,bl,bm,bn,bo,bp,bq,br,bs,bt,bu,bv,bw,bx,by,bz,ca,cb,cc,cd,ce,cf,cg,ch,ci,cj,ck,cl,cm,cn,co,cp,cq,cr,cs,ct,cu,cv,cw,cx,cy,cz,da,db,dc,dd,de,df,dg,dh,di,dj,dk,dl,dm,dn,do,dp,dq,dr,ds,dt,du,dv,dw,dx,dy,dz,ea,eb,ec,ed,ee,ef,eg,eh,ei,ej,ek,el,em,en,eo,ep,eq,er,es,et,eu,ev,ew,ex,ey,ez,fa,fb,f…
CCCTTCTTCCCCAGGCTAAGTTCCGTATTCCTGGATTTGGGTCCAGAGAGTTTTCTCTTAACCCCGGTCCCTTTAACATGAAAGAGCATGTTTTGATTACXXXXXXXXXXCCAGGTATCAGCTTTCAGCATCACCTTTCTTCTACATTTTAATCCCGTCATTAAATTAATTAAAACTACAAGTAAAACATTTTATTATTAATTATAATTA	M,aa,ad,ae,af,ah,ak,al,am,at,au,av,aw,az,bc,bf,bg,bi,bj,bk,bl,bm,bo,bq,br,bw,bx,ca,cb,cc,ce,cf,cg,cl,cn,co,cq,cr,cv,cz,da,dc,de,df,dh,dk,dl,dm,dn,dy,dz,ea,eb,ec,ee,eh,ei,ej,ek,el,em,eo,ep,et,eu,ev,ew,ex,ey,fa,fc,fd,ff,fi,fo,fu,ga,gd,gf,gg,gl,gm,gn,go,gp,gr,gt,gw,gx,gz,hb,hc,hf,hh,hj,hk,hm,ho,hr
>Marker107267	ccxab
TTGTTTCTCAAGTTCACCAAGACTAGATGGTTCTCAGTTCCACCAGATACCAGATCATAACCTCTCTCTAGCAAACTCTGCAGACAGAGTGGATTTAGAAXXXXXXXXXXAGGAATACAAACTGCGAATAGACAAAGTATCCAATGATAGAAAGACACATTCAGTATACCTGTGCAAACTTTGAAGAATTGCTGAGAACTTGCTCCTGGT	P,aa,ab,ac,ad,ae,af,ag,ah,ai,aj,ak,al,am,an,ao,ap,aq,ar,as,at,au,av,aw,ax,ay,az,ba,bb,bc,bd,be,bf,bg,bh,bi,bj,bk,bl,bm,bn,bo,bp,bq,br,bs,bt,bu,bv,bw,bx,by,bz,ca,cb,cc,cd,ce,cf,cg,ch,ci,cj,ck,cl,cm,cn,co,cp,cq,cr,cs,ct,cu,cv,cw,cx,cy,cz,da,db,dc,dd,de,df,dg,dh,di,dj,dk,dl,dm,dn,do,dp,dq,dr,ds,dt,du,dv,dw,dx,dy,dz,ea,eb,ec,ed,ee,ef,eg,eh,ei,ej,ek,el,em,en,eo,ep,eq,er,es,et,eu,ev,ew,ex,ey,ez,fa,fb,f…
TTGTTTCTCAAGTTCACCAAGACTAGATGGTTCTCAGTTCCACCAGATACCAGATCATAACCTCTCTCTAGCAAACTCTGCAGACAGAGTGGATTTAGAAXXXXXXXXXXAGGAATACAAACTGCGAATAGACAAAGTATCCAATGATAGAAAGACACGTTCAGTATACCTGTGCAAACTTTGAAGAATTGCTGAGAACTTGCTCCTGGT	M,ab,ac,ad,ag,ai,aj,ak,an,ao,ap,aq,ar,as,ax,ay,ba,bb,bd,be,bg,bh,bn,bp,bs,bt,bu,bv,by,bz,cd,ch,ci,cj,ck,cm,cp,cs,ct,cu,cw,cx,cy,db,dd,df,dg,di,dj,dn,do,dp,dq,dr,ds,dt,du,dv,dw,dx,ed,ef,eg,en,eq,er,es,ez,fb,fe,fg,fh,fj,fk,fl,fm,fn,fp,fq,fr,fs,ft,fv,fw,fx,fy,fz,gb,gc,gd,ge,gh,gi,gj,gk,gq,gs,gu,gv,gy,ha,hd,he,hg,hi,hl,hp,hq,hr
TTGTTTCTCAAGTTCACCAAGACTAGATGGTTCTCAGTTCCACCAGATACCAGATCATAACCTCTCTCTAGCAAACTCTGCAGACAGAGTGGATTTAGAAXXXXXXXXXXAGGAATACAAACTGCGAATAGACAAAGTATCCAATGATAGAAAGACACATTCAGTATACCCGTGCAAACTTTGAAGAATTGCTGAGAACTTGCTCCTGGT	M,aa,ae,af,ah,al,am,at,au,av,aw,az,bb,bc,bf,bg,bi,bj,bk,bl,bm,bo,bq,br,bw,bx,ca,cb,cc,ce,cf,cg,cl,cn,co,cq,cr,cv,cz,da,dc,de,dh,dk,dl,dm,dy,dz,ea,eb,ec,ee,eh,ei,ej,ek,el,em,eo,ep,et,eu,ev,ew,ex,ey,fa,fc,fd,fe,ff,fi,fo,fu,ga,gf,gg,gl,gm,gn,go,gp,gr,gt,gw,gx,gz,hb,hc,hf,hh,hi,hj,hm,ho
>Marker108004	nnxnp
CCTCTGTTTTATATCTGTATATGTCATTTAGCTGTTGGAAGTCCAGCCAAAAGTAACTTCTCATATGATAACTCAAGGCATGCAAACGTTTAACTATTCTXXXXXXXXXXTATATGAAATTAAAGCGTTTGAGAAGGTAAAATTTCTTGACCCCTCAAAAGATACAAGGGGGCTCATCAAGAGGGACCTAAAGTCAAAAGTAATACTAAA	M,P,aa,ab,ac,ad,ae,af,ag,ah,ai,aj,ak,al,am,an,ao,ap,aq,ar,as,at,au,av,aw,ax,ay,az,ba,bb,bc,bd,be,bf,bg,bh,bi,bj,bk,bl,bm,bn,bo,bp,bq,br,bs,bt,bu,bv,bw,bx,by,bz,ca,cb,cc,cd,ce,cf,cg,ch,ci,cj,ck,cl,cm,cn,co,cp,cq,cr,cs,ct,cu,cv,cw,cx,cy,cz,da,db,dc,dd,de,df,dg,dh,di,dj,dk,dl,dm,dn,do,dp,dq,dr,ds,dt,du,dv,dw,dx,dy,dz,ea,eb,ec,ed,ee,ef,eg,eh,ei,ej,ek,el,em,en,eo,ep,eq,er,es,et,eu,ev,ew,ex,ey,ez,fa,fb…
CCTCTGTTTTATATCTGTATATGTCATTTAGCTGTTGGAAGTCCAGCCAAAAGTAACTTCTCATATGATAACTCAAGGCATGCAAACGTTTAACTATTCTXXXXXXXXXXTATATGAAATTAAAGCGTTTGAGAAGGTAAAATTTCTTGACCCCTCAAAAGACACAAGGGAGCTCATCAAGAGGGACCTAAAGTCAAAAGTAATACTAAA	M,aa,ab,ac,ad,ag,ah,ai,ak,an,ap,aq,ar,at,ay,az,ba,bd,bg,bl,bn,bp,br,bs,bv,bx,by,bz,cc,cd,ce,cf,ch,ci,cj,ck,cn,co,ct,cu,cw,cx,cy,db,de,df,dg,di,dj,dn,dq,dr,ds,dt,du,dv,dx,ea,ec,ed,ee,ef,en,eq,es,et,eu,ew,fa,fb,fc,fd,fe,fg,fh,fi,fj,fk,fl,fm,fn,fo,fp,fq,fs,ft,fw,fx,fy,fz,ga,gb,gc,gd,gf,gh,gi,gj,gk,go,gq,gv,gx,gy,hd,hf,hg,hk,hl,hm,ho
>Marker115027	abxcc
GTGATAAGGTGCTTGTTGCTGTTGCTGCAGCGAAAGATATGCTTGCAGATTATTATGAAAAGTTGTCAAAACAGTGGATGGCTGAGAAAGGTGGAGATTGXXXXXXXXXXTTCTTTCATAAACCGTATAATACTCTCTAAACAATACTTCCTCATCAGGAATTAATAACCACACTAGCATGTGATTCTAAAAAGCGGCATCCTCAGCGTA	P,aa,ab,ac,ad,af,ah,aj,al,an,ao,ap,aq,av,aw,ax,ay,ba,bb,be,bf,bg,bj,bl,bp,bq,bu,by,ca,cb,cc,cd,ce,cl,cm,cn,cr,cs,ct,cw,cx,cy,cz,da,dd,de,dg,di,dj,dk,dn,ds,dt,du,dv,dx,dz,ea,eb,ec,ed,ee,eg,eh,ej,el,em,en,eo,es,et,ev,ex,ey,ez,fa,fb,ff,fg,fi,fk,fm,fo,fp,fq,fr,ft,fu,fv,fy,fz,ga,gb,gd,ge,gf,gi,gj,gl,gm,gn,go,gp,gq,gs,gt,gu,gv,gw,gx,gy,gz,ha,hc,hd,he,hh,hi,hk,hm,hn,ho,hr
GTGATAAGGTGCTTGTTGCTGTTGCTGCTGCGAAAGATATGCTTACGGATTATTATGAAAAAGTTGGCAAACAGTGGATGGCTGAGAAAGGTGGAGATGGXXXXXXXXXXTTCTTTCATAAACCGTAGAATACTCTCTAAACAATACTTCCTCATCAGGAATTAATAACCCCACTAGCATGTGATTCTAAAAAGCGGCATCCTCAGCGTA	M,aa,ab,ac,ad,af,ag,ah,ai,ak,an,ap,aq,ar,as,at,az,ba,bd,bl,bn,bp,br,bs,bv,bx,by,bz,cc,cd,cf,ch,ci,cj,ck,cn,co,ct,cu,cw,cx,cy,db,df,dg,di,dj,dn,dq,dr,ds,dt,du,dv,dx,ea,ec,ed,ee,ef,ei,en,eq,es,et,eu,fa,fb,fc,fd,fe,fg,fh,fi,fj,fk,fl,fm,fn,fo,fp,fq,fs,ft,fw,fx,fy,fz,ga,gb,gc,gf,gh,gi,gj,gk,go,gq,gv,gx,gy,hf,hg,hl,hm,ho
GTGATAAGGTGCTTGTTGCTGTTGCTGCAGCGAAAGATATGCTTGCAGATTATTATGAAAAGTTGTCAAAACAGTGGATGGCTGAGAAAGGTGGAGATTGXXXXXXXXXXTTCTTTCATAAACCATATAATACTCTCTAAACAATACTTCCTCATCAGGAATTAATAACCACACTAGCATGTGATTCTAAAAAGCGGCATCCTCAGCGTA	P,ae,ag,ah,ai,ak,am,ar,at,au,az,bc,bd,bg,bh,bi,bk,bm,bn,bo,br,bs,bt,bv,bw,bx,bz,cf,cg,ci,cj,cm,co,cp,cq,cu,cv,db,dc,df,dh,dl,dm,do,dp,dr,dw,dy,dz,ef,ei,ek,en,ep,eq,er,eu,ew,ex,fc,fd,fe,fh,fj,fl,fn,fs,fw,gg,gh,gk,ha,hd,hf,hg,hj,hl,hp,hq,hr
>Marker121354	abxcc
AAAGGAAGTTCACGAAACTCTTTAGGTAAAGAGTCCTCTGTTGCATCCTTTATAGTTTCATCAGCCCTAGGAATGTCTTCAGATGCCTTCTCATCACTTAXXXXXXXXXXAAGATGGATATCATCTATCTGTTCTGGACGAGTAGCAGTCCAGCTCTTCTGATGATTAAACACCTGATGTGGGAACTGCACAAAATCAGACCCACTAGAA	P,ae,ag,ah,ai,aj,ak,am,an,ar,at,au,az,bc,bd,bg,bh,bi,bk,bm,bn,bo,br,bs,bt,bv,bw,bx,bz,cf,cg,ci,cj,co,cp,cq,cu,cv,db,df,dl,dm,do,dp,dr,dw,dy,ef,ei,ek,en,ep,eq,er,eu,ew,fc,fd,fe,fh,fj,fl,fn,fo,fs,fw,fx,gb,gg,gh,gk,gn,gs,ha,hd,hf,hg,hj,hl,hp,hq,hr
AAAGGAAGTTCACAAAACTCTGAAGGTAAAGAGTCCTCTGTTGCATCGTTTATAGTTTCATCAGCCCTAGGAATGTCTTCAGATGCCTTCTCATCACTTAXXXXXXXXXXAAGATGGATATCATCTATCTGTTCTGGACGAGTAGCAGTCCAGCTCTTCTGATGATTAAACACCTGATGTGGGAACTGCACAAAATCAGACCCACTAGAA	M,aa,ab,ac,ad,af,ag,ah,ai,ak,an,ap,aq,ar,as,at,ba,bd,be,bl,bn,bp,br,bs,bv,bx,by,bz,cc,cd,cf,ch,ci,cj,ck,cn,ct,cu,cw,cx,cy,db,df,dg,di,dj,dn,dq,dr,ds,dt,du,dv,dx,ea,ec,ed,ee,ef,ei,en,eo,eq,er,es,eu,fa,fb,fc,fd,fe,fg,fh,fi,fj,fk,fl,fm,fn,fo,fp,fq,fs,ft,fu,fx,fz,ga,gb,gc,gd,gf,gh,gi,gj,gk,gn,go,gq,gv,gx,gy,hf,hg,hl,hm,ho
AAAGGAAGTTCACGAAACTCTTTAGGTAAAGAGTCCTCTGTTGCATCCTTTATAGTTTCATCAGCCCTAGGAATGTCTTCAGATGCCTTCTCATCACTTAXXXXXXXXXXAAGATGGATATCATCTATCTGTTCTGGATGAGTAGCAGTCCAGCTCTTCTGATGATTAAACACCTGATGTGGGAACTGCACAAAATCAGACCCACTAGAA	P,aa,ab,ac,ad,af,al,ao,ap,aq,as,at,av,aw,ax,ay,az,ba,bb,be,bf,bg,bj,bl,bp,bq,bu,by,ca,cb,cc,cd,ce,ch,ck,cl,cm,cn,cr,cs,ct,cw,cx,cy,cz,da,dd,de,dg,dh,di,dj,dk,dn,dq,ds,dt,du,dv,dx,dz,ea,eb,ec,ed,ee,eg,eh,ej,el,em,eo,er,es,et,ev,ex,ey,ez,fa,fb,ff,fg,fi,fk,fm,fo,fp,fq,fr,ft,fu,fv,fy,fz,ga,gc,gd,ge,gf,gi,gj,gl,gm,gn,go,gp,gq,gr,gt,gu,gv,gw,gx,gy,gz,hb,hc,he,hh,hi,hk,hm,hn,ho
>Marker129282	abxcc
GTGTCACCCTAAGTTTCATATTTTCATTTTTAAAAATTCACTTTTAGGAGTATCAACTCCCTATTAAGAACCCAACCTCCTATCTGTTGACACATGATGCXXXXXXXXXXTAAAGCTAAAAAGGAAAGCACAAGCAATCTTAGCCAGCTCAATGTCCGCCTCTCACCGGTTAGATGGTTACTAAACATGGATAAGGATGATGTGAATTCC	P,ac,ad,ae,ah,aj,al,am,an,ao,aq,as,at,aw,ax,ay,az,ba,bb,bc,be,bg,bh,bj,bl,bo,bp,bq,by,ca,cc,cd,cf,ci,ck,cl,cm,cn,cp,cq,cs,cu,cw,cy,cz,da,dd,de,df,dg,di,dj,dk,dp,dq,ds,dt,du,dy,dz,ea,eb,ec,ed,ee,ef,eg,eh,ei,ej,el,em,en,eo,eq,es,et,ev,ey,fb,ff,fg,fh,fi,fj,fm,fn,fo,fp,fq,fr,ft,fu,fv,fw,fx,fy,fz,gb,gc,gd,ge,gf,gh,gi,gj,gl,gm,gn,go,gp,gq,gr,gs,gx,gy,gz,hc,hd,hg,hh,hi,hm,hn,ho,hp
GTGTCACCCTAAGTTTCATATTTTCATTTCTAAAAATTCACTTTTAGGAGTATCAACTCCCTATTAAGAACCCAACCTCCTATCTGTTGACACATGATGCXXXXXXXXXXTAAAGCTAAAAAGGAAAGCACAAGCAATCTTAGCCAGCTCAATGTCCGCCTCTCACCGGTTAGATGGTTACTAAACATGGATAAGGATGATGTGAATTCC	P,aa,ab,ae,af,ai,ak,an,ap,ar,au,av,bd,bf,bi,bk,bm,bn,br,bs,bt,bu,bv,bw,bx,bz,ca,cb,ce,cg,ch,cj,cn,co,cp,cr,ct,cv,cx,db,dc,dh,dl,dm,dn,do,dr,dv,dw,dx,ek,ep,eq,er,eu,ew,ex,ez,fa,fc,fd,fe,fk,fl,fs,ga,gg,gk,gt,gu,gv,gw,gy,ha,hb,he,hf,hj,hk,hl,hm,hq,hr
GTGTCACCCTAAGTTTCATATTTTCATTATTATAAATTCACTTTTAGGAGTATCAACTCCACTATTAAGAAGCCAACCTCCTATCTGTTACATGCTGCTAXXXXXXXXXXTAAAGCTAAAAAGGAGAGCACAAGCAATCTTAGCCAGCCCAATGTCCGCCTCTCACCGGTTAGATGGTTACTAAACATGGATAAGGATGATGTGAATTCA	M,aa,ab,ac,ad,ae,ag,ah,ai,ak,an,ao,ap,aq,ar,as,ay,ba,bb,bd,bg,bi,bn,bp,bs,bu,bv,bx,by,bz,cd,cf,ch,ci,cj,ck,cm,cp,ct,cu,cw,cx,cy,db,dd,df,dg,di,dj,dn,do,dq,dr,ds,dt,du,dv,dx,ea,ec,ed,ee,ef,en,eq,es,et,eu,fb,fc,fe,fg,fh,fi,fj,fk,fl,fm,fn,fp,fq,fr,fs,ft,fv,fw,fx,fy,fz,ga,gb,gc,gd,ge,gh,gi,gj,gk,go,gq,gv,gx,gy,hd,hg,hk,hl,hm,ho,hp,hq,hr
>Marker129674	abxcc
AGTGCTGAAGAGGTTGGATATCTGTGTTTACCATCTTCTCCTAATTTCTGGTAAATTTAAGCTTGGATGAAGAATTACACTGGAGAGTCAAAAGACACTCXXXXXXXXXXGTAGATAATGAAACAGTCTATTGTCCGCTTTTCCTTGTCATATGTGTGTGATAAGATCAGAATTTAGAATTGAAAAATGCTTGATTTGTCTTTTCATTAG	P,ae,ag,ah,ai,ak,am,an,ar,at,au,av,bc,bd,bf,bh,bi,bk,bm,bn,bo,br,bs,bt,bv,bw,bx,bz,cb,cf,cg,ci,cj,co,cp,ct,cv,db,dc,df,dh,dl,dm,dn,do,dp,dr,dw,dy,ef,ek,en,ep,eq,er,eu,ew,fc,fd,fe,fj,fl,fn,fs,fw,fx,gc,gg,gh,gj,gk,gt,gu,gw,ha,hf,hj,hl,hq,hr
AGTGCTGAAGAGGTTGGTTATCTGTGTTTACCATCTTCTCCTAATTTCTGGTAAATTTAAGCTTGAATGAAGAATTACACTGGAGAGTCAAAAGACACTCXXXXXXXXXXGTAGATAATGAAACAGTCTATTGTCCGCTTTTCCTTGTCATATGTGTGTGATAAGATCAGAATTTAGAATTGAAAAATGCTTGATTTGTCTTTTCATTAG	P,aa,ab,ac,ad,af,aj,al,an,ao,ap,aq,as,aw,ax,ay,az,ba,bb,be,bg,bj,bl,bp,bq,bu,by,ca,cb,cc,cd,ce,ch,ck,cl,cm,cn,cq,cr,cs,cu,cw,cx,cy,cz,da,dc,dd,de,dg,di,dj,dk,dq,ds,dt,du,dv,dx,dz,ea,eb,ec,ed,ee,eg,ei,ej,em,eo,es,et,ev,ex,ey,ez,fa,fb,ff,fh,fi,fk,fm,fo,fp,fq,fr,ft,fu,fv,fy,fz,ga,gb,gc,gd,ge,gf,gi,gj,gl,gm,gn,go,gp,gq,gr,gs,gv,gx,gy,gz,hb,hc,hg,hh,hi,hm,ho
AGTGCTGAAGAGGTTGGATATCTGTGTTTACCATCTTCTCCTAATTTCTGGTAAATTTAAGCTTGGATGAAGAATTACACTGGAGAGTCAAAAGACACTCXXXXXXXXXXGTAGATAATGAAACAGTCTATTGTCCGCTTTTCCTTGTCATATGTGTGTGATAAGGTCAGAATTTAGAATTGAAAAATGCTTGATTTGTCTTTTCATTAG	M,aa,ab,ac,ad,ae,af,ag,ah,ai,aj,ak,al,am,an,ao,ap,aq,ar,as,at,au,av,aw,ax,ay,az,ba,bb,bc,bd,be,bf,bg,bh,bi,bj,bk,bl,bm,bn,bo,bp,bq,br,bs,bt,bu,bv,bw,bx,by,bz,ca,cb,cc,cd,ce,cf,cg,ch,ci,cj,ck,cl,cm,cn,co,cp,cq,cr,cs,ct,cu,cv,cw,cx,cy,cz,da,db,dc,dd,de,df,dg,dh,di,dj,dk,dl,dm,dn,do,dp,dq,dr,ds,dt,du,dv,dw,dx,dy,dz,ea,eb,ec,ed,ee,ef,eg,eh,ei,ej,ek,el,em,en,eo,ep,eq,er,es,et,eu,ev,ew,ex,ey,ez,fa,fb,f…
>Marker130788	abxcc
AAGCTCTGAATTGTAAGAACTAAAACGTAGTTGATTGTCAGAGAAAGCACCAAAGATGGCATAATATGTTAAAGTATGTTTTGAAGAACATAATACTATTXXXXXXXXXXTATGTCTGAATCTCGCCTGAACCCTTCTCGTAGTTGGATCAAGCGTCGCAAATAACCGATCCTCAGCAAGAACAGTAGCTCCAGTCAATCGATTTAATAG	M,aa,ab,ac,ad,af,ag,ah,ai,ak,an,ap,aq,ar,as,at,ba,bd,be,bg,bl,bn,bp,br,bs,bv,bw,bx,by,bz,cc,cd,cf,ch,ci,cj,ck,cn,ct,cu,cw,cx,cy,db,df,dg,di,dj,dn,dq,dr,ds,dt,du,dv,dx,ea,eb,ec,ed,ee,ef,ei,en,eq,es,eu,fa,fb,fc,fd,fe,fg,fh,fi,fj,fk,fl,fm,fn,fo,fp,fq,fs,ft,fu,fx,fy,fz,ga,gb,gc,gd,gf,gh,gi,gj,gk,gn,go,gp,gq,gv,gx,gy,hf,hg,hl,hm,ho,hr
AAGCTCTGAATTGTAAGAAATAAAAGGTAGTTGATTGTCAGAGAAAGCACCAAAGATGGCATAATATGTTAAAGTATGTTTTGAAGAACAGAATAGTATTXXXXXXXXXXTATGTCTGAATCTCGCCTGAACCCTTCTCGTGGTTGGATCAAGGGTCGCAAATAACCGATCCTCAGCAAGAACAGTAGCTCCAGTCAATCGATTTAATAG	P,ae,ag,ah,ai,aj,ak,am,an,ar,at,az,bc,bd,bh,bi,bk,bm,bn,bo,bp,br,bs,bt,bw,bx,bz,cf,cg,ci,cj,cn,co,cp,cq,cu,cv,db,dc,df,dh,dl,dm,do,dp,dw,dy,ef,ei,ek,en,ep,eq,er,et,eu,ev,ew,fc,fd,fe,fg,fh,fj,fl,fn,fs,fw,fx,gb,gg,gh,gk,gv,ha,hc,hd,hf,hg,hj,hl,hp,hq,hr
AAGCTCTGAATTGTAAGAACTAAAAGGTAGTTGATTGTCAGAGAAAGCACCAAAGATGGCATAATATGTTAAAGTATGTTTTGAAGAACAGAATATTATTXXXXXXXXXXTATGTCTGAATCTCGCCTGAACCCTTCTCGTGGTTGGATCAAGGGTCGCAAATAACCGATCCTCAGCAAGAACAGTAGCTCCAGTCAATCGATTTAATAG	P,aa,ab,ac,ad,af,al,ao,ap,aq,as,au,av,aw,ax,ay,ba,bb,be,bf,bg,bj,bl,bp,bq,bu,bv,by,ca,cb,cc,cd,ce,ch,ck,cl,cm,cr,cs,ct,cw,cx,cy,cz,da,dd,de,dg,dh,di,dj,dk,dn,dq,dr,ds,dt,du,dv,dx,dz,ea,eb,ec,ed,ee,eg,eh,ej,el,em,eo,es,et,ev,ex,ey,ez,fa,fb,ff,fi,fk,fm,fo,fp,fq,fr,ft,fu,fv,fy,fz,ga,gc,gd,ge,gf,gi,gj,gl,gm,gn,go,gp,gq,gr,gs,gt,gu,gv,gw,gx,gy,gz,hb,hc,he,hf,hh,hi,hk,hm,hn,ho
>Marker132710	abxcc
TAGAACATCAAATTAACATTATTATAATAATCAATTATTTTGTAGTTTAGCATTGAAATAGAAAGTTAGATTTTTGTCGGTTCAACTTGATTAATATAATXXXXXXXXXXATAAAAAGTTAGGAAAAACGATAGATTAATATTTGACACACGAACTGATGCATCAAAAAGAAAAGCACAGTATAATAAAACAAATCTAATCATGATTCGA	P,aa,ab,ac,ad,af,ah,al,an,aq,as,aw,ax,ay,az,ba,bb,be,bg,bj,bl,bp,bq,by,ca,cd,ce,cf,ck,cl,cm,cq,cr,cu,cw,cx,cz,da,dd,de,dg,di,dj,dk,dq,ds,dt,du,dv,dx,dz,ea,eb,ec,ee,ef,ei,ej,eo,er,es,et,ev,ex,ey,ez,fb,fg,fh,fi,fm,fo,fp,fq,fr,fu,fv,fy,fz,gb,gc,gd,ge,gf,gi,gj,gl,gm,gn,go,gp,gq,gr,gs,gv,gx,gy,gz,hb,hc,hd,hg,hh,hi,hm,hn,ho,hp
TACAACATCAAATTAACATTATTATAATAATCAATTGTTTTGTAGTATAGCATTGACATAGAAAGTTAGATTTTTGTCGGTTCAACTTGATTAATATAATXXXXXXXXXXATAAAAAGTTCGGAAAAACGATAGATTAATATTTGACACACGAACTGATGTATCAAAAAGAAAAGCACAGTATAATAAAACAAATCTAATCATGATTCGA	M,aa,ab,ac,ad,ag,ah,ai,ak,an,ao,ap,aq,ar,ay,ba,bd,bl,bn,br,bs,bv,bx,by,bz,cc,cd,cf,ch,ci,cj,cn,ct,cu,cx,cy,db,df,dg,di,dj,dn,do,dq,ds,dt,du,dx,ec,ed,ee,ef,en,eq,es,eu,fa,fb,fc,fd,fi,fj,fk,fl,fm,fn,fo,fp,fq,fr,fs,ft,fw,fx,fz,ga,gb,gc,gd,gf,gh,gj,gk,go,gv,gx,gy,hf,hg,hl
TAGAACATCAAATTAACATTATTATAATAATCAATTATTTTGTAGTTTAGCATTGAAATAGAAAGTTAGATTTTTGTCGGTTCAACTTGATTAATATAATXXXXXXXXXXATAAAAAGTTAGGAAAAACGATAGATTAATATTTGACACACGAACTGATGCATCAAAAAGAAAAGCACAGTATAATAAAACAAATCTAAACATGATTCGA	P,ae,ag,ai,ak,ar,at,au,av,bc,bd,bf,bh,bi,bk,bm,bn,bo,br,bs,bt,bv,bw,bx,bz,cb,cg,ci,cj,co,cp,ct,cv,db,dc,dh,dl,dn,do,dp,dr,dw,dy,ek,en,ep,er,et,ew,fc,fd,fe,fj,fl,fn,fw,ga,gg,gh,gk,gt,gu,gw,ha,he,hf,hj,hk,hl,hq,hr
>Marker138475	ccxab
AGACATCCGAAAATCCTCTGCTCTTGGCTCGGATTAATGCTTTCAGAACCTGCAGGCAAAGATAACGCGTGAAAACATACAGGATACGCAAAAACCTTAAXXXXXXXXXXTCTACGAGTGTTGGAGAGAATTCACTTACAGGAGCATAATTGCTGATTGCTTTTACCCCTCCAGCGCCGCCGGGGGCAGCACGGACAAATTCCTCTTCAA	M,ab,ac,ad,ag,ai,aj,ak,ap,aq,as,ax,ay,ba,bb,bd,be,bh,bn,bp,bs,bt,bu,bv,by,bz,cd,ch,ci,cj,ck,cm,cp,cs,ct,cu,cw,cx,cy,db,dc,dd,df,dg,di,dj,dn,do,dp,dq,dr,dt,du,dv,dw,dx,ed,ef,eg,en,eq,er,es,ez,fb,fd,fg,fh,fl,fq,fr,fs,ft,fv,fw,fx,fy,fz,gb,gc,gd,ge,gg,gh,gi,gj,gk,gq,gs,gu,gv,gy,gz,ha,hd,he,hg,hi,hj,hl,hn,hp,hq,hr
AGACATCCGAAAATCCTCTGCTCTTGGCTCGGATTAATGCTTTCAGAACCTGCAGGCAAAGATAACGCGTGAAAACATACAGGATACGCAAAAACCTTAAXXXXXXXXXXCTAACGAGTGTTGGAGAGAATTCACTTACAGGAGCATAATTGCTGATTGCTTTTACCCCTCCAGCGCCGCCGGGGGCAGCACGGACAAATTCCTCTTCAA	M,aa,ae,af,ah,am,an,at,au,av,aw,az,bc,bf,bg,bi,bj,bk,bl,bm,bo,bq,br,bw,bx,cb,cc,ce,cf,cg,cl,cn,co,cq,cr,cv,cz,da,de,dk,dl,dm,dy,dz,ea,eb,ec,ee,eh,ei,ej,ek,el,em,eo,ep,et,eu,ev,ew,ey,fa,fc,fd,ff,fi,fj,fo,fu,ga,gf,gm,gn,go,gp,gr,gt,gw,gx,hb,hc,hf,hh,hj,hk,hm,ho
AGACATCCGAAAATCCTCTGCTCTTGGCTAGGATTAATGCTTTCAGAACCTGCAGGCAAAGATAACGCGTGAAAACATACAGGATACGTAAAAACCTTAAXXXXXXXXXXTCTATGAGTGTTGGAGAGAATTCACTTACAGGAGCATAATTGCTGATTGCTTTTACCCCTCCAGCGCCACCGGGGGCAGCACGGACAAATTCCTCTTCAA	P,aa,ab,ac,ad,ae,af,ag,ah,ai,aj,ak,al,am,an,ap,aq,ar,as,at,au,av,aw,ax,ay,az,ba,bb,bc,bd,be,bf,bg,bh,bi,bj,bl,bm,bn,bo,bp,bq,br,bs,bt,bu,bv,bw,bx,by,bz,ca,cb,cc,cd,ce,cf,cg,ch,ci,ck,cl,cm,cn,cp,cq,cr,cs,cu,cw,cx,cz,da,db,dc,dd,de,df,dg,dh,dj,dk,dl,dm,dn,do,dr,ds,dt,du,dv,dw,dx,dy,dz,ea,eb,ec,ed,ee,ef,eh,ei,ej,ek,el,em,eo,ep,er,es,et,eu,ev,ew,ex,ey,ez,fa,fb,fc,fd,fe,ff,fg,fh,fk,fl,fm,fn,fo,fp,fq,f…
>Marker138661	abxcc
TTGACTGAAAAGAATTCAAACTCTTGGGGAAAGGAGGGATTTGCTGAAAAATATGGCACGCATAAATCCTTTGTGCAAACATGATTACAAAAGCGTTGACXXXXXXXXXXTGAGATTAGTCATGGACAACGGCATGTTATTGTCAAAATCTGGTTAATATCAAGTAAAACTTTGTTTGAGACTTCCTACTTACTTCTATTCTCAATAGAC	P,ae,ag,ai,ak,am,ar,at,au,av,bc,bd,bf,bg,bh,bi,bk,bm,bn,bo,br,bs,bt,bv,bw,bx,bz,cb,cf,cg,ci,cj,co,cp,ct,cv,db,dc,df,dh,dl,dm,dn,do,dp,dr,dw,dy,ef,ek,em,en,ep,eq,er,et,eu,ew,fc,fd,fe,fg,fj,fl,fn,fs,fw,fx,ga,gg,gh,gj,gk,gp,gt,gu,gw,ha,hc,hf,hj,hk,hl,hq,hr
TTGACTGAAAAGAATTCAAACTCTTGGGGAAAGGAGGGATTTGCTGAAAAATATGGCACGCATAAATCCTTTGTGCAAACATGATTACAAAAACGTTGACXXXXXXXXXXTGAGATTAGTCATGGACAACGGCATGTTATTGTCAAAATCTGGTTAATATCAAGTAAAACTTTGTTTGAGACTTCCTACTTACTTCTATTCTCAATAGAC	P,aa,ab,ac,ad,ae,af,ah,aj,al,an,ao,ap,aq,as,at,aw,ax,ay,az,ba,bb,be,bg,bj,bl,bo,bp,bq,bu,bw,by,ca,cc,cd,ce,ch,cj,ck,cl,cm,cn,cq,cr,cs,cu,cw,cx,cy,cz,da,dd,de,dg,di,dj,dk,dq,ds,dt,du,dv,dx,dz,ea,eb,ec,ed,ee,eg,eh,ei,ej,el,em,eo,es,et,ev,ex,ey,ez,fa,fb,ff,fg,fh,fi,fj,fk,fl,fm,fo,fp,fq,fr,ft,fu,fv,fy,fz,gb,gc,gd,ge,gf,gi,gj,gl,gm,gn,go,gp,gq,gr,gs,gv,gw,gx,gy,gz,hb,hc,hd,he,hg,hh,hi,hm,ho,hp,hq
TTGACTGAAAAGAATTCAAACTCTTGGGGAAAGGAGGGATTTGCTGAAAAATATGGCACGCATAAATCCTTTGTGCAAACATGATTACAAAAACGTTGACXXXXXXXXXXTGAGATTAGTCATGGACAACTGCATGTTATTGTCAAAACCTGGTTAATATCAAGTAAAACTTTGTTTGAGACTTCCTACTTACTTCTATTCTCAATAGAC	M,aa,ab,ac,ad,ag,ah,ai,ak,an,ap,aq,ar,at,ay,ba,bd,bl,bn,bp,br,bs,bv,bx,by,bz,cc,cd,cf,ch,ci,cj,ck,cn,co,ct,cu,cw,cx,cy,db,df,dg,di,dj,dn,do,dq,dr,ds,dt,du,dv,dx,ea,ec,ed,ee,ef,en,eq,es,et,eu,fa,fb,fc,fd,fe,fg,fh,fi,fj,fk,fl,fm,fn,fo,fp,fq,fs,ft,fw,fx,fy,fz,ga,gb,gc,gd,gf,gh,gi,gj,gk,go,gq,gv,gx,gy,hd,hf,hg,hk,hl,hm,ho,hr
>Marker139884	abxcc
GTATAGAGGGATGAGATGAATGTTTTTCTCATCTTAAAATGGATATCTGGTCTTGCTTTAACGGGGCACTGGGAAGAAAATAGTGGACAACGCTGAACATXXXXXXXXXXTGAAACCAGAAACTGCAATGAGATTAGATACCACCAGTTTTAGATTTTTGGTAGACTTCTATTTAGGTGAAAGGTCTTTTCTTTGTTCCCCACAGAATAA	M,aa,ab,ac,ad,ae,af,ag,ah,ai,aj,ak,al,am,an,ao,ap,aq,ar,as,at,au,av,aw,ax,ay,az,ba,bb,bc,bd,be,bf,bg,bh,bi,bj,bk,bl,bm,bn,bo,bp,bq,br,bs,bt,bu,bv,bw,bx,by,bz,ca,cb,cc,cd,ce,cf,cg,ch,ci,cj,ck,cl,cm,cn,co,cp,cq,cr,cs,ct,cu,cv,cw,cx,cy,cz,da,db,dc,dd,de,df,dg,dh,di,dj,dk,dl,dm,dn,do,dp,dq,dr,ds,dt,du,dv,dw,dx,dy,dz,ea,eb,ec,ed,ee,ef,eg,eh,ei,ej,ek,el,em,en,eo,ep,eq,er,es,et,eu,ev,ew,ex,ey,ez,fa,fb,f…
GTATAGAGGGATGAGATGAATGTTTTTCTCGTCTTAAAATGGATATCTGGTCTTGCTTTAACGGGGCACTGGGAAGAAAATAGTGAACAACGCTGAATATXXXXXXXXXXTGAAACCAGAAACTGCAATGAGATTAGATACCACCAGTTTTAGATTTTTGGTAGACTTCTATTTAGGTGAAAGGTCTTTTCTTTGTTCCCCACTGAATAA	P,aa,ab,ac,ad,af,ag,aj,al,an,ao,ap,aq,as,aw,ax,ay,az,ba,bb,be,bg,bj,bl,bp,bq,bu,by,ca,cb,cc,cd,ce,ch,ck,cl,cm,cn,cq,cr,cs,cu,cw,cx,cy,cz,da,dd,de,dg,di,dj,dk,dq,ds,dt,du,dv,dx,dz,ea,eb,ec,ed,ee,eg,eh,ei,ej,el,em,en,eo,es,et,ev,ex,ey,ez,fa,fb,ff,fg,fh,fi,fk,fm,fo,fp,fq,fr,ft,fu,fv,fy,fz,gb,gc,gd,ge,gf,gi,gj,gl,gm,gn,go,gp,gq,gr,gs,gv,gx,gy,gz,ha,hb,hc,hd,he,hf,hg,hh,hi,hj,hl,hm,ho,hp
GTATAGAGGGATGAGATGAATGTTTTTCTCGTCTTAAAATGGATATCTGGTCTTGCTTTAATGGGGCACTGGGAAGAAAATAGTGGACAACGCTGAATATXXXXXXXXXXTGAAACCAGAAACTGCAATGAGATTAGATACCACCAGTTTTAGATTTTTGGTAGACTTCTATTTAGGTGAAAGGTCTTTTCTTTGTTCCCCACTGAATAA	P,ad,ae,ag,ah,ai,aj,ak,am,ao,aq,ar,at,au,av,bc,bd,bf,bg,bh,bi,bj,bk,bm,bn,bo,br,bs,bt,bv,bw,bx,bz,cf,cg,ci,cj,co,cp,ct,cu,cv,db,dc,df,dh,dl,dm,dn,do,dp,dr,dw,dy,ef,ek,el,em,en,ep,eq,er,et,eu,ew,fc,fd,fe,fg,fj,fl,fn,fs,fw,fx,fz,ga,gd,gg,gh,gk,gt,gu,gw,ha,hf,hj,hl,hq,hr
>Marker141436	ccxab
AGATAATGGCAGGTCGCGTGCCACCGAAGTCTCTACACGAGCCCGAGCCCGAGCCCGAGCCCGAGAAATCTGAAACCGAAACTCAAACCCGAGCTTCAGAXXXXXXXXXXATTTACGTTATCGAGGCATCAGAGAAGCAGCAGCAGTGTCACATTTTGAAGTCATTTCTGCTACAATATGGAAGTTATTAGCAAAAGCTAGCGAAGATTC	M,aa,ae,af,ag,ah,ak,al,am,an,at,au,av,aw,az,ba,bc,bf,bg,bi,bj,bk,bl,bm,bo,bq,br,bt,bw,ca,cb,cc,ce,cg,cl,cn,co,cq,cr,cv,cz,da,dc,de,dh,dk,dl,dm,dy,dz,ea,eb,ee,eh,ei,ej,ek,el,em,eo,ep,eq,er,et,eu,ev,ew,ex,ey,ez,fa,fc,fd,ff,fi,fo,fq,fu,fy,ga,gf,gg,gj,gk,gl,gm,gn,go,gp,gr,gs,gt,gv,gw,gx,gz,hb,hc,hf,hh,hj,hk,hm,ho
AGATAATGGCAGGTTGCGTGCCACCGAAGTCTCTACACGAGCCCGAGCCCAAGAAATCTGAAACCGAAGCTCAAACCCGAGCTTCCGAATCAGTTGCTGGXXXXXXXXXXATTTACGTTATCGAGGCATCAGAGAAGCAGCAGCAGTGTCACATTTTGAAGTCATTTCTGCTACAATATGGAAGTTATTAGCAAAAGCTAGCGAAGATTC	P,aa,ab,ac,ad,ae,af,ag,ah,ai,aj,ak,al,am,an,ao,ap,aq,ar,as,at,au,av,aw,ax,ay,az,ba,bb,bc,bd,be,bf,bg,bh,bi,bj,bk,bl,bm,bn,bo,bp,bq,br,bs,bt,bu,bv,bw,bx,by,bz,ca,cb,cc,cd,ce,cf,cg,ch,ci,cj,ck,cl,cm,cn,co,cp,cq,cr,cs,ct,cu,cv,cw,cx,cy,cz,da,db,dc,dd,de,df,dg,dh,di,dj,dk,dl,dm,dn,do,dp,dq,dr,ds,dt,du,dv,dw,dx,dy,dz,ea,eb,ec,ed,ee,ef,eg,eh,ei,ej,ek,el,em,en,eo,ep,eq,er,es,et,eu,ev,ew,ex,ey,ez,fa,fb,f…
AGATAATGGCAGGTCGCGTGCCACCGAAGTCTCTACACGAGCCCGAGCCCGAGAAATCTGAAACCGAAACTCAAACCCGAGCTTCAGAATCAGTTGCTGGXXXXXXXXXXATTTACGTTATCGAGGCATCAGAGAAGCAGCAGCAGTGTCATATTTTGAAGTCATTTCTGCTACAATATGGAAGTTATTAGCAAAAGCTAGCGAAGATTC	M,ab,ac,ad,ag,ai,aj,ak,al,an,ao,ap,aq,ar,as,au,ax,ay,ba,bb,bd,be,bf,bg,bh,bm,bn,bp,bq,bs,bt,bu,bv,bx,by,bz,cc,cd,ce,cf,ch,ci,cj,ck,cm,cn,co,cp,cs,ct,cu,cw,cx,cy,db,dd,df,dg,di,dj,dk,dn,do,dp,dq,dr,ds,dt,du,dv,dw,dx,dy,ec,ed,ef,eg,el,en,eq,es,eu,ev,fb,fe,fg,fh,fj,fk,fl,fm,fn,fp,fq,fr,fs,ft,fv,fw,fx,fy,fz,gb,gc,gd,ge,gh,gi,gj,gk,gq,gs,gu,gv,gy,ha,hc,hd,he,hg,hi,hj,hl,hm,hn,hp,hq,hr
>Marker148020	ccxab
CTTGATGGCAAGTAGTAGCAGTAGATCTTATGGACAAGTTATACAAGCTTATATAATTAACTCCTTTAATCACACACTAAAACTTCAGTTTATTCTAACAXXXXXXXXXXACCATAGCAGACAAGCTACACAACCATAACGTAAAGGCATTGATTTCTGAATAATAAGGTCAGTTGTAGGATAATACCAAATTCTCACAGCACTTAAAAT	P,aa,ab,ac,ad,ae,af,ag,ah,ai,aj,ak,al,am,an,ao,ap,aq,ar,as,at,au,av,aw,ax,ay,az,ba,bb,bc,bd,be,bf,bg,bh,bi,bj,bk,bl,bm,bn,bo,bp,bq,br,bs,bt,bu,bv,bw,bx,by,bz,ca,cb,cc,cd,ce,cf,cg,ch,ci,cj,ck,cl,cm,cn,co,cp,cq,cr,cs,ct,cu,cv,cw,cx,cy,cz,da,db,dc,dd,de,df,dg,dh,di,dj,dk,dl,dm,dn,do,dp,dq,dr,ds,dt,du,dv,dw,dx,dy,dz,ea,eb,ec,ed,ee,ef,eg,eh,ei,ej,ek,el,em,en,eo,ep,eq,er,es,et,eu,ev,ew,ex,ey,ez,fa,fb,f…
CTTGATGCAAGTAGTAGCAGTAGATCTTACGGACAAGTTATACAAGCTTATATAATTACCTTCTTTAATCACAAACTAAAACTTCAGTTTATTCTAACACXXXXXXXXXXACCATAGCAGACAAGCTACACAACCATAATGGAAAGGCATTGATTTCTGAATAATAAGGTCAGTTGTAGGATAATACCAAATTCTCACAGCACTTAAAAT	M,aa,ae,af,ah,al,am,an,ao,at,au,av,aw,az,bc,bf,bg,bi,bj,bk,bl,bm,bo,bq,br,bw,bx,ca,cb,cc,ce,cf,cg,cl,cn,co,cq,cr,cv,cz,da,de,dh,dk,dl,dm,dy,dz,ea,eb,ec,ee,eh,ei,ej,ek,el,em,eo,ep,et,eu,ev,ew,ex,ey,fa,fc,fd,ff,fi,fj,fo,fu,ga,gf,gi,gl,gm,gn,go,gp,gr,gt,gw,gx,hb,hc,hf,hh,hj,hm,ho
CTTGATGCAAGTAGTAGCAGTAGATCTTACGGACAAGTTATACAAGCTTATATAATTACCTCCTTTAATCACAAACTAAAACTTCAGTTTATTCTAACACXXXXXXXXXXACCATAGCAGACAAGCTACACAACCATAACGGAAAGGCATTGATTTCTGAATAATAAGGTCAGTTGTAGGATAATACCAAATTCTCACAGCACTTAAAAT	M,ab,ac,ad,ag,ai,aj,ak,ap,aq,ar,as,ax,ay,ba,bb,bd,be,bh,bn,bp,bs,bt,bu,bv,by,bz,cd,ch,ci,cj,ck,cm,cp,cs,ct,cu,cw,cx,cy,db,dc,dd,df,dg,di,dj,dn,do,dp,dq,dr,ds,dt,du,dv,dw,dx,ed,ef,eg,en,eq,er,es,ez,fb,fe,fg,fh,fk,fl,fm,fn,fp,fq,fr,fs,ft,fv,fw,fx,fy,fz,gb,gc,gd,ge,gg,gh,gi,gj,gk,gq,gs,gu,gv,gy,gz,ha,hd,he,hg,hi,hj,hl,hp,hq,hr
>Marker150220	abxcc
TGCATTCCCAATTATATGTTGGAAGATACATAAAACCTCAGTATAGGTAATAGTAGAAATTGGAACACCAGTCAAAAAACTTGTTGCAGCAAAAATATTTXXXXXXXXXXTCAGCAGAAAGAATTTCCAGGAATGATATATCATAAATTCATAATTTTACAACTCAGGAAGACAGATTACCATGGAACCTCCAGCAGCTGTAGAGTAAGC	M,aa,ab,ac,ad,ae,af,ag,ah,ai,aj,ak,al,am,an,ao,ap,aq,ar,as,at,au,av,aw,ax,ay,az,ba,bb,bc,bd,be,bf,bg,bh,bi,bj,bk,bl,bm,bn,bo,bp,bq,br,bs,bt,bu,bv,bw,bx,by,bz,ca,cb,cc,cd,ce,cf,cg,ch,ci,cj,ck,cl,cm,cn,co,cp,cq,cr,cs,ct,cv,cw,cy,cz,da,db,dc,dd,de,df,dg,dh,di,dj,dk,dl,dm,dn,do,dp,dq,dr,ds,dt,du,dv,dx,dy,eb,ec,ed,ee,ef,ei,em,en,eo,ep,er,es,et,eu,ev,ew,ex,ey,ez,fa,fb,fc,fd,fh,fi,fj,fk,fl,fm,fn,fo,fp,f…
TGCATTCCCAATTATATGTTGGAAGATACATAAAACCTCAGTATAGGTAATAGTAGAAATTGGAACACCAGTCAAAAAACTTGTTGCAGCAAAAATATTTXXXXXXXXXXTCAGCAGAAAGAATTTCCAGGAACAATATATCATAAATTCATAATTTTACAACTCAGGAAGACAGATTACCATGGAACCTCCAGCAGCTGTAGAGTAAGC	P,aa,ab,ae,ai,ak,ar,at,au,av,bd,bf,bi,bk,bm,bn,bp,br,bs,bt,bu,bv,bw,bx,bz,cb,ce,cg,ch,ci,cj,co,cp,cr,ct,cv,db,dh,dl,dm,dn,do,dp,dr,dx,dy,ep,eq,er,et,eu,ew,ex,fa,fc,fd,fj,fk,fs,ga,gg,gk,gt,gu,gv,gw,ha,hd,hf,hj,hl,hq,hr
TGCATTCCCAATTATATGTTGGAAGATACATAAAACCTCAGTATAGGTAATAGTAGAAATTGGAACACCAGTCAAAAAACTTGTTGCAGCAAAAATATTTXXXXXXXXXXTCAGCAGAAAGAATTTCCAGGAACGATATATCATAAATTCATAATTTTACAACTCAGGAAGACAGATTACCATGGAACCTCCAGCAGCTGTAGAGTAAGC	P,ac,ad,af,ag,ah,aj,an,ao,ap,aq,as,aw,ax,ay,ba,bb,bc,be,bg,bj,bl,bo,bp,bq,by,cc,cd,cf,ck,cl,cm,cn,cp,cq,cs,cu,cw,cy,cz,da,dd,de,df,dg,di,dj,dk,dq,ds,du,dv,eb,ec,ed,ee,ef,ei,em,en,eo,es,et,ev,ey,ez,fb,ff,fi,fm,fn,fo,fp,fq,fr,ft,fu,fv,fw,fx,fy,fz,gb,gc,gd,ge,gf,gh,gi,gj,gl,gm,gn,go,gp,gq,gr,gs,gx,gy,gz,ha,hb,hc,hg,hh,hi,hm
>Marker150433	nnxnp
TAATTCATAATATATGTATTTTTTTAATAATTTTGAGAAAAGGGCATCTTCCTTGCTTGTTTGTGGCAACTTTTTAGAAATAATGTTCTTGAAACAAAATXXXXXXXXXXGATTCAGTCCTTACGGAGCTTACTAAAGTTTATGCCCTCCGTAGAGAAAGAAAAAACTACGATATAAGATAGAGAGTTGTTCATTTATGAGGATTTTGTT	M,P,aa,ab,ac,ae,af,ag,ah,ai,aj,ak,al,am,an,ao,as,at,au,av,ax,ay,az,ba,bb,bd,bf,bg,bh,bj,bk,bl,bn,bo,bp,bq,br,bs,bt,bu,bv,bw,bz,cb,cd,ce,cf,cg,ch,cj,cl,cm,cn,co,cp,cr,cs,ct,cu,cv,cw,cy,cz,da,db,dd,de,df,dg,dh,dj,dl,dm,dp,dq,dr,ds,du,dv,dw,dy,eb,ed,ef,eg,eh,ei,ej,ek,el,em,en,eo,ep,eq,es,et,eu,ev,ew,ex,ey,fa,fd,ff,fg,fh,fi,fj,fk,fn,fo,fp,fq,fr,fs,ft,fv,fw,fx,fy,fz,ga,gb,gd,ge,gf,gg,gh,gj,gk,gl,gm,gn…
TAATTCATAATATATCTATTTTTTTAATAATTTTGAGAAAAGGGCATCTTCCTTGCTTGTTTGTGGCAACTTTTTAGATATAATGTTCTTGAAACAAAATXXXXXXXXXXGATTCAGTCCTTACGGAGCTTACTTAAGTTTATGCCCTCCGTAGAGAAAGAAAAAACTACGATATAAGATAGAGAATTGTTCATTTATGAGGATTTTGTT	M,ab,ac,ae,ai,aj,ak,al,ao,ap,ar,as,au,aw,ax,ay,az,ba,bb,bc,bd,be,bf,bg,bi,bl,bm,bp,br,bs,bt,bu,bw,by,bz,cc,cj,cl,cm,cn,cp,ct,cu,cv,cw,cx,cy,cz,da,db,dc,dd,df,dg,dj,dl,do,dq,ds,dt,du,dv,dw,dx,ed,ef,eg,ei,ej,el,em,en,eo,es,et,eu,ex,ey,ez,fa,fd,fe,ff,fg,fh,fm,fn,fp,fq,ft,fv,fw,fx,fy,fz,ga,gb,gc,gd,ge,gh,gi,gj,gk,gn,gp,gq,gr,gu,gv,gx,gy,gz,ha,hb,hd,he,hf,hg,hh,hi,hj,hl,ho,hp,hq
>Marker157869	abxcc
CGGACTCCTTTAATACAATTCAATAGGATCATTGCTTACTTTCTGGAATGAGCCAGGGAAGTGTTTTACTTTAGATCAGTATAGAAGTTTCTCTGGGTAGXXXXXXXXXXTTTTGTAAAATGGATTATTTTAGCATAGAATGTCCAATAAATATGTCAGTCTAACTTCTTATTGCACTTCCTTTGTATGAGATGCATAAGTTTAGTTATT	P,ac,ad,af,ag,ah,ai,aj,al,am,an,ao,ap,aq,as,aw,ax,ay,az,ba,bb,bc,be,bg,bj,bl,bo,bp,bq,by,ca,cc,cd,cf,ci,ck,cl,cm,cn,cq,cs,cu,cw,cy,cz,da,dd,de,df,dg,dh,di,dj,dk,dq,ds,dt,du,dy,dz,ea,eb,ec,ed,ee,ef,eg,eh,ei,ej,el,em,en,eo,es,et,eu,ev,ey,ez,fb,ff,fg,fh,fi,fm,fn,fo,fp,fq,fr,ft,fu,fv,fw,fx,fy,fz,gb,gc,gd,ge,gf,gh,gi,gj,gl,gm,gn,go,gp,gq,gr,gs,gx,gy,gz,hc,hd,hg,hh,hi,hm,ho,hp
CAGACTCCTTTAATACAATTCAATAGGATCATTGCTTACTTTCTGGAATGAGCCAGGGAAGTGTTTTACTTTAGATCGGTATAGAAGTTTCTCTGGGTAGXXXXXXXXXXTTTTGTAAAATGGATTATTTTAGCGTAGAATGTCCAATAAATATGTCATTCTAACTTCTTATTACACTTCCTTTGCATGAGATGCATAAGATTAGTTATT	M,aa,ab,ac,ad,ae,af,ag,ah,ai,aj,ak,al,am,an,ao,ap,aq,ar,as,at,au,av,aw,ax,ay,az,ba,bb,bc,bd,be,bf,bg,bh,bi,bj,bk,bl,bm,bn,bo,bp,bq,br,bs,bt,bu,bv,bw,bx,by,bz,ca,cb,cc,cd,ce,cf,cg,ch,ci,cj,ck,cl,cm,cn,co,cp,cq,cr,cs,ct,cu,cv,cw,cx,cy,cz,da,db,dc,dd,de,df,dg,dh,di,dj,dk,dl,dm,dn,do,dp,dq,dr,ds,dt,du,dv,dw,dx,dy,dz,ea,eb,ec,ed,ee,ef,eg,eh,ei,ej,ek,el,em,en,eo,ep,eq,er,es,et,eu,ev,ew,ex,ey,ez,fa,fb,f…
CGGACTCCTTTAATACAATTCAATAGGATCATTGCTTACTTTCTGGAATGAGCCAGGGAAGTGTTTTACTTTAGATCAGTATAGAAGTTTCTCTGGGTAGXXXXXXXXXXTTTTGTAAAATGGATTATTTTAGCATAGAATGTCCAATAAATATGTCATTCTAACTTCTTATTGCACTTCCTTTGTATGAGATGCATAAGTTTAGTTATT	P,aa,ab,ae,ai,ak,ar,at,au,av,bd,bf,bh,bi,bk,bm,bn,br,bs,bt,bu,bv,bw,bx,by,bz,cb,ce,cg,ch,cj,co,cp,cr,ct,cv,cx,db,dc,dh,dl,dm,dn,do,dp,dr,dv,dw,dx,ek,ep,eq,er,eu,ew,ex,fa,fc,fd,fe,fi,fj,fk,fl,fs,ga,gg,gk,gn,gt,gu,gv,gw,gz,ha,hb,he,hf,hj,hl,hq,hr
>Marker162097	nnxnp
GAATATTCAAAATACAAATAGCAAAGAAAGTTTCCATTCCCTAATTAAGAAGTCAGCATGATTGAGCTGAGATATCATACAGGATATGAGGCTTGTTATAXXXXXXXXXXTATGGAGAAAAAGAGGCTTCAAGTCTCCAGTTTTTGGTAAGTAGTGGAGGAGATGAGGAAAAGTGATGATCGTGTCAGGGTCTTGCCTCTATTAATTCCT	M,P,aa,ab,ac,ad,ae,af,ag,ah,ai,aj,ak,al,am,an,ao,ap,aq,ar,as,at,au,av,aw,ax,ay,az,ba,bb,bc,bd,be,bf,bg,bh,bi,bj,bk,bl,bm,bn,bo,bp,bq,br,bs,bt,bu,bv,bw,bx,by,bz,ca,cb,cc,cd,ce,cf,cg,ch,ci,cj,ck,cl,cm,cn,co,cp,cq,cr,cs,ct,cu,cv,cw,cx,cy,cz,da,db,dc,dd,de,df,dg,dh,di,dj,dk,dl,dm,dn,do,dp,dq,dr,ds,dt,du,dv,dw,dx,dy,dz,ea,eb,ec,ed,ee,ef,eg,eh,ei,ej,ek,el,em,en,eo,ep,eq,er,es,et,eu,ev,ew,ex,ey,ez,fa,fb…
GAATATTCAAAATACAAATAGCAAAGAAAGTTTCCATTCCCTAATTAAGAAGTCAGCATGATTGAGCTGAGATATCATACAAGATTTGAGGCTTGTTATAXXXXXXXXXXTATGGAGAAAAAGAGGCTTCAAGTCTCCAGTTTTTGGTAAGTAGTGGAGGAGATGAGGAAAAGTGATGATCGTGTCAGGGTCTTGCCTCTATTAATTCCT	M,ab,ac,ae,ai,aj,ak,al,ao,ap,ar,as,au,aw,ax,ay,az,ba,bb,bc,bd,be,bf,bg,bh,bm,bp,bs,bt,bu,bw,by,bz,cj,cl,cm,cn,cp,ct,cu,cw,cx,cy,cz,da,db,dc,dd,df,dg,dj,dl,do,dq,ds,dt,du,dv,dw,dx,ed,ef,eg,ej,em,en,eo,er,es,eu,ex,ez,fd,fe,ff,fg,fh,fm,fn,fp,fq,ft,fv,fw,fx,fy,fz,gb,gc,gd,ge,gh,gi,gj,gk,gn,gp,gq,gr,gu,gy,ha,he,hg,hh,hi,hp,hq
>Marker163841	nnxnp
GATGTGAGTTTTTGGAGCCATTATCTGAAGCTACTTTGTCAGATTATGAGTGGCTGGTTGCTAATCTGCAAAATCCTGCTCCTGTCTTCATGAAAAGGGTXXXXXXXXXXCAGTGATTATAATGCTGACAGGGCAATTGGGTCAGGGCAATTAGGTCAGAGCATAACTTCATTAGGAAACGAGGCTTCAGCTACGTTAAATATTACAGGA	M,ab,ac,ad,ae,ag,ai,aj,ak,ap,ar,as,aw,ax,ay,ba,bb,bc,bd,be,bg,bh,bm,bp,bs,bt,bu,bw,by,bz,ch,cj,cm,cp,ct,cu,cw,cx,cz,db,dc,dd,df,dg,di,dj,do,dq,ds,dt,du,dv,dw,dx,ed,ef,eg,en,er,es,ex,ez,fb,fd,fe,ff,fg,fh,fm,fn,fp,fq,fr,ft,fv,fw,fy,fz,gb,ge,gg,gh,gi,gj,gk,gn,gp,gq,gs,gu,gy,ha,hc,hd,he,hg,hh,hi,hl,hn,hp,hq,hr
GATGTGAGTTTTTGGAGCCATTATCTGAAGCTACTTTGTCAGATTATGAGTGGCTGGTTGTTAATCTGCAAAAACCTGCTCCTGTCTTGATGAAAAGGGTXXXXXXXXXXCAGTCATTATAATGCTGTCAGGGCAATTGGGTCAGGGCAATTAGGTCAGAGCATAACTTCATTAGGAAAGGAGGCTTCAGCTACGTTAAATATTACAGGA	M,P,aa,ad,ae,af,ah,ai,aj,ak,al,am,an,ao,aq,as,at,au,av,aw,ax,ay,az,ba,bb,bc,bd,be,bf,bg,bi,bj,bk,bl,bm,bo,bp,bq,br,bs,bt,bu,bv,bw,bx,by,bz,ca,cb,cc,cd,ce,cf,cg,ch,ci,cj,ck,cl,cm,cn,co,cp,cq,cr,cs,ct,cu,cv,cy,cz,da,dc,dd,de,dg,dh,di,dk,dl,dm,dn,do,dp,dq,dr,ds,dt,du,dw,dx,dy,dz,ea,eb,ec,ed,ee,ef,eg,eh,ei,ej,ek,el,em,en,eo,ep,eq,er,es,et,eu,ev,ew,ex,ey,ez,fa,fb,fc,fd,fe,ff,fg,fh,fi,fj,fk,fl,fn,fo,fp…
>Marker166022	ccxab
TCAAGCCCTGAAGTTGATGGTGGACATCGTGATAAGCGGTGTTGTTCTGGAAGAACAAGTGGAAGATATTGCCAGGCAACCAAAGCCCAGAGTGATCATCXXXXXXXXXXTTGTAAAGGGCGCCGATTGCATAAGGAACAACCAGCCTATGGTGCTGAGAGTGGATATGACGATACAAGAATTTGTTCTGATGCATATATCGGTGCACAA	M,ae,af,aj,al,am,ao,as,au,av,aw,ax,az,bb,bc,be,bf,bg,bh,bi,bj,bk,bm,bo,bq,bt,bu,bw,bx,ca,cb,ce,cg,cl,cm,cp,cq,cr,cs,cv,cz,da,dd,de,dh,dk,dl,dm,dp,dw,dy,dz,eb,eg,eh,ei,ej,ek,el,em,eo,ep,er,et,ev,ew,ex,ey,ez,fe,ff,fr,fu,fv,fy,ge,gg,gl,gm,gn,gp,gq,gr,gs,gt,gu,gw,gx,gz,ha,hb,hc,hd,he,hh,hi,hj,hl,hn,hp,hq,hr
TCAAGCCCTGAAGTTGATGGTGGACATCGTGATAAGCGGTGTTGTTCTGGAAGAACAAGTGGAAGATATTGCCAGGCAACCAAAGCCCGGAGTGATCATCXXXXXXXXXXTTGTAAAGGGCGCCGATTGCATAAGGAACAACCAGCCTATGGTGCTGAGAGTGGATATGACGATACAAGAATTTGTTCTGATGCATATATCGGTGCACAA	M,aa,ab,ac,ad,ag,ah,ai,ak,an,ap,aq,ar,at,ay,ba,bd,bl,bn,bp,br,bs,bv,bx,by,bz,cc,cd,cf,ch,ci,cj,ck,cn,co,ct,cw,cx,cy,db,df,dg,di,dj,dn,do,dq,dr,ds,dt,du,dv,dx,ea,ec,ed,ee,ef,en,eq,es,eu,fa,fb,fc,fd,fe,fg,fh,fi,fj,fk,fl,fm,fo,fp,fq,fs,ft,fw,fx,fy,fz,ga,gb,gc,gd,gf,gh,gi,gj,gk,gn,go,gq,gv,gx,gy,gz,hf,hg,hk,hl,hm,ho
TCAAGCCCTGAAGTTGATGGTGGACATCGTGATAAGCGGTGTTGTTCTGGAAGAACAAGTGGAAGATATTGCCAGGCAACCAAAGCCCAGAGTGATCATCXXXXXXXXXXTTGTAAAGGGCGCCAATTGCATAAGGAACAACCAGCCTATGGTGCTGAGAGTGGATATGACGATACAAGAATTTGTTCTGATGCATATATCGGTGCACAA	P,aa,ab,ac,ad,ae,af,ag,ah,ai,aj,ak,al,am,an,ao,ap,aq,ar,at,au,av,aw,ax,ay,az,ba,bb,bc,bd,be,bf,bg,bh,bi,bj,bk,bl,bm,bn,bo,bp,bq,br,bs,bt,bu,bv,bw,bx,by,bz,ca,cb,cc,cd,ce,cf,cg,ch,ci,cj,ck,cl,cm,cn,co,cp,cq,cr,cs,ct,cu,cv,cw,cx,cy,cz,da,db,dc,dd,de,df,dg,dh,di,dj,dk,dl,dm,dn,do,dp,dq,dr,ds,dt,du,dv,dw,dx,dy,dz,ea,eb,ec,ed,ee,ef,eg,eh,ei,ej,ek,el,em,en,eo,ep,eq,er,es,et,eu,ev,ew,ex,ey,ez,fa,fb,fc,f…
>Marker170176	ccxab
AAATTCAATTTGATCATTCACATATTATTGAACCAACCATAATTACTTTCAGATTTGGGTATAACTTGTTCTAATCCACGAATCAAAATTGACTGTGTTTXXXXXXXXXXAGGATGCATTTTCTACTAGAAGTGATCATCCTATCATTAGAGCTATTCCTGCTCCAAGCAGCAATATCTCCAGCCTTCCTGCTTCCAGTAGTGCAATTAT	M,aa,ab,ac,ad,ae,ag,ah,ai,ak,an,ap,aq,ar,as,ay,bd,bl,bp,br,bs,bv,bx,by,bz,cd,cf,ch,ci,cj,ck,cn,co,ct,cw,cx,cy,df,dg,do,dr,ds,dt,du,dv,ea,ec,ed,ee,ef,en,es,eu,fa,fb,fc,fd,fe,fg,fi,fj,fl,fo,fq,fs,ft,fw,fz,gc,gd,gh,gi,gj,gk,go,gq,gv,gx,gy,hf,hg,hk,hl,hm,ho
AAATTCAATTTGATCATTCACATATTATTGAACCAACCATAATTACTTTCAGATTTGGGTATAACTTATTCTAATCCACGAATCAAAATTGACTGTGTTTXXXXXXXXXXAGGATGCATTTTCTACTAGAAGTGATCATCCTATCATTAGAGCTATTCCTGCTCCAAGCAGCAATATCTCCAGCCTTCCTGCTTCCAGTAGTGCAATTAT	M,af,aj,al,am,ao,at,aw,ax,az,bb,bc,be,bf,bg,bh,bk,bm,bo,bq,bt,bu,bw,ca,cb,cc,ce,cg,cl,cm,cp,cq,cr,cs,cz,da,dd,dk,dm,dp,dw,dz,eb,eg,eh,ei,ej,ek,el,em,eo,er,et,ev,ew,ez,ff,fr,fu,fv,fy,gd,ge,gf,gg,gl,gm,gn,gp,gs,gt,gu,gw,gz,ha,hb,hc,hd,he,hh,hi,hj,hn,hp,hq,hr
AAATTCAATTTGATCATTCACATAGTATTGATCCAACCATAATTACTTTCAGATTTGGGTATAACTTGTTCTAATCCACGAATCAAAATTGACTGTGTTTXXXXXXXXXXAGGATGCATTTTCTACTAGAAGTGATCATCCTATCATTAGAGCTATTCCTGCTCCAAGCAGCAATATCTCCAGCCTTCCTGCTTCCAGTAGTGCAATTAT	P,aa,ab,ad,ae,af,ag,ah,ai,aj,ak,al,am,an,ao,ap,aq,ar,as,at,au,av,aw,ax,ay,az,ba,bb,bc,bd,be,bf,bg,bh,bi,bj,bk,bl,bn,bo,bp,bq,br,bs,bt,bu,bv,bw,bx,ca,cb,cc,cd,ce,cf,cg,ch,cj,ck,cl,cm,co,cp,cq,cr,cs,ct,cv,cw,cx,cy,cz,da,db,dc,dd,de,df,dg,dh,di,dj,dk,dm,do,dp,dr,ds,du,dv,dw,dy,dz,ea,eb,ec,ed,ee,ef,eg,eh,ei,ej,ek,el,en,eo,ep,eq,er,es,et,eu,ew,ex,ez,fa,fb,fc,fd,fe,fi,fj,fk,fl,fn,fo,fp,fq,fr,fs,ft,fv,f…
>Marker172226	nnxnp
CATTCAGGTCAATATCAAGGCAGTCCTGCCTCTGTTTTGAACTGTTGTTGGCGCCCCCAACAATGAGAGTTATCTTATCACTGTCAGAAATTCGGCGAGGXXXXXXXXXXAGCAGAAACAACAGAAACAGGAGTAGAGACATGGTTGACAGGATTAACAGGATTATCCATATCATCTGAACAGACTTCTTGATTCAGATCAAAATCACAA	M,aa,ab,ac,ad,af,ag,ah,ai,ak,al,an,ap,aq,ar,as,at,au,ba,bc,bd,be,bj,bl,bn,bp,br,bs,bv,bx,by,bz,cc,cd,cf,ci,cj,ck,cn,ct,cu,cw,cx,cy,db,df,dg,di,dj,dn,dq,dr,ds,dt,du,dv,dx,ea,ec,ed,ee,ef,ei,en,eq,es,et,eu,ey,fa,fb,fc,fd,fe,fg,fh,fi,fj,fk,fl,fm,fn,fo,fp,fq,fs,ft,fu,fx,fy,fz,ga,gb,gc,gd,gf,gh,gi,gj,gk,gm,gn,go,gq,gv,gx,gy,hd,hf,hg,hl,hm,ho
CATTCAGGTCAATATCAAGGCAGTCCTGCCTCTGTTTTGAACTGTTGTTGGCGCCCCCAACAATGAGAGTTGTCTTATCACTGTCAGAAATTCGGCGAGGXXXXXXXXXXAGCAGAAACAACAGAAACAGGAGTAGAGACATGGTTGACAGGATTAACAGGATTATCCATATCATCTGAACAGACTTCTTGATTCAGATCAAAATCACAA	M,P,aa,ab,ac,ad,ae,af,ag,ah,ai,aj,ak,al,am,an,ao,ap,aq,ar,as,at,au,av,aw,ax,ay,az,ba,bb,bc,bd,be,bf,bg,bh,bi,bj,bk,bl,bm,bn,bo,bp,bq,br,bs,bt,bu,bv,bw,bx,by,bz,ca,cb,cc,cd,ce,cf,cg,ch,ci,cj,ck,cl,cm,cn,co,cp,cq,cr,cs,ct,cu,cv,cw,cx,cy,cz,da,db,dc,dd,de,df,dg,dh,di,dj,dk,dl,dm,dn,do,dp,dq,dr,ds,dt,du,dv,dw,dx,dy,dz,ea,eb,ec,ed,ee,ef,eg,eh,ei,ej,ek,el,em,en,eo,ep,eq,er,es,et,eu,ev,ew,ex,ey,ez,fa,fb…
>Marker173661	ccxab
CTTATTTTTCTTTTTCTTTTTTTTCCCCTCAAGTTCATGAGTCTGTCCAAGATTGGCATTAGTAGAATTGTGGTATATGAAACCAAGCCATGTGGAGTGTXXXXXXXXXXACAATCATGATTACGCTCATAATTTCTCAAATCGATCTCTCGTCTTCATGGACTTTTGAGTTCAATTTTAACAACTACTCCGAGTCCATTTCAATCATCG	M,ab,ac,ad,ag,ai,aj,ak,an,ao,ap,aq,ar,as,ax,ay,ba,bb,bd,be,bg,bh,bn,bp,bs,bt,bu,bv,by,bz,ch,ci,cj,ck,cm,cp,cs,ct,cu,cw,cx,cy,db,dd,df,dg,di,dj,dn,do,dp,dq,dr,ds,dt,du,dv,dw,dx,ed,ef,eg,en,eq,er,es,ev,ez,fb,fd,fe,fg,fh,fj,fk,fl,fm,fn,fp,fq,fr,fs,ft,fv,fw,fx,fy,fz,gb,gc,gd,ge,gh,gi,gj,gk,gq,gs,gu,gv,gy,gz,ha,hd,hg,hi,hl,hp,hq,hr
CTTATTTTTCTTTTTCTTTTTTTTCCCCTCAAGTTCATGAGTCTGTCCAAGATTGGCATTAGTAGAATTGTGGTATATGAAACCAAGCCATGTGGGGTGTXXXXXXXXXXACAATCGTGATTACGCTCATAATTTCTCAAATCGATCTCTCGTCTTCATGGACTTTTGAGTTCAATTTTAACAACTACTCCAAGTCCATTTCAATCATCG	M,aa,ae,af,ah,al,am,at,au,av,aw,az,bc,bf,bg,bi,bj,bk,bl,bm,bo,bq,br,bv,bw,bx,ca,cb,cc,ce,cf,cg,cl,cn,co,cq,cr,cv,cy,cz,da,dc,de,dh,dk,dl,dm,dy,dz,ea,eb,ec,ee,ei,ej,ek,el,em,eo,ep,et,eu,ev,ew,ex,ey,fa,fc,fd,ff,fh,fi,fo,fq,fu,fy,ga,gf,gg,gl,gm,gn,go,gp,gr,gt,gw,gx,hb,hc,hf,hh,hj,hm,ho
CTTATTTTTCTTTTTCTTTTCCCCTCAAGTTCATGAGTCTGTCCAAGATTGGCATTAGTAGAATTGTGGTATATGAAACCAAGCCATGTGGAGTGTTGCTXXXXXXXXXXACAATCATGATTACACTCATGATTTCTCAAATCGATCTCTCGTCTTCATGGACTTTTGAGTTCAATTTTAACAACTACTCCGAGTCCATTTCAATCATCG	P,ad,ag,ah,aj,al,am,an,ao,aq,as,at,au,aw,ax,ay,az,ba,bc,be,bg,bh,bj,bm,bo,bp,bq,bs,by,ca,cb,cc,cd,cf,cg,ci,ck,cl,cm,cn,co,cp,cq,cs,cu,cw,cy,cz,da,db,dc,dd,de,df,dg,di,dj,dk,dm,dp,dq,dr,ds,dt,du,dy,dz,ea,eb,ec,ed,ee,ef,eg,ei,ej,el,em,en,eo,ep,er,es,et,ev,ey,ez,fb,fd,fe,ff,fh,fi,fj,fm,fn,fo,fp,fq,fr,ft,fu,fv,fw,fx,fy,fz,gb,gc,gd,ge,gf,gh,gi,gj,gk,gl,gm,gn,go,gp,gq,gr,gx,gy,gz,hd,hf,hg,hh,hi,hl,hm,h…
>Marker176848	nnxnp
AGCTTTTCTATATTTCTTGGAATATCTAGAATGGAAGAACACAGTGTGGCAGACCAGTTTCCTATATCTAATGCCCTCAAACTTGTCAATTTCCCAAACAXXXXXXXXXXACAAACCTTCTCATCCAAAGAGTTTATGGCGTTTGGTTCTTTGCTACCATTAATTTCCATCGAAGAACATTCATTTTGACTTACAAATTGGGAAAAATCG	M,ab,ac,ae,ai,aj,ak,al,ao,ap,ar,as,au,av,aw,ax,ay,az,ba,bb,bc,bd,be,bf,bg,bh,bm,bp,bs,bt,bu,bw,by,bz,cj,cl,cm,cn,cp,ct,cu,cw,cx,cy,cz,da,db,dc,dd,df,dg,dj,dl,do,dq,ds,dt,du,dv,dw,dx,ed,ef,eg,ej,el,em,en,eo,er,es,et,eu,ev,ex,ez,fd,fe,ff,fg,fh,fm,fn,fp,fq,ft,fv,fw,fx,fy,fz,gb,gc,ge,gh,gi,gj,gk,gn,gp,gq,gr,gu,gy,ha,he,hg,hh,hi,hn,hp,hq
AGCTTTTCTATATTTCTTGGAATATCTAGAATGGAAGAACACAGTGTGGCAGACCAGTTTCCTATATCTAATGCCCTCAAACTTGTCAATTTCCCAAACAXXXXXXXXXXACAAACCTTCTCATCCAAAGAGTTTATGGCGTTTGGTTCTTTGCTACCATTAATTTCCATGGAAGAACATTCATTTTGACTTACAAATTGGGCAAAATCG	M,P,aa,ab,ac,ad,ae,af,ag,ah,ai,aj,ak,al,am,an,ao,ap,aq,as,at,au,av,aw,ax,ay,az,ba,bb,bc,bd,be,bf,bg,bh,bi,bj,bk,bl,bm,bn,bo,bp,bq,br,bs,bt,bu,bv,bw,bx,by,bz,ca,cb,cc,cd,ce,cf,cg,ch,ci,cj,ck,cl,cm,cn,co,cp,cq,cr,cs,ct,cu,cv,cw,cx,cy,cz,da,db,dc,dd,de,df,dg,dh,di,dj,dk,dl,dm,dn,do,dp,dq,dr,ds,dt,du,dv,dw,dx,dy,dz,ea,eb,ec,ed,ee,ef,eg,eh,ei,ej,ek,el,em,en,eo,ep,eq,er,es,et,eu,ev,ew,ex,ey,ez,fa,fb,fc…
>Marker178118	abxcc
AAAACAATTTTCTATATGGTGCTTAAAGATGTAATAACCACCAATCTGCAACAACTGGAATTCAGATTCAAATAAGCACATGTTATCTTGACTAAAAATTXXXXXXXXXXAGGCAACCAGATACCTGATACTTCAAAAAACTTTCAGAATTGAATTCCAGCAAGATCTTCTCAGCAGTTAAACATTGGAAGGTAACATTACTATTTAAAT	P,ab,ad,aj,al,an,ao,ap,aq,as,av,aw,ax,ay,ba,bb,be,bg,bj,bl,bp,bq,bu,by,ca,cb,cc,cd,ce,ch,ck,cl,cm,cn,cr,cs,ct,cw,cx,cy,cz,da,dd,dg,di,dj,dk,dn,dq,ds,dt,du,dx,dz,eb,ed,ee,em,eo,es,et,ev,ex,ez,fa,fb,ff,fi,fk,fm,fo,fp,fq,fr,ft,fu,fv,fy,fz,ga,gb,gd,ge,gf,gi,gj,gl,gm,gn,go,gp,gq,gr,gs,gt,gu,gv,gw,gy,gz,hb,hc,hh,hi,hl,hm
AAAACAATTTTCTATATGGTGCTTAAAGATGTAATAACCACCAATCTGCAACAACTGGAATTCAGATTCAAATAAGCACATGTTATCTTGACTAAAAATCXXXXXXXXXXAGGCAACCAGATACCTGATACTTCAAAAAACTTTCAGAATTGAATTCCAGCAAGATCTTCTCAGCAGTTAAACATTGGAAGGTAACATTACTATTTAAAT	M,ab,ac,ad,ae,af,ag,ah,ai,ak,al,am,an,ao,ap,aq,ar,as,at,au,av,aw,ay,az,ba,bb,bc,bd,bf,bg,bh,bi,bj,bk,bl,bm,bo,bp,br,bt,bu,bv,bw,bx,by,bz,ca,cb,cc,cd,ce,cf,cg,ch,ci,cj,ck,cl,cm,cn,co,cp,cq,cr,cs,ct,cv,cw,cx,cy,cz,da,db,dc,dd,df,dg,dh,di,dj,dk,dl,dm,dn,do,dp,dq,dr,ds,dt,du,dv,dx,dy,dz,eb,ec,ed,ee,ef,eh,ei,el,em,eo,ep,eq,er,es,et,eu,ev,ew,ex,ey,ez,fa,fb,fc,fd,fj,fk,fl,fm,fo,fp,fq,fr,fs,ft,fu,fv,fz,g…
AAAACAATTTTCTATATGGTGCTTAAAGATGTAATAACCACCAATCTGCAACAACTGGAATTCAGATTCAAATAAGCACATGTTATCTTGACTAAAAATTXXXXXXXXXXAGGCAACCAGATACCTGATACTTCGAAAAACTTTCAGAATTGAATTCCAGCAAGATCTTCTCAGCAGTTAAACATTGGAAGGTAACATTACTATTTAAAT	P,ae,ag,ai,ak,am,ar,at,au,az,bc,bd,bg,bh,bi,bm,bn,bo,br,bs,bv,bw,bx,bz,cf,cg,ci,cj,co,cp,cq,cv,db,dc,df,dh,dl,dm,do,dp,dy,ef,ei,ep,eq,er,et,eu,ex,fc,fe,fj,fl,fn,fs,fw,fx,gg,gh,gk,ha,hf,hg,hj,hl,hq,hr
>Marker183572	abxcc
CTACTCGTATTAAGATTCATTTTATTGATGATCAACCCTTTAAAATTTAGTTTCTCCACCCTATCAGCTACATTTGACACCACGTAGTTAATGGGGGTGAXXXXXXXXXXCAGAAAACAACCAAAACAAATTATTGTTGTTTATAGCATTTAGATTAATTTTTAAGATTGCATTTGAAAACTGTTTTTGAATCTTCCTACGGTGGCATGC	P,ae,ag,ah,ai,ak,am,ar,at,au,av,bc,bd,bf,bh,bi,bk,bm,bn,bo,br,bs,bt,bv,bw,bx,bz,cf,cg,ci,cj,co,cp,ct,cv,db,dc,df,dh,dl,dm,dn,do,dp,dq,dr,dy,ef,ek,en,ep,eq,er,eu,ew,fc,fd,fe,fj,fl,fn,fs,fw,fx,ga,gc,gg,gh,gk,gt,gu,gw,ha,hf,hj,hl,hq,hr
CTACTCATATTAAGATTCATTTTATTGATGATCAACCCTTTAAAATTTAGTTTCTCCACCCTATCAGCTACATTTGACACCACGTAGTTAATGGGGGTGAXXXXXXXXXXCAGAAAACAACCAAAACAAATTATTGTTGTTTATAGCATTTAGATTAATTTTTAAGATTGCATTTGAAAACTGTTTTTGAATCTTCCTACGGTGGCATGC	P,aa,ab,ac,ad,af,aj,al,ao,ap,aq,as,aw,ax,ay,az,ba,bb,be,bg,bj,bl,bp,bq,bu,by,ca,cb,cc,cd,ce,ch,ck,cl,cm,cn,cq,cr,cs,cu,cw,cx,cy,cz,da,dd,de,dg,di,dj,dk,dq,ds,dt,du,dv,dx,dz,ea,eb,ec,ed,ee,eg,ei,ej,el,em,eo,es,et,ev,ex,ey,ez,fa,fb,ff,fh,fi,fk,fm,fo,fp,fq,fr,ft,fu,fv,fy,fz,gb,gc,gd,ge,gf,gh,gi,gj,gl,gm,gn,go,gp,gq,gr,gs,gv,gx,gy,gz,ha,hb,hc,hd,hg,hh,hi,hm,ho,hp
CTACTCATATTAAGATTCATTTCATTGATGATCAACTCTTTAAAATTTAGTTTCTCCACCTTATCAGCCACATTTGACACCACGTAGTTAATGGGGGTGAXXXXXXXXXXCAGAAAACAACCAAAAGAAATTATTGTTGTTTATAGCATTTAGATTAATTTTTAAGATTGCATTTGAAAACTGTTTTTGAATCTTCCTACGGTGGCATGC	M,aa,ab,ac,ad,ae,af,ag,ah,ai,aj,ak,al,am,an,ao,ap,aq,as,at,au,av,aw,ax,ay,az,ba,bb,bc,bd,be,bf,bg,bh,bi,bj,bk,bl,bm,bn,bo,bp,bq,br,bs,bt,bu,bv,bw,bx,by,bz,ca,cb,cc,cd,ce,cf,cg,ch,ci,cj,ck,cl,cm,cn,co,cp,cq,cr,cs,cu,cv,cw,cx,cy,cz,da,db,dc,dd,de,df,dg,dh,di,dj,dk,dl,dm,dn,do,dp,dq,dr,ds,dt,du,dv,dx,dy,dz,ea,eb,ec,ed,ee,ef,eg,eh,ei,ej,ek,em,en,eo,ep,eq,er,es,et,eu,ev,ew,ex,ey,ez,fa,fb,fc,fd,fe,ff,f…
>Marker198091	abxcc
AGAGACGAGGCATTTACAGCAGTAAAACACAAGCTACAGGTTGGTCATTCATTTCCCTTCCAAAACAGCTTGTATAAAGTCCAAACAAAAGATAGTTTGAXXXXXXXXXXCCTTACCCAGCATCAAATCCAAAATCTGCAATTTGTATAAGCATTCATTGAAAATGCAATTTGCTAAACAACTATCCAACCCAACTTACACAAAGCACAA	P,ae,ag,ah,ai,aj,ak,am,an,ar,at,au,az,bc,bd,bh,bi,bk,bm,bn,bo,br,bs,bt,bw,bx,bz,cf,cg,ci,cj,co,cp,cq,cu,cv,db,dc,df,dl,dm,do,dp,dr,dw,dy,ef,ei,ek,em,en,ep,eq,er,et,eu,ew,fc,fd,fe,fh,fj,fl,fn,fs,fw,fx,gb,gg,gh,gk,gq,gs,gw,ha,hd,hf,hg,hi,hj,hl,hp,hq,hr
AGAGACGAGGCATTTACAGCAGTAAAACACAAGCTACAGGTTGGTCATTCATTTCCCTTCCAAAACAGCTTGTATAAAGTCCAAACAAAAGACAGTTTGAXXXXXXXXXXCCTTACCCAGCATCAAATCCAAAATCTGCAATTTGTATAAGCATTCATTGAAAATGCAATTTGCTAAACAACTATCCAACCCAACTTACACAAAGCACAA	P,aa,ab,ac,ad,af,al,ao,ap,aq,as,av,aw,ax,ay,ba,bb,be,bf,bg,bj,bl,bp,bq,bs,bu,bv,by,bz,ca,cb,cc,cd,ce,cg,ch,ck,cl,cm,cn,cr,cs,ct,cw,cx,cy,cz,da,dd,de,dg,dh,di,dj,dk,dn,dq,ds,dt,du,dv,dw,dx,dz,ea,eb,ec,ed,ee,eg,eh,ej,el,em,eo,es,et,ev,ex,ey,ez,fa,fb,fe,ff,fg,fi,fk,fm,fo,fp,fq,fr,ft,fu,fv,fy,fz,ga,gc,gd,ge,gf,gi,gj,gl,gm,gn,go,gp,gq,gr,gt,gu,gv,gw,gx,gy,gz,hb,hc,he,hh,hi,hk,hm,hn,ho
AGAGACGAGGCATTTACAGCAGTAAAACACAAGCTACAGGTTGGTCATTCATTTCCCTTCCAAAAAAGCTTGTATAAAGTCCAAACAAAAGATAGTTTGAXXXXXXXXXXCCTTACCCAGCATCAAATCCAAAATCTACAATTTGTATAAGCATTCATTGAAAATGCAATTTGCTAAACAACTATCCAACCCAACTTACACAAAGCACAA	M,aa,ab,ac,ad,af,ag,ah,ai,ak,an,ap,aq,ar,as,at,ba,bd,be,bg,bl,bn,bp,br,bs,bv,bx,by,bz,cc,cd,cf,ch,ci,cj,ck,cn,ct,cu,cw,cx,cy,db,df,dg,di,dj,dn,dq,dr,ds,dt,du,dv,dx,ea,ec,ed,ee,ef,ei,em,en,eq,es,et,eu,fa,fb,fc,fd,fe,fg,fh,fi,fj,fk,fl,fm,fn,fo,fp,fq,fr,fs,ft,fu,fx,fy,fz,ga,gb,gc,gd,ge,gf,gh,gi,gj,gk,gn,go,gq,gv,gx,gy,hf,hg,hl,hm,ho,hq,hr
>Marker198198	ccxab
TTACTGATTCTATGTTGTTTCATTATAAGTTTATCTTCTTGAGAAGTTTCGATTAATGAAAACTAGAATGTAGAACGTTATTCCTAATCATATTCTGATAXXXXXXXXXXCAAGTGTCACTTACAATTCGCATCAGAAAACTTCTCTCAGAATTTATTTCGATAAGATGTATTTCCTTTTTATGGAAGGATGATGCTTTATATTATTCTT	M,aa,ae,af,ah,al,am,ar,at,au,av,aw,az,bc,bf,bg,bi,bj,bk,bl,bm,bo,bq,br,bw,bx,ca,cb,cc,ce,cf,cg,cl,cn,co,cq,cr,cv,cz,da,dc,de,dh,dk,dl,dm,dy,dz,eb,ec,ee,ei,em,eo,ep,eq,et,eu,ev,ew,ex,ey,fa,fc,fd,ff,fi,fo,fu,ga,gf,gg,gl,gm,gn,go,gp,gr,gt,gw,gx,hb,hc,hf,hh,hj,hm
TTACCGATTCTATGTTGTTTCATTATAAGTTTATCTTCTTGAGAAGTTTTGATTAATGAAAACTAGAATGTAGAACGTTATTCCTAATCATATTCTGATAXXXXXXXXXXCAAGTGTCACTTACAATTCGCATCAGAAAACTTTTCTCAGAATTTATTTCGATAAGATGTATTTCCTTTTTATGGAAGGATGATGCTTTATATAATTCTT	P,aa,ab,ac,ad,ae,af,ag,ah,ai,aj,ak,al,am,an,ao,ap,aq,ar,as,at,au,av,aw,ax,ay,az,ba,bb,bc,bd,be,bf,bg,bh,bi,bj,bk,bl,bm,bn,bo,bp,bq,br,bs,bt,bu,bv,bw,bx,by,bz,ca,cb,cc,cd,ce,cf,cg,ch,ci,cj,ck,cl,cm,cn,co,cp,cq,cr,cs,ct,cu,cv,cw,cx,cy,cz,da,db,dc,dd,de,df,dg,dh,di,dj,dk,dl,dm,dn,do,dp,dq,dr,ds,dt,du,dv,dx,dy,dz,eb,ec,ed,ee,ef,ei,em,en,eo,ep,eq,er,es,et,eu,ev,ew,ex,ey,ez,fa,fb,fc,fd,ff,fh,fi,fj,fk,f…
TTACTGATTCTATGTTGTTTCATTATAAGTTTATCTTCTTGAGAAGTTTCGATTAATGAAAACTAGAACGTAGAACGTTATTCCTAATCATATTCTGATAXXXXXXXXXXCAAGTGTCACTTACAATTCGCATCAGAAAACTTCTCTCAGAATTTATTTCGATAAGATGTATTTCCTTTTTATGGAAGGATGATGCTTTATATTATTCTT	M,ab,ac,ad,ag,ai,aj,ak,an,ao,ap,aq,ar,as,ax,ay,ba,bb,bd,be,bh,bn,bp,bs,bt,bu,bv,by,bz,cd,ch,ci,cj,ck,cm,cp,cs,ct,cw,cx,cy,db,dd,df,dg,di,dj,dn,do,dp,dq,dr,ds,dt,du,dv,dx,ed,ef,eg,en,eq,er,es,ez,fb,fe,fj,fk,fl,fm,fn,fp,fq,fr,fs,ft,fv,fw,fx,fy,fz,gb,gc,gd,ge,gh,gi,gj,gk,gq,gs,gu,gv,gy,gz,ha,hd,hg,hi,hl,hp,hq,hr
>Marker199771	ccxab
TCACTTACCAGCTGATATGAATATGGAACTTGCATAAAATGCAATTCCATTGACCCCTCCAAATTGTTGCAATACCATCAAGCCAACACCAACCTTAAAAXXXXXXXXXXAGCTAGATTGATTTTAAGAAGCTCACAATGAGGGAATGTGCGTATTTCCTCTGGAACAACTCAAGAATGCCACCTTCAGAAAGCCTCTCAAGGGTTTCTG	M,aa,af,ah,ak,al,am,an,aq,at,au,av,az,bi,bj,bk,bl,bm,bo,bq,br,bv,bw,bx,ca,cb,cc,cd,ce,cf,cg,ck,cl,cn,co,cq,cr,cv,da,dh,dk,dl,dm,dr,dy,dz,ea,eb,ec,ee,eh,ei,ej,ek,el,em,eo,ep,eq,et,eu,ev,ey,fa,fc,fd,fi,fj,fk,fl,fo,fs,fu,fx,ga,gd,gf,gl,gm,gn,go,gr,gt,gv,gw,gx,hb,hc,hf,hj,hk,hm,ho,hp
TCACTTACCAGCTGATATGAATATGGAACTTGCATAAAATGCAATTCCATTGACCCCTCCAAATTGTTGCAATACCATCAAGCCAACACCAACCTTAAAAXXXXXXXXXXAGCTAGATTGATTTTAAGAAGCTCACAATGAGGGAATGTGCGTATTTCCTCTGGAGCAACTCAAGAATGCCCCCTTCAGAAAGCCTCTCAAGGGTTTCTG	P,aa,ab,ac,ad,ae,af,ag,ah,ai,aj,ak,al,am,an,ao,ap,aq,ar,as,at,au,av,aw,ax,ay,az,ba,bb,bc,bd,be,bf,bg,bh,bi,bj,bk,bl,bm,bn,bo,bp,bq,br,bs,bt,bu,bv,bw,bx,by,bz,ca,cb,cc,cd,ce,cf,cg,ch,ci,cj,ck,cl,cm,cn,co,cp,cq,cr,cs,ct,cu,cw,cx,cy,cz,da,db,dc,dd,de,df,dg,dh,di,dj,dk,dl,dm,dn,do,dp,dq,dr,ds,dt,du,dv,dw,dx,dy,dz,ea,eb,ec,ed,ee,ef,eg,eh,ei,ej,ek,el,em,en,eo,ep,eq,er,es,et,eu,ev,ew,ex,ey,ez,fa,fb,fc,f…
TCACTTACCAGCTGATATGAATATGGAACTTGCATAAAATGCAATTCCATTGACCCCTCCAAATTGTTGCAATACCATCAAGCCAACACCAACCTTAAAAXXXXXXXXXXAGCTAGATTGATTTTAAGAAGCTCACAATGAGGGAACGTGCGTATTTCCTCTGGAACAACTCAAGAATGCCACCTTCAGAAAGCCTCTCAAGGGTTTCTG	M,ab,ac,ad,ae,ag,ai,aj,ak,ao,ap,ar,as,aw,ax,ay,ba,bb,bc,bd,be,bf,bg,bh,bn,bp,bs,bt,bu,by,bz,ch,ci,cj,cm,cp,cs,ct,cu,cw,cx,cy,cz,db,dc,dd,de,df,dg,di,dj,dn,do,dp,dq,ds,dt,du,dv,dw,dx,ed,ef,eg,en,er,es,ew,ex,ez,fb,fe,ff,fg,fh,fm,fn,fp,fq,fr,ft,fv,fw,fy,fz,ga,gb,gc,ge,gg,gh,gi,gj,gk,gp,gq,gs,gu,gv,gy,gz,ha,hd,he,hg,hh,hi,hl,hp,hq,hr
>Marker200159	ccxab
TTTTCCTATCTGTTTCTTGAGAATTTCTCCGCTTGTTCTGAATCCATGCAGACAAAGAACTCTTGGTTTCCTCACAATCCCAGCTTCACTTCCCATCTTTXXXXXXXXXXACTCTTCTCAGATTCTGCGCGTTTGTAAGGATGCCTCCCGCGGGGCATATGCCGCGCTGCGTATAATAGTTACACGTGCTCTCCTAGTTCTAGAATGATT	M,aa,ab,ac,ad,ag,ai,aj,ak,an,ao,ap,aq,ar,as,av,ax,ay,ba,bb,bd,be,bg,bn,bp,bs,bt,bu,bv,bx,by,bz,cd,cf,cg,ch,ci,cj,ck,cm,cp,cs,ct,cu,cw,cx,cy,db,dc,dd,df,dg,di,dj,dn,do,dp,dq,dr,ds,dt,du,dv,dw,dx,ec,ed,ef,eg,en,eq,es,fa,fb,fd,fe,fg,fh,fj,fk,fl,fm,fn,fp,fq,fr,fs,ft,fv,fw,fx,fy,fz,gb,gc,gd,ge,gh,gi,gj,gk,gq,gv,gy,hd,he,hg,hi,hk,hl,hm,hn,hp,hr
TTTTCCTATCTGTTTCTTGAGAATTTCCCCACTTGTTCTGAATCCATGCAGACAAAGAACTCTTGGTTTCCTCACAATCCCAGCTTCACTTCCCATCTTTXXXXXXXXXXACTCTTCTCAGATTCTGCGCGTTTATAAGGATGCCTCCCGCGGGGTATATGCCGCGCTGAGTATAATAATTACACGTGCTCTTCTAGTTCTAGAATGATT	P,aa,ab,ac,ad,ae,af,ag,ah,ai,aj,ak,al,am,an,ao,ap,aq,ar,as,at,au,av,aw,ax,ay,az,ba,bb,bc,bd,be,bf,bg,bh,bi,bj,bk,bl,bm,bn,bo,bp,bq,br,bs,bt,bu,bv,bw,bx,by,bz,ca,cb,cc,cd,ce,cf,cg,ch,ci,cj,ck,cl,cm,cn,co,cp,cq,cr,cs,ct,cu,cv,cw,cx,cy,cz,da,db,dc,dd,de,df,dg,dh,di,dj,dk,dl,dm,dn,do,dp,dq,dr,ds,dt,du,dv,dw,dx,dy,dz,ea,eb,ec,ed,ee,ef,eg,eh,ei,ej,ek,el,em,en,eo,ep,eq,er,es,et,eu,ev,ew,ex,ey,ez,fa,fb,f…
TTTTCCTATCTGTTTCTTGAGAATTTCTCCGCTTGTTCTGAATCCATGCAGACAAAGAACTCTTGGTTTCCTCACAATCCCAGCTTCACTTCCCATCTTTXXXXXXXXXXACTCGTCTCAGATTCTGCGCGTTTGTAAGGATGCCTCCCGCGGGGCATATGCCGCGCTGAGTATAATAGTTACACGTGCTCTCCTAGTTCTAGAATGATT	M,ae,af,ah,al,am,at,au,av,aw,az,bc,be,bf,bg,bh,bi,bj,bk,bl,bm,bo,bq,br,bw,ca,cb,cc,ce,cg,cl,cn,co,cq,cr,cv,cz,da,dc,de,df,dh,dk,dl,dm,dn,dw,dy,dz,ea,eb,ee,eh,ei,ej,ek,el,em,eo,ep,er,et,eu,ev,ew,ex,ey,ez,fa,fc,fd,ff,fg,fi,fl,fo,fu,ga,gf,gg,gl,gm,gn,go,gp,gr,gs,gt,gu,gw,gx,gz,ha,hb,hc,hf,hh,hj,ho,hq
>Marker201194	abxcc
CTCTCTACGGACAGTTAACGGAGAAGAGCGATGTTTACAGCTTTGGCATTGTGATTCTTGAACTCATGAGTGGAAGGAAAGTGCTTGAAACATCAAATTCXXXXXXXXXXGGGAATATTGTGTGCTCATGTTATGGTGGCTCTTAGACCCACCATTGCTGGTGCTCTGAAAATGCTTGAAGGTGATATTGATATACCAACATTGCCAGAG	P,ab,ac,ad,af,ag,ah,aj,al,am,an,ao,ap,aq,as,aw,ax,ay,az,ba,bb,bc,be,bg,bj,bl,bo,bp,bq,by,ca,cc,cd,cf,ck,cl,cm,cn,cq,cs,cu,cw,cy,cz,dd,de,df,dg,di,dj,dk,dp,dq,ds,dt,du,dv,dz,ea,eb,ec,ed,ee,ef,eg,eh,ei,ej,el,em,en,eo,es,et,ev,ey,ez,fb,ff,fg,fh,fi,fm,fn,fo,fp,fq,fr,ft,fu,fv,fw,fx,fy,fz,gb,gc,gd,ge,gf,gh,gi,gj,gl,gm,gn,go,gp,gq,gr,gs,gx,gy,gz,hc,hd,hg,hh,hi,hj,hm,hn,ho,hp,hr
CTCTCTACGGACAGTTAACGGAGAAGAGCGATGTTTACAGCTTTGGCATTGTGATTCTTGAACTCATGAGTGGAAGGAAAGTGCTTGAAACATCAAATTCXXXXXXXXXXGGGAATATTGTGTGCTCATGTTATGGTGGCTCTTAGACCCACCATTGCTGATGCTCTGAAAATGCTTGAAGGTGATATTGATATACCAACATTGCCAGAG	M,aa,ab,ac,ad,ae,af,ag,ah,ai,aj,ak,al,am,an,ao,ap,aq,ar,as,at,au,av,aw,ax,ay,az,ba,bb,bc,bd,be,bf,bg,bh,bi,bj,bk,bl,bm,bn,bo,bp,bq,br,bs,bt,bu,bv,bw,bx,by,bz,ca,cb,cc,cd,ce,cf,cg,ch,ci,cj,ck,cl,cm,cn,co,cp,cq,cr,cs,ct,cu,cv,cw,cx,cy,cz,da,db,dc,dd,de,df,dg,dh,di,dj,dk,dl,dm,dn,do,dp,dq,dr,ds,dt,du,dv,dw,dx,dy,dz,ea,eb,ec,ed,ee,ef,eg,eh,ei,ej,ek,el,em,en,eo,ep,eq,er,es,et,eu,ev,ew,ex,ey,ez,fa,fb,f…
CTCTCTACGGACAGTTAACGGAAAAGAGCGATGTTTACAGCTTTGGCATTGTGATTCTTGAACTCATGAGTGGAAGGAAAGTGCTTGAAACATCAAATTCXXXXXXXXXXGGGAATATTGTGTGCTCATGTTATGGTGGCTCTTAGACCCACCATTGCTGATGCTCTGAAAATGCTTGAAGGTGATATTGATATACCAACATTGCCAGAG	P,aa,ab,ae,ai,ak,ar,at,au,av,bd,bf,bg,bh,bi,bk,bm,bn,br,bs,bt,bu,bv,bw,bx,by,bz,cb,ce,cg,ch,ci,cj,co,cp,cr,ct,db,dc,dh,dl,dm,dn,do,dp,dr,dw,dx,dy,dz,ek,ep,eq,er,eu,ew,ex,fa,fc,fd,fe,fj,fk,fl,fs,ga,gg,gk,gt,gu,gv,gw,ha,hb,hd,he,hf,hj,hk,hl,hq,hr
>Marker203210	abxcc
GACCTTCAGCCACCAATCTTCAGTTTACACGTTGGCGGGAATCTTCTAAATAAAAGAGGATAAAAAATAAAAGAAATTATAGTGATGAAATTCAAATTCAXXXXXXXXXXCGTTTCGACAAGATCACGGCTCGCTTAAAGAAGCTGAGTTACGGGCTGAGTAAAGAGCTCTGTGACCCCGTGCTTGTGGCTCAAAAAGTTTGTGCCGGTG	P,aa,ab,ac,ad,af,ah,aj,al,an,ao,ap,aq,as,aw,ax,ay,az,ba,bb,be,bg,bj,bl,bp,bq,bu,by,ca,cb,cc,cd,ce,ch,ck,cl,cm,cn,cq,cr,cs,cu,cw,cx,cy,cz,da,dd,de,dg,di,dj,dk,dq,ds,dt,du,dv,dx,dz,ea,eb,ec,ed,ee,eg,eh,ei,ej,el,em,eo,es,et,ev,ex,ey,ez,fa,fb,ff,fg,fh,fi,fk,fo,fp,fq,fr,ft,fu,fv,fy,fz,gb,gc,gd,ge,gf,gi,gj,gl,gm,gn,go,gp,gq,gr,gs,gv,gx,gy,gz,hb,hc,hd,he,hg,hh,hi,hm,hn,ho,hp
GACCTTCAGCCACCAATCTTCAGTTTACACGTTGGCGGGAATCTTCTAAATAAAAGAGGATCAAAAATAAAACATAAAAGAAATTATAGTGATGAAATTCXXXXXXXXXXCGTTTCGACAAGATCACGGCTCGCTTAAAGAAGCTGAGTTACGGGCTGAGTAAAGAGCACTGTGACCCCGTGCTTGTGGCTCAAAAAGTTTGTGCCGGTG	M,aa,ab,ac,ad,ag,ah,ai,ak,an,aq,ar,at,ay,ba,bd,bf,bl,bn,bp,br,bs,bv,bx,by,bz,cc,cd,cf,ch,ci,cj,ck,cn,co,ct,cu,cw,cy,db,df,dg,di,dj,dn,do,dq,dr,ds,dt,du,dv,dx,ea,ec,ed,ee,en,eq,es,eu,fa,fb,fc,fd,fe,fg,fh,fi,fk,fm,fn,fo,fp,fq,fs,ft,fw,fx,fz,ga,gb,gc,gd,gf,gh,gi,gj,gk,go,gq,gv,gx,gy,hf,hg,hk,hl,hm,ho
GACCTTCAGCCACCAATCTTCAGTTTACACGTTGGCGGGAATCTTCTAAATAAAAGAGGATAAAAAATAAAAGAAATTATAGTGATGAAATTCAAATTCAXXXXXXXXXXCGTTTCGACAAGATCACGGCTCGCTTAAAGAAGCTGAGTTACGGGCTGAGTAAAGAGCACTGTGACCCCGTGCTTGTGGCTCAAAAAGTTTGTGCCGGTG	P,ae,ag,ai,ak,am,ar,at,au,av,bc,bd,bf,bh,bi,bk,bm,bn,bo,br,bs,bt,bv,bw,bx,bz,cf,cg,ci,cj,co,cp,ct,cv,db,dc,df,dh,dl,dm,dn,do,dp,dr,dw,dy,ef,ek,en,ep,eq,er,eu,ew,fc,fd,fe,fj,fl,fn,fs,fw,fx,ga,gg,gh,gk,gt,gu,gw,ha,hf,hj,hk,hl,hq,hr
>Marker205592	ccxab
TGATTACAGTCTCCCATCACGCTGGTGCTCTTGCTGCTTAAATCGAAATTGTTTCTTGGTAACTCCATCAGTGTAGATTGTCTTGATCACATCTGATGGGXXXXXXXXXXAGAAATATTAATAATTCCACTAATTAGTGGAAATTCATGAGATACCTATTATCTGTCGGAAGGCATTACTTACTTACTACCAAGGAGAGAGAACTTCGAA	M,aa,ab,ac,ad,ag,ah,ai,aj,ak,al,an,ao,ap,aq,ar,as,ax,ay,ba,bb,bd,be,bn,bp,bs,bu,bv,bx,by,bz,cc,cd,ce,cf,ch,ci,cj,ck,cm,cp,ct,cu,cv,cw,cx,cy,db,dd,df,dg,di,dj,dn,do,dq,dr,ds,dt,du,dv,dw,dx,dy,ec,ed,ee,ef,en,eq,es,et,eu,fb,fc,fe,fg,fh,fi,fj,fk,fl,fm,fn,fp,fq,fr,fs,ft,fv,fw,fx,fy,fz,gb,gc,gd,ge,gh,gi,gj,gk,gq,gv,gx,gy,gz,hd,hg,hk,hl,hm,hp,hq,hr
TGATTACAGTCCCCCATCACGCTGGTGCTCTTGCCTCTTGCTGCTTAAATCGAAATTGTTTCTTGGTAACTCCATCAGTGTAGATTGTCTTGATCACATCXXXXXXXXXXAGAAATATTAATAATTCCACTAATTAATGGAAATTCATGAGATACCTATTATCTGTCGGAAGGCATTACTTACTTACTACCAAGGAGAGAGAACTTCGAA	P,aa,ab,ac,ad,ae,af,ag,ah,ai,aj,ak,al,am,an,ao,ap,aq,ar,as,at,au,av,aw,ax,ay,az,ba,bb,bc,bd,be,bf,bg,bh,bi,bj,bk,bl,bm,bn,bo,bp,bq,br,bs,bt,bu,bv,bw,bx,by,bz,ca,cb,cc,cd,ce,cf,cg,ch,ci,cj,ck,cl,cm,cn,co,cp,cq,cr,cs,ct,cu,cv,cw,cx,cy,cz,da,db,dc,dd,de,df,dg,dh,di,dj,dk,dl,dm,dn,do,dp,dq,dr,ds,dt,du,dv,dw,dx,dy,dz,ea,eb,ec,ed,ee,ef,eg,eh,ei,ej,ek,el,em,en,eo,ep,eq,er,es,et,eu,ev,ew,ex,ey,ez,fa,fb,f…
TGATTACAGTCCCCCATCACGCTGGTGCTCTTGCTGCTTAAATCGAAATTGTTTCTTGGTAACTCCATCAGTGTAGATTGTCTTGATCACATCTGATGGGXXXXXXXXXXAGAAATATTAATAATTCCACTAATTAGTGGAAATTCATGAGATACCTATTATCTGTCGGAAGGCATTACTTACTTACTACCAAGGAGAGAGAACTTCGAA	M,ae,af,al,am,ap,at,au,av,aw,ay,az,bc,bd,bf,bg,bh,bi,bj,bk,bl,bm,bo,bq,br,bs,bt,bw,ca,cb,cc,ce,cg,cl,cn,co,cq,cr,cs,cv,cz,da,dc,de,df,dh,dk,dl,dm,dn,dp,dz,ea,eb,eg,eh,ei,ej,ek,el,em,eo,ep,er,et,ev,ew,ex,ey,ez,fa,fd,ff,fi,fk,fo,fu,fy,ga,gf,gg,gl,gm,gn,go,gp,gr,gs,gt,gu,gw,gz,ha,hb,hc,hd,he,hf,hh,hi,hj,hm,hn,ho,hq,hr
>Marker210256	abxcc
AAGAGTAAATACAAACACAATACTTACATTAATCAGGGCATAAACGATAAACGAAATTCATTGACCATCACAAATTATGCATTCAATACACTTTCAAAAAXXXXXXXXXXAGTTAATGCCATTGAGCCAATTGAGAACAAATAAACAGAAATACTAACAAATTAGCAATTCAAACTAAAAACCTAAGAAAACGGAGCATTTTGAGATTCA	P,ae,ag,ah,ai,ak,am,ar,at,au,bc,bd,bh,bi,bk,bm,bn,bo,br,bs,bt,bv,bw,bx,by,bz,cf,cg,ci,cj,co,cp,cq,cu,db,dc,df,di,dl,dm,do,dp,dr,dy,ef,ei,en,ep,eq,er,et,eu,ew,fc,fd,fe,fh,fj,fl,fn,fo,fs,fz,gb,gg,gh,gk,gs,ha,hd,hf,hg,hj,hl,hq,hr
AAGAGTAAATACAAACACAATACTTACATTAATCAGGGCATAAACGATAAACGAAATTCATTGCCCATCACAAATTATGCATTCAATACACTTTCAAAAAXXXXXXXXXXAGTTAATGCCATTGAGCCAATTGAGAACAAATAAACAGAAATACTAACAAATTAGCAATTCAAACTAAAAACCTAAGAAAACGGAGTATTTTGAGATTCA	M,aa,ab,ac,ad,af,ag,ah,ai,ak,an,ap,aq,ar,as,at,ba,bd,bl,bn,bp,br,bs,bv,bx,by,bz,cc,cd,cf,ch,ci,cj,ck,cn,co,ct,cu,cw,cx,cy,db,df,dg,di,dj,dn,dq,dr,ds,dt,du,dv,dx,ec,ed,ee,ef,ei,en,eq,es,et,eu,fa,fb,fc,fd,fi,fj,fk,fl,fm,fn,fo,fp,fq,fs,ft,fx,fz,ga,gb,gc,gd,gf,gh,gi,gj,gk,gn,go,gq,gv,gx,gy,hf,hg,hi,hl,hm
AAGAGTAAATACAAACACAATACTTACATTAATAAGGGCATAAACGATAAACGAAATTCATTGCCCATCACAAATTATGCATTCAATACACTTTCAAAAAXXXXXXXXXXAGTTAATGCCATTGAGCCAATTGAGAACAAATAAACAGAAATACTAACAAATTAGCAATTCAAACTAAAAACCTAAGAAAACGGAGCATTTTGAGATTCA	P,aa,ab,ac,ad,af,aj,al,an,ao,ap,aq,as,av,aw,ax,ay,ba,bb,be,bf,bg,bj,bl,bp,bq,bu,by,ca,cb,cc,cd,ce,ch,ck,cl,cm,cn,cr,cs,ct,cw,cx,cz,da,dd,de,dg,dh,di,dj,dk,dn,dq,ds,dt,du,dv,dx,dz,eb,ec,ed,ee,eg,ej,em,eo,es,et,ev,ex,ey,ez,fa,fb,ff,fi,fk,fm,fo,fp,fq,fr,ft,fu,fv,fy,fz,ga,gc,gd,ge,gf,gg,gi,gj,gl,gm,gn,go,gp,gq,gr,gt,gu,gv,gw,gx,gy,gz,hb,hc,hh,hi,hl,hm,hr
>Marker214807	abxcc
TGCGTCAATTTTGACTTTAAGCAATAGTTTATTGTTGAAAGATGTTGACACTGTCTTCATGTGGGTAGAATTTTAGTCAATAATATATATGCAAGTAGTTXXXXXXXXXXTGGGAGAGCGTCAGACTGAAGATCTGAAGGTCGCGTGTTCGATCCACGCTCACCGCAATTATATTTTCGTGTTCTTTTCTCACAGTTTCGAAAAACAAAT	P,ae,ag,ah,ai,ak,am,ar,at,au,az,bc,bd,bh,bi,bk,bm,bn,bo,br,bs,bt,bv,bw,bx,bz,cf,cg,ci,cj,co,cp,cq,cu,cv,db,dc,df,dh,dl,dm,do,dp,dr,dw,dy,eb,ef,ei,ek,en,ep,eq,er,et,eu,ew,fc,fd,fe,fh,fj,fl,fn,fs,fw,fx,gg,gh,gk,gn,ha,hd,hf,hg,hi,hj,hl,hn,hp,hq,hr
TGCGTCAATTTTGACTTTAAGCAATAGTTTATTGTTGAAAGATGTTGACACTGTCTTCATGTGGGTAGAATTTTAGTCAATAATATATATGCAAGTAGTTXXXXXXXXXXTGGGAGAGCGTCAGACTGAAGATCTGAAGGTCGCGTGTTCGATCCACGCTCACCGCAATTATATTTTCGTGTTTTTTTCCCACAGTTTCGAAAAACAAAT	M,aa,ab,ac,ad,af,ag,ah,ai,ak,an,ap,aq,ar,as,at,au,ba,bd,bl,bn,bp,br,bs,bv,bx,by,bz,cc,cd,cf,ch,ci,cj,ck,cn,co,ct,cu,cw,cx,cy,db,dd,df,dg,di,dj,dn,dq,dr,ds,dt,du,dv,dx,ea,ec,ed,ee,ef,ei,el,en,eq,es,et,eu,fa,fb,fc,fd,fe,fg,fh,fi,fj,fk,fl,fm,fn,fo,fp,fq,fs,ft,fw,fx,fy,fz,ga,gb,gc,gd,gf,gh,gi,gj,gk,gn,go,gq,gv,gx,gy,hf,hg,hl,hm,ho,hr
TGCGTCAATTTTGACTTTAAGCAATAGTTTATTGTTGAAAGATGTTGACACTGTCTTCATGTGGGTAGAATTTTAGTCAATAATATATATGCAAGTAGTTXXXXXXXXXXTGGGAGAGCGTCAGACTGAAGATCTGAAGGTCGCGTGTTCGATCCACGCTCACCGCAATTATATTTTCGTGTTTTTTTCTCACAGTTTCGAAAAACAAAT	P,aa,ab,ac,ad,af,aj,al,an,ao,ap,aq,as,av,aw,ax,ay,ba,bb,be,bf,bg,bj,bl,bp,bq,bu,by,ca,cb,cc,cd,ce,ch,ck,cl,cm,cn,cr,cs,ct,cw,cx,cy,cz,da,dd,de,dg,di,dj,dk,dn,dq,ds,dt,du,dv,dx,dy,dz,ea,eb,ec,ed,ee,eg,eh,ej,el,em,eo,es,et,ev,ex,ey,ez,fa,fb,ff,fg,fi,fk,fm,fo,fp,fq,fr,ft,fu,fv,fy,fz,ga,gb,gc,gd,ge,gf,gi,gj,gl,gm,gn,go,gp,gq,gr,gs,gt,gu,gv,gw,gx,gy,gz,hb,hc,he,hh,hi,hk,hl,hm,hn,ho
>Marker215798	abxcc
GCCAACTTCTCTGGATGGAAATAAGTTCCATCCACCTCCTGCTCCGGCTTCCTCTTCACCTTTTTCTTTGTTATTGCACCATCCACCATCTTTGGTTCGTXXXXXXXXXXAAATTATGACCGCCTGAATCAGTAACCAATCTCTCCTTCATAAACTGTGATTGAATAGTTGAGCTAGCCTCAACTCGAACAGTCTCTTCCTCTATTTTTG	P,ac,ad,af,ag,ah,aj,al,am,an,ap,aq,as,aw,ax,ay,az,ba,bb,bc,be,bg,bj,bl,bo,bp,bq,by,ca,cc,cd,cf,ck,cl,cm,cn,cq,cs,cu,cw,cy,cz,da,dd,de,df,dg,di,dj,dk,dp,dq,ds,dt,du,dv,dz,ea,eb,ec,ed,ee,ef,eg,eh,ei,ej,el,em,en,eo,er,es,et,ev,ey,ez,fb,ff,fg,fi,fl,fm,fn,fo,fp,fq,fr,ft,fu,fv,fw,fx,fy,fz,gb,gc,gd,ge,gf,gh,gi,gj,gl,gm,gn,go,gp,gq,gr,gs,gx,gy,gz,hc,hd,hg,hh,hi,hm,hn,ho,hp
GCCAACTTCTCTGGATGGAAATAAGTTCCATCCACCTCCTGCTCCGGCTTCCTCTTCACCTTTTTCTTTGTTATTGCACCATCCACCATCTTTGGTTCGTXXXXXXXXXXAAATTATGACCGCCTGAATCAGCAACCAATCTCTCCTTCATAAACTGTGATTGAGTAGTTGAGCTAGCCTCAACTCGAACAGTCTCTTCCTCTATTTTTG	P,aa,ab,ae,ai,ak,ar,at,au,av,bd,bf,bg,bh,bi,bk,bm,bn,br,bs,bt,bu,bv,bw,bx,bz,cb,ce,cg,ch,ci,cj,co,cp,cr,ct,cv,cx,db,dc,dh,dl,dm,dn,do,dp,dr,dw,dx,dy,ek,em,ep,eq,er,et,eu,ew,ex,fa,fc,fd,fe,fj,fk,fl,fs,ga,gg,gk,gt,gu,gv,gw,ha,he,hf,hg,hj,hk,hl,hq,hr
GCCAACTTCTCTGGATGGAAATAAGTTCCATCCACCTCCTGCTCCGGCTTCCTCTTCACCTTTTTCTTTGTTATTGCACCATCCACCATCTTTGGTTCGTXXXXXXXXXXAAATTATGACCGCCTGAATCAGTAACCGATCTCTCCTTCATAAACTGTGACTGAGTAGTTGAGCTAGCCTCAACTCGAACAGTCTCTTCCTCTATTTTTG	M,aa,ab,ac,ad,ae,af,ag,ah,ai,aj,ak,al,am,an,ao,ap,aq,ar,as,at,au,av,aw,ax,ay,az,ba,bb,bc,bd,be,bf,bg,bh,bi,bj,bk,bl,bm,bn,bo,bp,bq,br,bs,bt,bu,bv,bw,bx,by,bz,ca,cb,cc,cd,ce,cf,cg,ch,ci,cj,ck,cl,cm,cn,co,cp,cq,cr,cs,ct,cu,cv,cw,cx,cy,cz,da,db,dc,dd,de,df,dg,dh,di,dj,dk,dl,dm,dn,do,dp,dq,dr,ds,dt,du,dv,dw,dx,dy,dz,ea,eb,ec,ed,ee,ef,eg,eh,ei,ej,ek,el,em,en,eo,ep,eq,er,es,et,eu,ev,ew,ex,ey,ez,fa,fb,f…
>Marker218843	abxcc
CTATACATGAAATTGAGGACAATCAATACAGCTCATTGAAACAAGTCACAGAATCAGAGTCTACTGAAAATGATTATTTCAATAGCTTAATCTTGATTAAXXXXXXXXXXTGCATGAATGATCAGGAAGTCATTCAACTGCCAAGAAAACTTAAAGTAACCAGTTCTCAGGTTTGGTCCAAACCATGTTCAGTTCCAAGAAGAATTTCAG	P,aa,ab,ac,ad,af,aj,al,an,ao,ap,aq,as,at,av,aw,ax,ay,ba,bb,be,bf,bg,bj,bl,bm,bp,bq,bu,bx,by,ca,cb,cc,cd,ce,ch,cj,ck,cl,cm,cn,cr,cs,ct,cw,cx,cy,cz,da,dd,de,df,dg,dh,di,dj,dk,dn,dq,ds,dt,du,dv,dx,dy,dz,ea,eb,ec,ed,ee,eg,eh,ei,ej,el,em,en,eo,ep,er,es,et,ev,ew,ex,ey,ez,fa,fb,ff,fg,fi,fk,fm,fo,fp,fq,fr,ft,fu,fv,fw,fy,fz,ga,gc,gd,ge,gf,gi,gj,gl,gm,gn,go,gp,gq,gr,gt,gu,gv,gw,gx,gy,gz,ha,hb,hc,hd,he,hh,h…
CTATACATGAAATTGAGGACAACCAATTCAGCTCATTGAAACAAGTCACAGAATCAGAGTCTACTGAAAATGATTATTTCAATACCTTAATCTTGATTAAXXXXXXXXXXTGCATGAATGATCAGGAAGTCATTCAACTGCCAAGAAAACTTAAAGTAACCAGTTCTCAGGTTTGGTCCAAACCATGTTCAGTTCCAAGAAGAATTTCAG	M,aa,ab,ac,ad,af,ag,ah,ai,ak,an,ap,aq,ar,as,at,az,ba,bc,bd,be,bg,bl,bn,bp,br,bs,bv,bx,by,bz,cc,cd,cf,ch,ci,cj,ck,cn,ct,cu,cw,cx,cy,db,de,df,dg,di,dj,dn,dq,dr,ds,dt,du,dv,dx,ea,ec,ed,ee,ef,eh,ei,en,eq,er,es,et,eu,fa,fb,fc,fd,fe,fg,fh,fi,fj,fk,fl,fm,fn,fo,fp,fq,fs,ft,fu,fw,fx,fy,fz,ga,gb,gc,gd,ge,gf,gh,gi,gj,gk,gl,gn,go,gq,gv,gx,gy,hf,hg,hj,hl,hm,ho,hr
CTATACATGAAATTGAGGACAACCAATACAGCTCATTGAAACAAGTCACAGAATCAGAGTCTACTGAAAATGATTATTTCAATAGCTTAATCTTGATTAAXXXXXXXXXXTGCATGAATGATCAGGAAGTCATTCAACTGCCAAGAAAACTTAAAGTAACCAGTTCTCAGGTTTGGTCCAAACCATGTTCAGTTCCAAGAAGAATTTCAG	P,ae,ag,ah,ai,aj,ak,al,am,ao,ar,at,au,av,aw,ax,ay,az,bb,bc,bd,be,bf,bg,bh,bi,bj,bk,bm,bn,bo,bp,bq,br,bs,bt,bu,bv,bw,bx,bz,ca,cb,ce,cf,cg,ci,cj,cl,cm,co,cp,cq,cr,cs,ct,cu,cv,cz,da,db,dc,dd,de,df,dg,dh,dk,dl,dm,dn,do,dp,dr,dw,dy,dz,eb,ee,ef,eg,eh,ei,ej,ek,el,em,en,eo,ep,eq,er,et,eu,ev,ew,ex,ey,ez,fc,fd,fe,ff,fg,fh,fj,fk,fl,fn,fq,fr,fs,ft,fv,fw,fx,fy,gb,gd,ge,gg,gh,gj,gk,gl,gm,go,gp,gq,gr,gs,gt,gu,g…
>Marker220976	ccxab
TGAAACAGATACATCTCTTTTCGAACAAAAGGTTCGAGCCAAGATAGAACAAAACCAGAAGTGAGCTTTTTGAATACCAGTTTGTCAATGACACTTCATTXXXXXXXXXXTGGGATCATTCAATTCGTCAAGTGCTGTTATAAGACACTTTTTTCCTAACTCTCATTTGGGTGCCTTCCAACCTCGTAGGATAGAGGTGAGCTTGATCCT	M,ab,ac,ad,ag,ai,aj,ak,an,ao,ap,aq,ar,as,ax,ay,ba,bb,bd,be,bh,bn,bp,bs,bt,bu,bv,by,bz,cb,cd,ch,ci,cj,ck,cm,cp,cs,ct,cu,cw,cx,cy,db,dd,df,dg,di,dj,dn,do,dp,dq,dr,ds,dt,du,dv,dw,dx,ed,ef,eg,en,eq,er,es,ez,fb,fe,fg,fh,fj,fk,fl,fm,fn,fp,fq,fr,fs,ft,fv,fw,fx,fy,fz,gb,gc,gd,ge,gh,gi,gj,gk,gq,gs,gu,gv,gy,gz,ha,hc,hd,he,hg,hi,hl,hn,hp,hq,hr
TGAAACAGATACATCTCTTTTCGAGCAAAAGGTTCGAGCCAAGATAGAACAAAACCAGAAGTGAGCTTTTTGAATACCAGTTTGTCAATGACACACTTCAXXXXXXXXXXTGGGATCATTCAATTCGTCAAGTGTTGTTATAAGACACACTTTTTTCCTAACTCATTTCGGTGCCTTCCAACCTCGTAGGATAGAGGTGAGCTTGATCCT	P,aa,ab,ac,ae,af,ai,ak,am,ap,ar,av,bb,bd,bf,bi,bk,bl,bn,br,bt,bu,bv,bw,bx,bz,ce,ch,cj,cr,ct,cv,cx,dh,dl,dn,do,dv,dw,dx,ek,eq,eu,ew,ex,fa,fb,fc,fd,fg,fj,fk,fl,fs,ga,gg,gs,gt,gu,gv,gw,ha,hb,hc,hf,hj,hk,hm,hn,hq,hr
TGAAACAGATACATCTCTTTTCGAGCAAAAGGTTCGAGCCAAGATAGAACAAAACCAGAAGTGAGCTTTTTGAATACCAGTTTGTCAATGGCACTTCATTXXXXXXXXXXTGGGATCATTCAATTCGTCAAGTGTTGTTATAAGACACTTTTTTCCTAACTCTCATTTGGGTGCCTTCCAACCTCCTAGGATAGAGGTGAGCCTGATCCT	M,aa,ae,af,ah,al,am,at,au,av,aw,az,bc,bf,bg,bi,bj,bk,bl,bm,bo,bq,br,bw,bx,ca,cb,cc,ce,cf,cg,cl,cn,co,cq,cr,cv,cz,da,dc,de,dh,dk,dl,dm,dy,dz,ea,eb,ec,ee,eh,ei,ej,ek,el,em,eo,ep,et,eu,ev,ew,ex,ey,fa,fc,fd,ff,fi,fo,fu,ga,gf,gg,gl,gm,gn,go,gp,gr,gt,gw,gx,hb,hc,hf,hh,hj,hk,hm,ho
>Marker228864	ccxab
TGATGCAACGATAGGAATGCCGAAGTCCCTGGTCGTATTGGTTGTCAGCTTCCTTATCCAAGTTCTCGACCTGCACTCGGCGGGAATCGCGAAGAGATTCXXXXXXXXXXTTCTCGACATTCAGCTCCCCTGCTTTCTTCTCGGCAGCGTCAGCTCTGGTCATCGCCGACTGAATGTCCTCCTTCATCTTCCTGTCATAACGACCAACCT	M,ab,ac,ae,ag,ai,aj,ak,ao,ap,ar,as,aw,ax,ay,ba,bb,bc,bd,be,bf,bg,bh,bm,bn,bp,bs,bt,bu,bw,by,bz,cj,cl,cm,cp,ct,cu,cw,cx,cy,cz,db,dc,dd,de,df,dg,dh,di,dj,do,dq,ds,dt,du,dv,dw,dx,ed,ef,eg,ej,en,eo,er,es,ex,ez,fb,fd,fe,ff,fg,fh,fm,fn,fp,fq,fr,ft,fv,fw,fy,fz,gb,ge,gg,gh,gi,gj,gk,gn,gp,gq,gs,gu,gy,ha,hd,he,hf,hg,hh,hi,hn,hp,hq,hr
TGATGCAACGATAGGAATGCCGAAGTCCCTGGTCGTATTGGTTGTCAGCTTCCTTATCCAAGTTCTCGACCTGCACTCGATGGGAATCGCGGAGAGATTCXXXXXXXXXXTTCTCGATATTCAGCTCCCCTGCTTTCTTCTCAGCAACGTCAGCTCTGGTCATCGCCGACTGAATGTCCTCCTTCATCTTCCTATCATAACGACCAACCT	P,aa,ab,ad,ae,af,ah,ai,ak,al,am,an,ao,ap,aq,ar,as,at,au,av,aw,ax,ay,az,ba,bb,bc,bd,be,bf,bg,bh,bi,bj,bk,bl,bm,bo,bp,bq,br,bs,bt,bu,bw,bx,by,bz,ca,cb,cc,cd,ce,cf,cg,ch,ci,cj,ck,cl,cm,cn,co,cp,cq,cr,ct,cu,cv,cw,cx,cy,cz,da,db,dc,dd,de,df,dg,dh,di,dk,dl,dm,dn,do,dp,dq,dr,ds,dt,du,dv,dw,dx,dy,dz,ea,eb,ec,ed,ee,ef,eg,eh,ei,ej,ek,el,em,en,eo,ep,eq,er,es,et,eu,ev,ew,ex,ey,ez,fa,fb,fc,fd,fe,ff,fg,fh,fi,f…
TGATGCAACGATAGGAATGCCGAAGTCCCTGGTCGTATTGGTTGTCAGCTTCCTTATCCAAGTTCTCGACCTGCACTCGGTGGGAATCGCGAAGAGATTCXXXXXXXXXXTTCTCGACATTCAGCTCCCCTGCTTTCTTCTCGGCAGCGTCAGCTCTGGTCATCGCCGACTGAATGTCCTCCTTCATCTTCCTGTCATAACGACCAACCT	M,aa,ad,af,ah,al,am,an,aq,at,au,av,az,bi,bj,bk,bl,bo,bq,br,bv,bx,ca,cb,cc,cd,ce,cf,cg,ch,ci,ck,cn,co,cq,cr,cs,cv,da,dh,dk,dl,dm,dn,dp,dr,dy,dz,ea,eb,ec,eh,ei,ek,el,em,ep,eq,et,eu,ev,ew,ey,ez,fa,fc,ff,fj,fk,fl,fo,fs,fu,fx,gc,gd,gf,gl,gm,go,gr,gt,gv,gw,gx,gz,hc,hf,hj,hk,hl,hm,ho
>Marker236273	abxcc
GTAAATACACAGTCTGCTTTAGCTGCACGAAAGTTCATGATTTTTGCCACATCTTTGATCTTTTGAGAAGAATTCTGACAATTGCAATAAAGAAAGAAAAXXXXXXXXXXGAAAAGGCATTGACAAAAAAGTAAATAATGCACAGAAATTTACTCTTTGCTCTCAATAATTTAATTTCTTCTAGCACCACTTTAATCAGAGAACTATCTG	P,aa,ab,ac,ae,ai,ak,al,ap,ar,as,at,au,av,bd,bf,bg,bi,bk,bm,bn,bo,br,bs,bt,bu,bv,bw,bx,bz,cb,ce,cg,ch,cj,co,cp,cr,ct,cu,cv,cw,cx,db,dc,dh,dl,dm,dn,do,dr,dv,dw,dx,ek,el,ep,eq,er,et,eu,ew,ex,fa,fb,fc,fd,fe,fh,fj,fk,fl,fq,fs,fx,ga,gg,gj,gk,gn,gt,gu,gv,gw,gz,ha,hb,hc,hd,he,hf,hg,hi,hj,hk,hl,hq,hr
GTAAATACACAGTCTGCTTTAGCTGCACGAAAGTTCATGATTTTTGCCACATCTTTGATCTTTTGAGAAGAATTCTGACAATTGCAATAAAGAAAGAAAAXXXXXXXXXXGAAAAGGCATTGACAAAAAAGTAAATAATGCACAGAAATTTACTCTTTGCTCTCAATAATTTAATTTCTTGTAGCACCACTTTAATCAGAGAACTATCTG	P,ac,ad,af,ag,ah,aj,al,am,an,ao,aq,as,aw,ax,ay,az,ba,bb,bc,be,bg,bh,bj,bl,bn,bo,bp,bq,bt,by,ca,cc,cd,cf,ci,ck,cl,cm,cn,cq,cs,cu,cw,cy,cz,da,dd,de,df,dg,di,dj,dk,dp,dq,ds,dt,du,dx,dy,dz,ea,eb,ec,ed,ee,ef,eg,eh,ei,ej,el,em,en,eo,es,et,eu,ev,ex,ey,ez,fb,ff,fg,fh,fi,fm,fn,fo,fp,fq,fr,ft,fu,fv,fw,fx,fy,fz,gb,gc,gd,ge,gf,gh,gi,gj,gl,gm,gn,go,gp,gq,gr,gs,gx,gy,gz,hc,hd,hg,hh,hi,hm,ho,hp,hq
GTAAATACACAGTCTGCTTTAGCTGCACGAAAGTTCATGATTTTTGCCACATCTTTGATCTTTTGAGAAGAATTCTGACAATTGCAATAAAGAAACAAAAXXXXXXXXXXGAAAAGGCATTGACAAAAAAGTAAATAATGCACAGAAATTTACTCTTTTCTCTCAATAATTTAATTTCTTCTAGCACCACTTTAATCAGAGAACTATCTG	M,aa,ab,ac,ad,ae,af,ag,ah,ai,aj,ak,al,am,an,ao,ap,aq,ar,as,at,au,av,aw,ax,ay,az,ba,bb,bc,bd,be,bf,bg,bh,bi,bj,bk,bl,bm,bn,bo,bp,bq,br,bs,bt,bu,bv,bw,bx,by,bz,ca,cb,cc,cd,ce,cf,cg,ch,ci,cj,ck,cl,cm,cn,co,cp,cq,cr,cs,ct,cu,cv,cw,cx,cy,cz,da,db,dc,dd,de,df,dg,dh,di,dj,dk,dl,dm,dn,do,dp,dq,dr,ds,dt,du,dv,dw,dx,dy,dz,ea,eb,ec,ed,ee,ef,eg,eh,ei,ej,ek,el,em,en,eo,ep,eq,er,es,et,eu,ev,ew,ex,ey,ez,fa,fb,f…
>Marker243235	abxcc
CAGATGCAAGAATATTTCTCCGAGCACATCAGTCAGTGTTTCCGTTTCTTTGGATGAGACAATGTCTACCTGCGACTCTCTGAAGAGTCCAGAATTTGTAXXXXXXXXXXGATTGTGCACAAGGAAAAGGTTTCTCATTTTTGAGGGACATATATGCTCAATCTAATTTAATCATTCTTCTATTGTTCAATTCGTATGTCATATGTAGTT	P,aa,ab,ae,ai,ak,ar,at,au,av,bd,bf,bh,bi,bk,bm,bn,br,bs,bt,bu,bv,bw,bx,bz,cb,ce,cg,ch,cj,co,cp,cr,ct,cv,cx,db,dc,dh,dl,dm,dn,do,dp,dr,dw,dx,dy,ek,ep,eq,er,et,eu,ew,ex,fa,fc,fd,fe,fj,fk,fl,fs,ga,gg,gk,gt,gu,gv,gw,ha,hb,he,hf,hj,hk,hl,hq,hr
CAGATGCAAGAATATTTCTCCGAGCACATCAGTCAGTGTTTCCGTTTCTTTGGATGAGACAATGTCTACCTGCGACTCTCTGAAGAGTCCAGAATTTGTAXXXXXXXXXXTATTGTGCACAAGGAAAAGGTTTCTCATTTTTGAGGGACATATATGCTCAATCTAATTTAATCATTCTTCTATTGTTCAATTCGTATGTCATATGTAGTT	P,ac,ad,af,ag,ah,aj,al,am,an,ao,ap,aq,as,aw,ax,ay,az,ba,bb,bc,be,bg,bj,bl,bo,bp,bq,by,ca,cc,cd,cf,ci,ck,cl,cm,cn,cq,cs,cu,cw,cy,cz,da,dd,de,df,dg,di,dj,dk,dq,ds,dt,du,dv,dz,ea,eb,ec,ed,ee,ef,eg,eh,ei,ej,el,em,en,eo,es,et,ev,ey,ez,fb,ff,fg,fh,fi,fm,fn,fo,fp,fq,fr,ft,fu,fv,fw,fy,fz,gb,gc,gd,ge,gf,gh,gi,gj,gl,gm,gn,go,gp,gq,gr,gs,gx,gy,gz,hc,hd,hg,hh,hi,hm,hn,ho,hp
CATATGCAAGAATATTTCTCTGAGCACATCAGTCAGTGGTTCCGTTTCTTTGGATGAGACAATGTCTACCTGCGACTCTCTGAAGAGTCCAGAATTTGTAXXXXXXXXXXGATTGTGCACAAGGAAAAGGTTTCTCATTTTTGAGGGACATATATGCTCAATCTAATTTAATCATTCTTCTATTGTTCAATTCGTATGTCATATGTAGTT	M,af,aj,al,am,ao,at,au,av,aw,ax,az,bb,bc,be,bf,bg,bh,bi,bj,bk,bm,bo,bq,bt,bu,bw,ca,cb,cc,ce,cg,cl,cm,cp,cq,cr,cs,cv,cz,dd,de,dh,dk,dl,dm,dp,dw,dy,dz,eb,eg,eh,ei,ej,ek,el,em,eo,ep,er,et,ev,ew,ex,ey,ez,ff,fg,fr,fu,fy,ga,ge,gf,gg,gl,gm,gn,gp,gr,gs,gu,gw,gz,ha,hb,hc,hd,he,hh,hi,hj,hp,hq,hr
>Marker244189	ccxab
GGTTTCCAGCTTTTTAATAATAGGATGGTGTTCAAGCCTAATCCAGACAAGTATTAATTTTAACCTCTCATTTTTCTTATAAAGTTTGTCAAATATCACTXXXXXXXXXXCTGAATTAATTGGCAAGATTGAAATGTGCTGCAGGTTTCACTACATGATAATATCTGGCAATCGCCAAAGGGAAATGCCTCTACAACAAGACCGGGAAAG	M,aa,ad,ae,af,ah,al,am,an,at,au,av,aw,az,bc,bf,bg,bi,bj,bk,bl,bm,bo,bq,br,bt,bw,bx,ca,cb,cc,ce,cf,cg,cl,cn,co,cq,cr,cv,cz,da,dc,de,dh,dk,dl,dm,dq,dy,dz,ea,eb,ec,ee,ei,ej,ek,el,em,eo,ep,eq,er,et,eu,ev,ew,ex,ey,fa,fc,fd,ff,fg,fi,fo,fq,fu,ga,gf,gg,gl,gm,gn,go,gp,gr,gt,gw,gx,gz,hb,hc,hf,hh,hj,hm,ho,hr
GGTTTCCAGCTTTTTAATAATAGGATGGTGTTCAAGCCTAATCCAGACAAGTATTAATTTTAACCTCTCATTTTTCTTATAAAGTTTGTCAAATATCATTXXXXXXXXXXCTGAATTAATTGGCAAGATTGAAATGTGCTGCAGGTTTCACTACATGATAATATCTGGCAATCGCCAAAGGGAAATGCCTCTACAACAAGACCGGGAAAG	M,ab,ac,ad,ag,ai,aj,ak,al,an,ao,ap,aq,ar,as,ax,ay,ba,bb,bd,be,bg,bh,bn,bp,bs,bt,bu,bv,by,bz,cd,cg,ch,ci,cj,ck,cm,cp,cs,ct,cu,cw,cx,cy,db,dd,de,df,dg,dh,di,dj,dn,do,dp,dq,dr,ds,dt,du,dv,dx,ed,ef,eg,en,eq,er,es,ev,ez,fa,fb,fe,fg,fh,fj,fk,fl,fm,fn,fp,fq,fr,fs,ft,fv,fw,fx,fy,fz,gb,gc,gd,ge,gf,gh,gi,gj,gk,gq,gs,gu,gv,gy,ha,hd,hg,hi,hl,hp,hq,hr
GGTTTCCAGCTTTTTAATAATAGGATGGTGTTCAAGCCTAATCCAGACAAGTATTAATTTTAACCTCTCATTTTTCTTATTAAGTTTGTCAAATATCATTXXXXXXXXXXCTGAATTAATTGGCAAGATTGAAATGTGCTGCAGGTTTCACTACATGATAATATCAGGCAATCGCCAAAGGGAAATGCCTCTACAACAAGACCGGGAAAG	P,aa,ab,ac,ad,ae,af,ag,ah,ai,aj,ak,al,am,an,ao,ap,aq,ar,as,at,au,av,aw,ax,ay,az,ba,bb,bc,bd,be,bf,bg,bh,bi,bj,bk,bl,bm,bn,bo,bp,bq,br,bs,bt,bu,bv,bw,bx,by,bz,ca,cb,cc,cd,ce,cf,cg,ch,ci,cj,ck,cl,cm,cn,co,cp,cq,cr,cs,ct,cu,cv,cw,cx,cy,cz,da,db,dc,dd,de,df,dg,dh,di,dj,dk,dl,dm,dn,do,dp,dq,dr,ds,dt,du,dv,dx,dy,dz,ea,eb,ec,ed,ee,ef,eg,ei,ej,ek,el,em,en,eo,ep,eq,er,es,et,eu,ev,ew,ex,ey,ez,fa,fb,fc,fd,f…
>Marker250694	abxcc
AACATTAATTTATTTTTAAAAATAAACATAAACAACAAGAATGACTAAAGAAGCGATTAAACACAACAATGTTGACGTAAAGAAAATAGGTAAATAGATCXXXXXXXXXXATCACAGTATTGAATTACACACAAAAAATTAAACAAGTTGTTAACTAGCTTTTGAAAATAACGTAAGCTAGTCCATCATGTGGGAAACAACTAAGAGCTA	P,aa,ab,ac,ad,af,al,ao,ap,aq,as,au,av,aw,ax,ay,ba,bb,be,bf,bg,bj,bl,bp,bq,bu,bv,by,ca,cb,cc,cd,ce,ch,ck,cl,cr,cs,ct,cw,cx,cy,cz,da,dd,de,dg,dh,di,dj,dk,dn,dq,dr,ds,dt,du,dv,dx,eb,ec,ed,ee,em,eo,es,et,ev,ex,ey,ez,fa,fb,ff,fi,fk,fm,fo,fp,fq,fr,ft,fu,fv,fy,fz,ga,gc,gd,ge,gf,gi,gj,gl,gm,gn,go,gp,gq,gr,gs,gt,gu,gv,gw,gx,gy,gz,hb,hc,hh,hi,hm
AACATTAATTTATTTTTAAAAATAAACATAAACAACAAGAATGACTAAAGAAGCGATTAAACACAATAATGTTGACGTAAAGAAAATAGGTAAATAGATCXXXXXXXXXXATCACAGTATTGAATTACACACAAAAAATTAAACAAGTTGTTAACTAGCTTTTGAAAATAACGTAAGCTAGTCCATCATGTGGGAAACAACTAAGAGCTA	M,aa,ab,ac,ad,ae,af,ag,ah,ai,aj,ak,al,am,an,ao,ap,aq,ar,as,at,au,av,aw,ax,ay,az,ba,bb,bc,bd,be,bf,bg,bh,bi,bj,bk,bl,bm,bn,bo,bp,bq,br,bs,bt,bu,bv,bw,bx,by,bz,ca,cb,cc,cd,ce,cf,cg,ch,ci,cj,ck,cl,cm,cn,co,cp,cq,cr,cs,ct,cu,cv,cw,cx,cy,cz,da,db,dc,dd,de,df,dg,dh,di,dj,dk,dl,dm,dn,do,dp,dq,dr,ds,dt,du,dv,dx,dy,eb,ec,ed,ee,ef,ei,em,en,eo,ep,eq,er,es,et,eu,ev,ew,ex,ey,ez,fa,fb,fc,fd,ff,fh,fi,fj,fk,fl,f…
AACATTAATTTATTTTTAAAAATAAACATAAACAACAAGAATGACTAAAGAAGCGATTAAACACAATAATGTTGACGTAAAGAAAATAGGTAAATAGATCXXXXXXXXXXATCACAGTATTGAATTACACACAAAAAATTAAACAAGTTGTTAACTAGCTTTTGAAAATAACGTAAGCTAGTCCATCATATGGGAAACAACTAAGAGCTA	P,ae,ag,ah,ai,aj,ak,am,an,ar,at,az,bc,bd,bh,bi,bk,bm,bn,bo,br,bs,bw,bx,bz,cf,cg,ci,cj,cm,cn,co,cp,cq,cu,cv,db,dc,df,dj,dl,dm,do,dp,dy,ef,en,ep,eq,er,et,eu,ew,fa,fd,fh,fj,fl,fn,fs,fw,fx,gb,gc,gg,gh,gk,ha,hf,hg,hl
>Marker253217	abxcd
CTGAAATCAACCAGAACCATAAGTCAATAAGAGAAATGCTTCTTCAACAACGAGTCAAATGAATAAAACTAGCTGAAAATTTTATAAAGACCAGACTTAAXXXXXXXXXXAGGCAAAAACCAAACTTCTAACGAACAAGAGTAAAAGTAGTTTCTCATCAACTTCACCAAAACCAAATCACCAATTTGCAATATATAAAACTCATCAAGC	P,ae,ah,ai,aj,ak,am,an,ar,at,az,bc,bd,bg,bh,bk,bn,bo,br,bs,bt,bw,bz,cf,cg,ci,cj,cm,cn,co,cq,cu,cv,da,db,df,dl,dm,do,dp,dw,dy,ef,ei,ek,en,ep,eq,er,eu,ew,fc,fd,fe,fg,fh,fj,fl,fn,fo,fs,fw,fx,gb,gg,gh,gk,ha,hd,hf,hg,hj,hl,hp,hr
CTGAAATCAACCAGAACCATAAGTCAATAAGAGAAATGCTTCTTCAACAACGCGTCAAATGAATAAAACTAGCTGAAAATTTTATAAAGACCAGACTTAAXXXXXXXXXXAGGCAAAAACCAAACTTCTAACGAACAAGAGTAAAAGTAGTTTCTCATCAACTTCACCAAAACCAAATCACCAATTTGCAATATATAAAACTCATCAAGC	P,aa,ab,ac,ad,af,al,ao,ap,aq,as,au,av,aw,ax,ay,ba,bb,be,bf,bg,bj,bl,bp,bq,bu,bv,bx,by,ca,cb,cc,cd,ce,ch,ck,cl,cp,cr,cs,ct,cw,cx,cy,cz,dd,de,dg,dh,di,dj,dk,dn,dq,dr,ds,dt,dv,dx,dz,ea,eb,ed,ee,eg,eh,ej,el,em,eo,es,et,ev,ex,ey,ez,fa,fb,ff,fi,fk,fp,fq,fr,ft,fu,fv,fy,fz,ga,gc,gd,ge,gf,gi,gj,gl,gm,gn,go,gp,gq,gr,gs,gt,gu,gv,gw,gx,gy,gz,hb,hc,he,hh,hi,hk,hm,ho,hq
CTGAAATCAACCAGAACCATAAGTCAATAAGAGAAATGCTTCTTCAACGACGCGTCAAATGAAGAAAACTAGCTGAAAATTTTATAAAGACCAGACTTAAXXXXXXXXXXAGGCAAAAACCAAACTTTTAACGAACAAGAGTAAAAGTAGTTTCTCATCAACTTCACCAAAACCAAATCACCAATTTGGTTTATATAAAACTCATCAAGC	M,aa,ab,ac,ad,af,ag,ah,ai,aj,ak,an,ap,aq,ar,as,at,au,ba,bc,bd,be,bg,bl,bn,bp,br,bs,bv,bx,by,bz,cc,cd,cf,ci,cj,ck,cn,ct,cu,cw,cx,cy,db,df,dg,di,dj,dn,dq,dr,ds,dt,du,dv,dx,ea,ec,ed,ee,ef,ei,en,eq,es,et,eu,fa,fb,fc,fd,fe,fg,fh,fi,fj,fk,fl,fm,fo,fp,fq,fs,ft,fu,fw,fx,fy,fz,ga,gb,gc,gd,gf,gh,gi,gj,gk,gn,go,gq,gv,gx,gy,hf,hg,hl,hm,ho,hr
CTGAAATCAACCAGAACCATAAGTCAATAAGAGAAATGCTTCTTCAACGACGCGTCAAATGAAGAAAACTAGCTGAAAATTTTATAAAGACCAGACTTAAXXXXXXXXXXAGGCAAAAACCAAACTTTTAACGAACAAGAGTAAAAGTAGTTTCTCATCAACTTCACCAAAACCAAATCACCAATTTGCAATATATAAAACTCATCAAGC	M,ae,aj,al,am,ao,av,aw,ax,ay,az,bb,bf,bg,bh,bi,bj,bk,bm,bo,bq,bt,bu,bw,ca,cb,ce,cg,ch,cl,cm,co,cp,cq,cr,cs,cv,cz,da,dc,dd,de,dh,dk,dl,dm,do,dp,dw,dy,dz,eb,eg,eh,ej,ek,el,eo,ep,er,et,ev,ew,ex,ey,ez,ff,fq,fr,fv,fw,fy,ge,gg,gm,gp,gr,gs,gt,gu,gw,gz,ha,hb,hc,hd,he,hh,hi,hj,hk,hp,hq,hr
>Marker257460	nnxnp
AATACTACTGGTGATTCTCTTCTTCTCATCAAACTGAACTTATGAATTTAAAACCTTGTGATGACTTTGTTTTGGAACCTTTTATTTTTATTGTTGGCTCXXXXXXXXXXTTTGAACGATTTTTCCATCAATTTGGAACAGCTGGGACAACTTCAAGTGCTACAATGAATAACCCCGTGCCTTCCACTGCAAATGCTGAAGCTTCTTCAG	M,aa,ad,ae,af,ah,al,am,at,au,av,aw,az,bc,bf,bg,bi,bj,bk,bl,bm,bo,bq,br,bw,ca,cb,cc,ce,cg,cl,cn,co,cq,cr,cv,cz,da,dc,de,dh,dk,dl,dm,dy,dz,ea,eb,ee,eh,ei,ej,ek,el,em,eo,ep,er,et,eu,ev,ew,ex,ey,ez,fa,fc,fd,ff,fi,fo,fu,ga,gf,gg,gl,gm,gn,go,gp,gr,gt,gw,gx,gz,hb,hc,hf,hh,hj,hm,ho
AATACTACTGGTGATTCTCTTCTTCTCATCAAACTGAACTTATGAATTTAAAAACTTGTGATGACTTTGTTTTGGAACCTTTTATTTTTATTGTTGGCTCXXXXXXXXXXTTTGAACGATTTTTCCATCAATTTGGAACAGCTGGGACAACTTCAAGTGCTACAATGAATAACCCCGTGCCTTCCACTGCAAATGCTGAAGCTTCTTCAG	M,P,aa,ab,ac,ad,ae,af,ag,ah,ai,aj,ak,al,am,an,ao,ap,aq,ar,as,at,au,av,aw,ax,ay,az,ba,bb,bc,bd,be,bf,bg,bh,bi,bj,bk,bl,bm,bn,bo,bp,bq,br,bs,bt,bu,bv,bw,bx,by,bz,ca,cb,cc,cd,ce,cf,cg,ch,ci,cj,ck,cl,cm,cn,co,cp,cq,cr,cs,ct,cu,cw,cx,cy,cz,da,db,dd,de,df,dg,dh,di,dj,dl,dm,dn,do,dp,dq,dr,ds,dt,du,dv,dw,dx,dy,dz,ea,eb,ec,ed,ee,ef,eg,eh,ei,ej,ek,el,em,en,eo,ep,eq,er,es,et,eu,ev,ew,ex,ey,ez,fa,fb,fc,fd,fe…
>Marker265069	abxcc
CACGGGCGAGTTTTTCATAAATAGCGTGAACAAATTTTATCCGTATTTGGAGCCATAACATGAAATAATAAAGCTGAGAAGGTCTCCAGGTGAAAGTTTCXXXXXXXXXXGTTAAAGTAAATATATGCACCAAATATTTTATGTTTTCATCCGTTGTGCTTTAAGCATTAAGTAAAACTGTAAAAGCATAACTTCTCTATAGCGTAAAGT	P,ae,ag,ah,ai,aj,ak,an,ar,at,bc,bg,bh,bm,bn,bo,br,bs,bt,bz,cf,cg,ci,cm,cn,co,cv,da,db,dc,df,dl,dm,dp,dy,ef,en,eq,er,eu,ew,fc,fd,fj,fl,fo,fs,fw,fx,gb,gg,gh,gk,ha,hf,hg,hj,hl,hr
CACGGGCGAGTTTTTCATAAATAGCGTGAACAAATTGTAATCCGTATTTGGAGCCATAACATGAAATAATAAAGCTGAGAAGGTCTCCAGGTGAAAGTTTXXXXXXXXXXGTTAAAGTAAATATATGCACCAAATATTTTATGTTTTCATCCGTTGTGCTTTAAGCATTAAGTAAAACTGTAAAAGCATAACTTCTCTATAGCGTAAAGT	P,aa,ab,ac,ad,af,al,ao,ap,aq,as,au,aw,ay,ba,bb,be,bf,bi,bj,bl,bp,bq,bu,bv,bx,by,ca,cb,cd,ce,cj,ck,cl,cp,cr,cs,ct,cw,cz,dd,de,dg,dh,di,dj,dk,dn,do,dr,ds,dt,dv,dx,dz,eb,ec,ee,eg,ej,em,es,ex,ey,ez,ff,fk,fp,fq,fr,ft,fv,fy,fz,ga,gc,ge,gf,gi,gj,gl,gm,gn,go,gp,gq,gr,gs,gt,gu,gv,gw,gx,gy,gz,hb,hc,hh,hi,hm,hq
CACGGGCGAGTTTTTCATAAATAGCGTGAACAAATTGGAATCCGTATTTGGAGCCATAACACGAAATAATAAAGCTGAGAAGGTCGATCTCCAGGTGAAAXXXXXXXXXXTGTTAAGTAAATATATGCACCAAATATTTTATGTTTTCATCCGTTGTGCTTTAAGAATTAAGTAAAACTGTAAAAGCATAACTTCTCTATAGCGTAAAGT	M,aa,ab,ad,ae,af,ag,ah,ai,aj,ak,al,an,ao,aq,ar,at,au,aw,az,ba,bb,bc,bd,bf,bh,bj,bk,bl,bm,bn,bo,bp,bq,br,bs,bt,bv,bw,bx,by,bz,ca,cb,cc,cd,ce,cf,cg,ch,ci,cj,ck,cl,cm,cn,co,cp,cq,cr,cs,ct,cw,cx,da,db,dd,dg,dh,di,dj,dk,dm,dn,do,dp,dq,dr,dt,du,dv,dx,dy,dz,ea,eb,ec,ed,ee,eh,ej,ek,em,eo,ep,eq,er,es,et,eu,ev,ew,ey,fa,fb,fc,fd,fe,ff,fi,fj,fk,fo,fq,fr,ft,fv,fw,fy,fz,gb,gc,gd,ge,gf,gg,gh,gj,gk,gm,gn,gp,gq,g…
>Marker270804	abxcc
AACATGCAGGATTACATGATACGTGTAGCACATAAATCAAATGATCTTAGAAGATTTCCCGTGCCCGTAGCTGAGTAGCATATACATTTTTCACAGCTCAXXXXXXXXXXATATTGGCACTACCACAGCCTGACACACAAGCTCACTCAAATCCATCAAAGACAAAGCATGGAGTCGCAACGCCTCTCTGCCCTTTGGCTTTTACTGCAT	P,aa,ae,ag,ai,ak,am,ar,at,au,av,bd,bh,bi,bk,bm,bn,bo,br,bs,bt,bv,bw,bx,bz,cb,ce,cg,ch,ci,cj,co,cp,db,dc,dh,dj,dl,dm,dn,do,dp,dr,dw,dx,dy,ek,ep,eq,er,ew,ex,fc,fd,fe,fl,fs,fw,ga,gg,gk,gt,gu,gw,ha,he,hj,hk,hl,hq,hr
AACATGCAGGATTACATGATACGTGTAGCACATAAATCAAATGATCTTAGAAGATTTCCCGTGCCCCTAGCTGAGTAGCATATACATTTTTCACAGCTCAXXXXXXXXXXATATTGGCACTACCACAGCCTGACACACAAGCTCACTCAAATCCATCAAAGACAAAGCATGGAGTCGCAACGCCTCTCTGCCCTTTGGCTTTTACTGCAT	P,ab,ac,ad,af,ah,aj,al,ao,ap,as,au,aw,ay,az,ba,bb,be,bg,bl,bp,bq,by,ca,cc,ck,cl,cm,cq,cr,cs,cu,cw,cy,da,dd,de,dg,di,dj,dk,dq,ds,dt,du,dv,dz,ea,eb,ee,ef,eg,eh,ei,el,en,eo,es,et,ev,ex,ey,ez,fa,ff,fg,fh,fo,fp,fq,fr,fu,fv,fx,fy,gb,gd,ge,gf,gh,gi,gj,gl,gm,gn,go,gp,gq,gr,gs,gv,gx,gy,gz,hb,hc,hd,hh,hi,hm,hn,ho,hp,hr
AACATGCAGGATTACATGATACGTGTAGCACATAAATCAAATGATCTTAGAAGATTTCCCGTGCCCGTAGCTGAGTAGCATATACATTTTTCACAGCTCAXXXXXXXXXXATATTGGCACTGCCACAGCCTGACACACAAGCTCACTCAAATCCATCAAAGACAAAGCATGGAGTCGCAACGCCTCTCTGCCCTTTGGCTTTTACTGCAT	M,aa,ab,ac,ad,ae,af,ag,ai,aj,ak,al,am,an,ap,aq,ar,as,av,aw,ax,ay,az,ba,bb,bc,bd,be,bf,bh,bj,bk,bl,bm,bo,bp,bq,br,bs,bt,bu,bv,bw,bx,by,bz,ca,cb,cc,cd,ce,cf,cg,ch,ci,cj,ck,cm,cn,co,cp,cr,cs,ct,cw,cy,cz,da,db,dc,dd,de,dg,dh,di,dj,dk,dl,dm,dn,do,dp,dq,dr,ds,du,dv,dw,dx,dy,dz,ea,ec,ed,ee,ef,eg,eh,ei,ej,ek,el,em,en,eo,ep,eq,er,et,eu,ev,ew,ex,ez,fa,fb,fc,fd,fe,ff,fg,fh,fi,fj,fk,fo,fp,fq,fr,fs,fu,fv,fw,f…
>Marker274284	abxcc
AATTTGGTAATTGACCCAATGAAAATTTTCTTCTGTAAATATTGAATGTGAATTAAGATTGTCTGGTATTTGCTATAGTGATTGGAAATTGGAACAATTTXXXXXXXXXXAAAAGTCACGAAGTGCAGAATGTATTTCATGTGTTATCTAAAGATAATGAAATCAGTTTTTAATGGGCTTTTATTTTCTCACTCGTAAACAGGTTGTTGC	P,aa,ab,ae,ai,aj,ak,ap,ar,au,av,bd,bf,bg,bi,bk,bm,bn,br,bs,bt,bu,bv,bw,bx,bz,cb,ce,cg,ch,cj,co,cp,cr,ct,cv,cx,db,dc,df,dh,dl,dm,dn,do,dr,dv,dw,dx,ek,ep,eq,er,et,eu,ew,ex,fa,fc,fd,fe,fj,fk,fl,fs,ga,gg,gk,gt,gu,gv,gw,ha,hb,he,hf,hj,hl,hq,hr
AATTTGGTAATTGACCCAAAGAAAATTTTCTTCTGTAAATATTGAATGTGAATTAAGATTGTCTGGTATTTGCTATAGTGATTGGAAATTGGAACAATTTXXXXXXXXXXAAAAGTCACGAAGTGCAGAATGTATTTCATGTGTTATCTAAAGATAATGAAATCAGTTTTTAATGGGCTTTTATTTTCTCACTCGTAAACAGGTTGTTGC	P,ac,ad,af,ag,ah,aj,al,am,an,ao,aq,as,at,aw,ax,ay,az,ba,bb,bc,be,bg,bh,bj,bl,bo,bp,bq,by,ca,cc,cd,cf,ci,ck,cl,cm,cn,cq,cs,cu,cw,cy,cz,da,dd,de,df,dg,di,dj,dk,dp,dq,ds,dt,du,dy,dz,ea,eb,ec,ed,ee,ef,eg,eh,ei,ej,el,em,en,eo,es,et,ev,ey,ez,fb,ff,fg,fh,fi,fm,fn,fo,fp,fq,fr,ft,fu,fv,fw,fx,fy,fz,gb,gc,gd,ge,gf,gh,gi,gj,gm,gn,go,gp,gq,gr,gs,gx,gy,gz,hc,hd,hg,hh,hi,hj,hm,hn,ho,hp
AATTTGGTAATTGACCCAAAGAAATTTTCTTCTGTAAATATTGAATGTGAATTAAGATTGTCTGGTATTTGCTATAGTGATTGGAAATTGGAACAATTTTXXXXXXXXXXAAAAGCCACGAAGTGCAGAATGTATTTCATGTGTTATCTAAAGATAATGAAATCAGTTTTTAATGGGCTTTTATTTTCTCACTTGTAAACAGGTTGTTGC	M,aa,ab,ac,ad,ae,af,ag,ah,ai,aj,ak,al,am,an,ao,ap,aq,ar,as,at,au,av,aw,ax,ay,az,ba,bb,bd,be,bf,bg,bh,bi,bj,bk,bl,bm,bn,bo,bp,bq,br,bs,bt,bu,bv,bw,bx,by,bz,ca,cb,cc,cd,ce,cf,cg,ch,ci,cj,ck,cl,cm,cn,co,cp,cq,cr,cs,cu,cv,cw,cx,cy,cz,da,db,dc,dd,de,df,dg,dh,di,dj,dk,dl,dm,dn,do,dp,dq,dr,ds,dt,du,dv,dw,dx,dy,dz,ea,eb,ec,ed,ee,ef,eg,eh,ei,ej,ek,el,em,eo,ep,eq,er,es,et,eu,ev,ew,ex,ey,ez,fa,fb,fc,fd,fe,f…
>Marker281136	ccxab
ATCAGCTAGCTAGATTTGCTTTCAGAGATTGTGCAACCCTGGTCTGTTTGTGACGTGGCACACGCAGATTGGTGCACCTTCCCAGTTGCAATGACTTAACXXXXXXXXXXTTTGAGGTCCATATCCCCGGTTTCTTGAACAAGTCAACAAAATCGACCCAGTTCTTGTGATATATACATATATATATAATATATACACGAGAGCCGGACC	M,ae,af,ah,al,am,at,au,av,aw,az,bc,bf,bg,bh,bi,bj,bk,bl,bm,bo,bq,br,bw,ca,cb,cc,ce,cg,cl,cn,co,cq,cr,cu,cv,cz,da,dc,de,df,dh,dk,dl,dm,dz,ea,eb,ee,eh,ei,ej,ek,el,em,eo,ep,er,et,eu,ev,ew,ex,ey,ez,fa,fc,fd,ff,fi,fo,fu,ga,gf,gg,gl,gm,gn,go,gp,gr,gs,gt,gu,gv,gw,gx,gz,ha,hb,hc,hf,hh,hj,ho,hq
ATCAGCTAGCTACCTTTGCTTTCAGAGATTGTGCAACCCTGGTCTGTTTGTGACGTGGCACACGTAGATTGGTGCACCTCCCCAGTTGCAATGACTTTACXXXXXXXXXXTTTGAGGTCCATATCCGCGGTTTCTTGAACAAGTCAACAAAATCGACCCAGTTCTTGTGATATATACATATATATATAATATATACACGAGAGCCGGACC	P,aa,ab,ac,ad,ae,af,ag,ah,ai,aj,ak,al,am,an,ao,ap,aq,ar,as,at,au,av,aw,ax,ay,az,ba,bb,bc,bd,be,bf,bg,bh,bi,bj,bk,bl,bm,bn,bo,bp,bq,br,bs,bt,bu,bv,bw,bx,by,bz,ca,cb,cc,cd,ce,cf,cg,ch,ci,cj,ck,cl,cm,cn,co,cp,cq,cr,cs,ct,cu,cv,cw,cx,cy,cz,da,db,dc,dd,de,df,dg,dh,di,dj,dk,dl,dm,dn,do,dp,dq,dr,ds,dt,du,dv,dw,dx,dy,dz,ea,eb,ec,ed,ee,ef,eg,eh,ei,ej,ek,el,em,en,eo,ep,eq,er,es,et,eu,ev,ew,ex,ey,ez,fa,fb,f…
ATCAGCTAGCTAGATTTGCTTTCAGAGATTGTGCAACCCTGGTCTGTTTGTGACGTGGCACACGTAGATTGGTGCACCTTCCCAGTTGCAATGACTTAACXXXXXXXXXXTTTGAGGTCCATATCCCCGGTTTCTTGAACAAGTCAACAAAATCGACCCAGTTCTTGTGATATATACATATATATATAATATATACACGAGAGCCGGACC	M,aa,ab,ac,ad,ag,ai,aj,ak,an,ao,ap,aq,ar,as,ax,ay,ba,bb,bd,be,bg,bn,bp,bs,bt,bu,bv,bx,by,bz,cd,cf,ch,ci,cj,ck,cm,cp,cs,ct,cw,cx,cy,db,dd,df,dg,di,dj,dn,do,dp,dq,dr,ds,dt,du,dv,dw,dx,dy,ec,ed,ef,eg,en,eq,es,fa,fb,fe,fg,fh,fj,fk,fl,fm,fn,fp,fq,fr,fs,ft,fv,fw,fx,fy,fz,gb,gc,gd,ge,gh,gi,gj,gk,gq,gv,gy,hd,he,hg,hi,hk,hl,hm,hn,hp,hr
>Marker282405	abxcc
CCGAAGCCGTTGGGCTGACGCCTAGGACGTCGTAATATTCCGTCTCCTTAACCATCACTGATTCTCAAGACCCGAAAATTACTACTAGTCTAGCTTAGCTXXXXXXXXXXTAGAGCATACAAAAAGGATGAAAGCAGATTTACTCTCCCACGCGCTGACCTCTGGTTCCTTCAAGTTGACTATCCGCCTTCTGTATTCTATTTATGTATG	P,aa,ab,ac,ad,af,al,ao,ap,aq,as,au,av,aw,ax,ay,ba,bb,be,bf,bg,bi,bj,bl,bp,bq,bu,bv,bx,by,ca,cb,cc,cd,ce,ch,cj,ck,cl,cp,cr,cs,ct,cw,cx,cy,cz,de,dg,dh,di,dj,dk,dn,do,dq,dr,ds,dt,du,dv,dz,ea,eb,ec,ee,eg,eh,ej,el,em,es,et,eu,ev,ex,ey,ez,fa,fb,fi,fk,fp,fq,fr,fs,fu,fv,fy,fz,gc,ge,gf,gg,gi,gj,gl,gm,gn,go,gp,gq,gr,gs,gt,gu,gv,gw,gx,gy,gz,hb,hc,he,hh,hk,hl,hm,hn,ho,hq
CCGAAGCCGTTGGGCTGACGCCTAGGACGTCGTAATATTCCGTCTCCTTAACCATCACTGATTCTCAAGACCCGAAAATTACTACTAGTCTAGCTTAGCTXXXXXXXXXXTAGAGCATACAAAAAGGATGAAAGCAGATTTACTCTCCCACGCGCTGACCTCTGGTTCCTTCAAGTTGACTATCCGCCTTGTGTATACTATTTATGTATG	P,ae,ag,ah,ai,aj,ak,am,an,ar,at,az,bc,bd,bh,bk,bm,bn,bo,br,bs,bt,bw,bz,cf,cg,ci,cn,co,cq,cu,cv,da,db,dd,df,dl,dm,dn,dp,dw,dy,ef,ei,ek,en,eo,ep,eq,er,ew,fc,fd,fe,ff,fg,fh,fj,fl,fm,fn,fo,fw,fx,ga,gb,gh,gk,ha,hd,hf,hg,hj,hl,hp,hr
CCGAAGCCGTTGGGCTGACGCCTAGGACGTCGTAATATTCCGTCTCCTTAACCATCACTGATTCTCAAGACCCGAAAATTACTACTAGTCTAGCTTAGCTXXXXXXXXXXTAGAGCATACAAAAAGGATGAAAGCAGATTTACTCTCCCACGCGCTGACCTCTGATTCCTTCAAGTTGACTATCCGCCTTGTGTATACTATTTATGTATG	M,aa,ab,ac,ad,ae,af,ag,ah,ai,aj,ak,al,am,an,ao,ap,aq,ar,as,at,au,av,aw,ax,ay,az,ba,bb,bc,bd,be,bf,bg,bh,bi,bj,bk,bl,bm,bn,bo,bp,bq,br,bs,bt,bu,bv,bw,bx,by,bz,ca,cb,cc,cd,ce,cf,cg,ch,ci,cj,ck,cl,cm,cn,co,cp,cq,cr,cs,ct,cu,cw,cx,cy,cz,da,db,dc,dd,de,df,dg,dh,di,dj,dk,dl,dm,dn,do,dq,dr,dt,du,dv,dw,dx,dy,dz,ea,eb,ec,ed,ee,ef,eg,eh,ei,ej,ek,el,em,en,eo,ep,eq,er,es,et,eu,ev,ew,ex,ey,ez,fa,fb,fc,fd,fe,f…
>Marker283038	abxcc
AGATTCCGATTTGCTCCTCTTGAACCTGTTCATGTGACCGAGCGTCTCAAACATGTAATAGAGGCTGAACGGTAAGTATTTCTTCTCTCTCTATTTTTCCXXXXXXXXXXATTATCTGTTACATTATTCTTGATTCTGCATGAATTCATCCAGAGTGCATTGTTCTTTAAAGTTTGAATTGTAATTTTCTGACCATTCTTAAGTCTCTTT	P,ac,ad,af,ag,ah,aj,al,an,ao,ap,aq,as,aw,ax,ay,az,ba,bb,bc,be,bg,bj,bl,bo,bp,bq,bs,by,ca,cc,cd,cf,ci,ck,cl,cm,cn,cq,cu,cw,cy,cz,da,dd,de,dg,di,dj,dk,dp,dq,ds,dt,du,dy,dz,ea,eb,ec,ed,ee,ef,eg,ei,ej,el,em,en,eo,es,et,ev,ey,ez,fb,ff,fg,fh,fi,fm,fn,fo,fp,fq,fr,ft,fu,fv,fw,fz,gb,gc,gd,ge,gf,gh,gi,gj,gl,gm,gn,go,gp,gq,gr,gs,gx,gy,gz,hc,hd,hg,hh,hi,hm,ho,hp
AGATTCCGATTTGCTCCTCTTGAACCTGTTCATGTGACAGAGCGTCTCAAACATGTAATAGAGGCTGAAGGGTAAGTATTTCTTCTCTCTCTATTTTTCCXXXXXXXXXXATTATCTGTTACATTATTCTTGATTCTGCATGAATTCATCCAGAGTTCATTGTTCTTTAAAGTTTGAATTGTAATTTTCTGACCATTCTTAAGTTTCTTT	P,aa,ab,ae,ai,ak,ar,at,au,av,bd,bf,bh,bi,bk,bm,bn,br,bs,bt,bu,bv,bw,bx,bz,cb,ce,cg,ch,cj,co,cp,cr,ct,cv,cx,db,dh,dl,dm,dn,do,dr,dv,dx,ep,eq,er,eu,ew,ex,fa,fc,fd,fe,fj,fl,fs,fx,ga,gg,gk,gn,gt,gu,gv,gw,ha,hb,hf,hj,hl,hq,hr
AGATTCCGATTTGCTCCTCTTGAACCTGTTCATGTGACTGAGCGTCTCAAACATGTAATAGAGGCTGAAGGGTAAGTATTTCTTCTCTCTCTATTTTTCCXXXXXXXXXXATTATCTGTTACATTATTCTTGATTCTGCATGAATTCATCCAGAGTTCATTGTTCTTTAAAGTTTGAATTGTAATTTTCTGACCATTCTTAAGTCTCTTT	M,aa,ab,ac,ad,ae,af,ag,ah,ai,aj,ak,al,am,an,ao,ap,aq,ar,as,at,au,av,aw,ax,ay,az,ba,bb,bc,bd,be,bf,bg,bh,bj,bk,bl,bm,bn,bo,bp,bq,br,bs,bt,bu,bv,bw,bx,by,bz,ca,cb,cc,cd,ce,cf,cg,ch,ci,cj,ck,cl,cm,cn,co,cp,cq,cr,cs,ct,cu,cv,cw,cx,cy,cz,da,db,dc,dd,de,df,dg,dh,di,dj,dk,dl,dm,dn,do,dp,dq,dr,ds,dt,du,dv,dx,dy,dz,ea,eb,ec,ed,ee,ef,eg,eh,ei,ej,em,en,eo,ep,eq,er,es,et,eu,ev,ew,ex,ey,ez,fa,fb,fc,fd,fe,ff,f…
>Marker287343	ccxab
CTATTCTCAGCCCGAGGTGGGAATTCAACTCCAGCAGACTGTCAATTATCGAATAAAGATTTAGCTTAACAAAAAAGATGTTCAAAGATTCGTATGTTACXXXXXXXXXXACACTTTTCATATGACAGAAAGCAAGAGGCAAAATGCCAATCCCTATCCCCAAGATAGAGCTACCCAATTGTCTGAAATCAACTAGACCAACAGTGTTTT	M,af,aj,al,am,ao,au,av,aw,ax,az,bb,bc,be,bf,bg,bh,bi,bj,bk,bm,bo,bq,bt,bu,bw,ca,cb,cc,ce,cg,cl,cm,cq,cr,cs,cv,cz,da,dc,dd,de,df,dh,dk,dm,dp,dw,dy,dz,eb,eg,eh,ei,ej,ek,el,em,eo,ep,er,et,ev,ew,ex,ey,ez,ff,fr,fu,fv,ge,gg,gl,gm,gn,gp,gr,gs,gt,gu,gw,gz,ha,hb,hc,hd,he,hh,hi,hj,hq,hr
CTATTCTCAGCCCGAGGTGGGAATTCAACTCCAGCAGACTGTCAATTATCGAAAAAAAATTTAGCTTAACAAAAAAGATGTTCAAAGATTCGTATGTTACXXXXXXXXXXACACTTTTCATATGACAGAAAGCAAGAGGCAAAATGCCAATCCCTATCCCCAAGATAGAACTACCCAATTGTCTGAAATCAACTAGACCGACAGGGTTTT	P,aa,ab,ae,af,ah,ak,al,am,an,ao,ap,ar,au,av,aw,ax,ay,az,ba,bc,bd,be,bf,bg,bh,bm,bn,bp,bq,br,bs,bt,bu,bv,bx,ca,cb,cd,ce,cf,cg,ch,ci,cj,cl,cm,cn,cp,cq,cr,cx,cy,cz,da,dd,df,dr,ds,dt,dv,dx,dy,dz,ea,eb,ec,ed,ee,eh,ei,ek,el,en,eo,ep,er,es,et,eu,ev,ez,fa,fc,fd,fe,ff,fh,fi,fj,fl,fo,fp,fq,fr,fs,fu,fv,fy,fz,ga,gd,ge,gf,gg,gh,gi,gk,gn,go,gp,gr,gs,gw,gy,gz,ha,hc,hd,he,hf,hg,hh,hj,ho,hp,hr
CTATTCTCAGCCCGAGGTGGGAATTCAACTCCAGCAGACTGTCAATTATCGAATAAAGATTTAGTTTAACAAAAAAGATGTTCAAAGATTCGTATGTTACXXXXXXXXXXACACTTTTCTTATGACAGAAAGCAAGAGGCAAAATGCCAATCCCTATCCCCAAGATAGAACTACCCAATTGTCTGAAATCAACTAGACCGACAGGGTTTT	M,aa,ab,ac,ad,ae,ah,ai,ak,an,ap,aq,ar,as,ay,ba,bd,bn,bp,br,bs,bv,bx,by,cd,cf,ch,ci,cj,ck,cn,co,cu,cw,cx,cy,db,df,di,dj,dn,do,dq,dr,ds,dt,du,dv,dx,ec,ed,ee,ef,en,es,eu,fa,fb,fc,fd,fe,fg,fi,fj,fk,fn,fp,fq,fs,ft,fw,fx,ga,gb,gc,gd,gf,gh,gi,gj,gk,go,gq,gv,gx,gy,hf,hg,hk,hl,hm,ho
>Marker314528	ccxab
TGTGCATGCTTCATAGAAGCATAGAAGTGGTAGAAACCTATGATGCGTATCTAGAATGTAATTATTTATTAAGTAAATTTAGCTGTAACGCTTTAAGCCAXXXXXXXXXXAATTCAAGTGGGTAATTGATGGTGCCATCCAAAAATGTATGAGAGATCGAATTACGAGAGTATTATAATTATTCATAAAAATAATAGAGCATACTCTAGT	M,aa,ab,ac,ad,ag,ai,aj,ak,ao,ap,aq,ar,as,ax,ay,ba,bb,bd,be,bg,bh,bn,bp,bs,bt,bu,bv,by,bz,cd,ci,cj,ck,cp,cs,ct,cu,cw,cx,cy,db,dd,df,dg,di,dj,dn,do,dp,dr,ds,dt,du,dv,dx,ed,ef,en,eq,er,es,ey,ez,fb,fg,fk,fl,fm,fp,fq,fr,fs,ft,fv,fw,fx,fy,fz,gc,gd,ge,gg,gh,gj,gk,gq,gs,gu,gv,gy,gz,ha,hg,hi,hl,hq
TGTGCATGCTTCATAGAAGCATAGAAGTGGTAGAAACCTATGATGCGTATCTAGAATGTAATTATTTATTGAGTTAATTTAGCTGTAACGCTTTAAGCCAXXXXXXXXXXAATTCAAGTGGGTAATTGATGGTGCCATCCAAAAATTAATGAGAGATCGAATTATGAGAGTATTATAGTTATTCATAAAAATAATAGAGCATACTCTAGT	P,aa,ab,ac,ad,ae,af,ag,ah,ai,aj,ak,al,am,an,ao,ap,aq,ar,as,at,au,av,aw,ax,ay,az,ba,be,bf,bg,bh,bi,bj,bk,bl,bm,bo,bp,bq,br,bs,bt,bu,bv,bw,bx,by,bz,ca,cb,cc,cd,ce,cf,cg,ch,ci,cj,ck,cl,cm,cn,co,cp,cq,cr,cs,cu,cv,cw,cx,cy,cz,da,db,dc,dd,de,df,dg,dh,di,dj,dk,dm,dn,do,dp,dq,dr,ds,dt,du,dv,dx,dy,dz,eb,ec,ed,ee,ef,ei,em,en,eo,ep,eq,er,es,et,eu,ev,ew,ex,ey,ez,fa,fb,fc,fh,fi,fj,fk,fl,fm,fo,fp,fq,fr,fs,ft,f…
TGTGCATGCTTCATAGAAGCATAGAAGTGGTAGAAACCTATCATGCGTATCTAGAATGTAATTATTTATTAAGTAAATTTAGCTGTAACGCTTTAAGCCAXXXXXXXXXXAATTCAAGTGGGTAATTGATGGTGCCATCCAAAAATGTATGAGAGATCGAATTACGAGAGTATTATAATTATTCATAAAAATAATAGAGCATACTCTAGT	M,aa,ae,af,ah,al,am,an,as,at,au,av,aw,az,bc,bf,bg,bi,bj,bk,bl,bm,bo,bq,br,bw,bx,ca,cb,cc,ce,cf,cg,cl,cn,co,cq,cr,cv,cz,da,de,dh,dk,dl,dm,dy,dz,eb,ec,ee,ei,el,em,eo,ep,et,eu,ev,ew,ex,ey,fa,fc,fd,fe,ff,fi,fj,fo,fu,ga,gc,gf,gl,gm,gn,go,gp,gr,gt,gw,gx,hb,hc,hf,hh,hj,hm
>Marker318591	ccxab
TTAACTCAAGGAGCTTGAAAATGACATCGAAAATTTTTGAAGAAATTTAGCAGAAATTTCTCCAAAAGGGATCAATTATAATACTATTCAAAGCCTTTGCXXXXXXXXXXGCTTTTATATATAGTTTATTAATTAGTCTAAATTAATTGGAATCACTTAACATGTTGGACCATTACTTCACATCACAATCACATTAATGGACCTTACAAT	M,af,aj,al,am,at,au,av,aw,az,bb,bc,bd,be,bf,bg,bh,bi,bj,bk,bl,bm,bn,bo,bq,br,bt,bw,ca,cb,cc,ce,cg,cl,co,cp,cq,cr,cs,cv,cz,da,dc,de,dh,dk,dl,dm,dp,dy,dz,eb,eg,ei,em,eo,ep,er,et,eu,ev,ew,ex,ey,ez,fa,fd,fe,ff,fi,fo,fu,ga,gf,gg,gk,gl,gm,gn,gp,gr,gs,gt,gu,gw,gz,ha,hb,hc,hd,hf,hh,hi,hj,hq,hr
TTAACTGAAGGAGCTTGAAAAATGACATCAAAAAATTTTGAAGAAATTTAGCAGAAATTTCTCCAAAAGGGATAAATTATAATACTATTCAAAGCCTTTGXXXXXXXXXXGCTTTTATATATAGTTTATTAATTAGTCTAAATTAATTGGAATCACATAACATGTTGGACCATTACTTCACATGACAATCACATTAATGAACCTTACAAT	P,aa,ab,ac,ad,ae,ag,ah,ai,aj,ak,al,am,an,ao,ap,aq,ar,as,at,au,av,aw,ax,ay,az,ba,bb,bc,bd,be,bf,bg,bh,bi,bj,bk,bl,bm,bn,bo,bp,bq,br,bs,bt,bu,bv,bw,bx,by,bz,ca,cb,cc,cd,ce,cf,cg,ch,ci,cj,ck,cl,cm,cn,co,cp,cq,cr,cs,ct,cu,cw,cx,cy,cz,da,db,dc,dd,de,df,dg,dh,di,dj,dk,dl,dm,dn,do,dp,dq,dr,ds,dt,du,dv,dx,dy,dz,eb,ec,ed,ee,ef,ei,ek,em,en,eo,ep,er,es,et,eu,ev,ew,ex,ey,ez,fa,fb,fc,fd,fe,ff,fh,fi,fj,fk,fl,f…
TTAACTCAAGGAGCTTGAAAATGACATCGAAAATTTTTGAAGAAATTTAGCAGAAATTTCTCCAAAAGGGATCAATTATAATACTATTCAAAGCCTTTGCXXXXXXXXXXGCTTTTATATATAGTTTATTAATTAGTCTAAATTAATTGGAATCACTTAACATGTTGGACCATTACTCCACATCACAATCACATTAATGGACCTTACAAT	M,aa,ab,ac,ad,ae,ag,ah,ai,ak,am,an,ao,ap,aq,ar,as,at,ay,ba,bd,bn,bp,bs,bu,bv,bx,by,bz,cd,cf,ch,ci,cj,ck,cm,cn,ct,cu,cw,cx,cy,db,dd,df,dg,di,dj,dn,do,dq,dr,ds,dt,du,dv,dx,ea,ec,ed,ee,ef,en,eq,es,et,eu,fb,fc,fe,fi,fj,fk,fl,fm,fn,fp,fq,fr,fs,ft,fv,fw,fx,fy,fz,gb,gc,gd,ge,gh,gi,gj,gk,go,gq,gv,gx,gy,hg,hl,hm,hp
>Marker327577	abxcc
GGCTCGAGAGTCAAGACAATGATTGCCTGATTGGTAACAATGGAGATTATTGTTAGAAAAATATAGATAAATGAGAAAAAGATATACAGTGACGTATGATXXXXXXXXXXTGAAAAGGATGGAGATTAATGTAATGTATCTGGCTAATTTCACATGAAATTCTCCCCTTCAACATTATCCATTACGAACAAACCAAAATTTCGGGCAATT	P,ae,ag,ah,ai,ak,am,ar,at,au,az,bc,bd,bf,bg,bi,bk,bm,bn,bo,br,bs,bt,bv,bw,bx,bz,cf,cg,ci,cj,co,cp,cq,cu,cv,db,dc,df,dl,dm,do,dp,dr,dw,dy,ef,ei,ek,en,ep,eq,er,eu,ew,fc,fd,fe,fj,fl,fn,fs,fw,fx,gg,gh,gk,gs,ha,hd,hf,hg,hj,hl,hp,hq,hr
GGCTCAAGAGTCAAGAAAATGATTGCGTGATTGGTAACAATGGAGATTATTGTTAGAAAAATATAGATAAATGAGAAAAAGATATACAGTGACGTATGATXXXXXXXXXXTGAAAAGGATGGAAATTAATGTAATGTATCTGGCTAATTTCACATAAAATTCTTCCCTTCAACATTATCCATTACGAACAAACCAAAAGTTCGGGCAAAT	M,aa,ab,ac,ad,af,ag,ah,ai,ak,an,ap,aq,ar,as,at,ba,bd,bg,bl,bn,bp,br,bs,bv,by,bz,cc,cd,cf,ch,ci,cj,ck,cn,co,ct,cu,cw,cx,db,df,dg,di,dl,dn,dq,dr,ds,dt,du,dv,dx,ea,ec,ed,ee,ef,ei,en,ep,eq,es,eu,fa,fb,fc,fd,fe,fg,fk,fl,fm,fo,fp,fq,fs,ft,fx,fz,ga,gb,gc,gd,gf,gh,gi,gj,gk,gn,go,gq,gv,gx,gy,hf,hg,hm,ho
GGCTCAAGAGTCAAGACAATGATTGCCTGATTGGTAACAATGGAGATTATTGTTAGAAAAATATAGATAAATGAGAAAAAGATATACAGTGACGTATGATXXXXXXXXXXTGAAAAGGATGGAGATTAATGTAATGTATCTGGCTAATTTCACATGAAATTCTCCCCTTCAACATTATCCATTACGAACAAACCAAAATTTCGGGCAATT	P,aa,ab,ac,ad,af,aj,al,an,ao,ap,aq,as,av,aw,ax,ay,ba,bb,be,bf,bg,bj,bl,bp,bq,bu,by,ca,cb,cc,cd,ce,ch,ck,cl,cm,cn,cr,cs,cx,cy,cz,da,dd,dg,dh,di,dj,dk,dn,dq,ds,dt,du,dv,dx,dz,ea,eb,ec,ed,ee,ej,em,eo,es,et,ev,ex,fa,fb,ff,fg,fi,fk,fo,fp,fq,fr,ft,fu,fv,fy,ga,gb,gc,gd,ge,gf,gi,gj,gl,gm,gn,go,gp,gq,gr,gt,gu,gv,gw,gx,gy,gz,hb,hc,he,hh,hi,ho
>Marker329666	ccxab
TGCGTCGGCTTCGGCTTCAGCTTCAGCAGCAAAGAAACAAGCTGCTGCTGCTACTGCATCATCCACTGCTGCCAGATCCCAAGTCTCTTCCAAAGGTGAAXXXXXXXXXXTATTATTATGATATCTTATATGTGAATCTGAGAAGCCAGCACATATTATATGAATTAGTTTGTGTTCCTTCTTCCCTTCGATCATCTGTTTCTACTTTCT	M,aa,ab,ac,ad,ag,ah,ai,aj,ak,an,ao,ap,aq,ar,as,ax,ay,ba,bb,bd,be,bn,bp,bs,bu,bv,bx,by,bz,cd,cf,ch,ci,cj,ck,cm,co,cp,ct,cu,cw,cx,cy,db,dd,df,dg,di,dj,dn,do,dq,dr,ds,dt,du,dv,dw,dx,dy,ec,ed,ee,ef,en,eq,er,es,eu,fb,fc,fe,ff,fg,fh,fj,fl,fm,fn,fp,fq,fr,fs,ft,fv,fw,fx,fy,fz,gb,gc,gd,ge,gh,gi,gj,gk,gq,gv,gx,gy,hg,hk,hl,hm,hp,hr
TGCGTCGGCTTCGGCTTCACCTTCAGCAGCAAAGAAAGAAGCTGCTGCTGCTGCATCATCCACTGCTGCCAGATCCCAAGTCTCTTCCAAAGGTGAAAGAXXXXXXXXXXTATTATTATGACATCTTATATGTGAATCTGAGAAGCCAGCACATATTATATGAATTAGTTTGTGTTCCCTCTTCCCTTCGATCATCTGTTTCTACTTTCT	M,ae,af,al,am,at,au,av,aw,az,bc,bf,bg,bh,bi,bj,bk,bl,bm,bn,bo,bq,br,bt,bw,ca,cb,cc,ce,cg,cl,cn,co,cq,cr,cs,cv,cz,da,dc,de,dh,dk,dl,dm,dp,dz,ea,eb,eg,eh,ei,ej,ek,el,em,eo,ep,er,et,ev,ew,ex,ey,ez,fa,fd,ff,fi,fk,fo,fu,ga,gf,gg,gl,gm,gn,go,gp,gr,gs,gt,gu,gw,gz,ha,hb,hc,hd,he,hf,hh,hi,hj,hn,ho,hq,hr
TGCGTCGGCTTCGGCTTCAGCATCAGCAGCAAAGAAACAAGCTGCTGCTGCTGCATCATCCACTGCTGCCAGATCCCGAGTCTCTTCCAAAGGTGAAAGAXXXXXXXXXXTATTATTATGATATCTTATATGTGAATCTGAGAAGCCAGCACATATTATATGAATTGGTTTGTGTTCCTTCTTCCCTTCGATCACCTGTTTCTACTTTCT	P,aa,ab,ac,ad,ae,af,ag,ah,ai,aj,ak,al,am,an,ao,ap,aq,ar,as,at,au,av,aw,ax,ay,az,ba,bb,bc,bd,be,bf,bg,bh,bi,bj,bk,bl,bm,bn,bo,bp,bq,br,bs,bt,bu,bv,bw,bx,by,bz,ca,cb,cc,cd,ce,cf,cg,ch,ci,cj,ck,cl,cm,cn,co,cp,cq,cr,ct,cu,cv,cw,cx,cy,cz,da,db,dc,dd,de,df,dg,dh,di,dj,dk,dl,dm,dn,do,dp,dq,dr,ds,dt,du,dv,dw,dx,dy,dz,ea,eb,ec,ed,ee,ef,eg,eh,ei,ej,ek,el,em,en,eo,ep,eq,er,es,et,eu,ev,ew,ex,ey,ez,fa,fb,fc,f…
>Marker340414	ccxab
TAAAGGAATGTGTTAGGCAGTTGAGACTAGCAAAAGAGGAGCAGGAGCAGAAGATTCATGAAGCTGTAGAGAAAAAAACACGTGAGTGTGAATCCATGAAXXXXXXXXXXATACAGTCTGAGGAGTTAGAAATTAGGGCGATTGAGAGGGACCTGAGTAACCAAGCTGCTGAAACAGCCAGCAAGCAGCATTTAGACAGCATAAAGAAGG	M,aa,ab,ac,ad,ae,ag,ah,ai,ak,al,an,ao,ap,aq,ar,as,aw,ay,ba,bd,bg,bn,bp,bs,bu,bv,bx,by,bz,cd,cf,cg,ch,ci,cj,ck,cn,cq,ct,cu,cw,cx,cy,db,dd,df,dg,di,dj,dn,do,dq,dr,ds,dt,du,dv,dx,ea,ec,ed,ee,ef,en,eq,er,es,et,eu,ew,fb,fc,fe,fg,fh,fi,fj,fk,fl,fm,fn,fo,fp,fq,fr,fs,ft,fv,fw,fx,fy,fz,gb,gc,gd,ge,gh,gi,gj,gk,go,gq,gv,gx,gy,gz,hd,hg,hh,hi,hk,hl,hm,hn,ho,hq
TAAAGGAATGTGTTAGGCAGTTGAGACTAGCAAAAGAGGAGCAGGAGCAGAAGATTCGTGAAGGTGTAGAGAAAAAAACACGTGAGTGTGAATCCATGAAXXXXXXXXXXATACAATCCGAGGAGTTAGAAATTAGGGCGATTGAGAGGGACCTGAGTAACCAAGCTGCTGAAACAGCCAGCAAGCAACATTTAGACAGCATAAAGAAGG	P,aa,ab,ac,ad,ae,af,ag,ah,ai,aj,ak,al,am,an,ao,ap,aq,ar,as,at,au,av,aw,ax,ay,az,ba,bb,bc,bd,be,bf,bg,bh,bi,bj,bk,bl,bm,bn,bo,bp,bq,br,bs,bt,bu,bv,bw,bx,by,bz,ca,cb,cc,cd,ce,cf,cg,ch,ci,cj,ck,cl,cm,cn,co,cp,cq,cr,cs,ct,cu,cv,cw,cx,cy,cz,da,db,dc,dd,de,df,dg,dh,di,dj,dk,dl,dm,dn,do,dp,dq,dr,ds,dt,du,dv,dw,dx,dy,dz,ea,eb,ec,ed,ee,ef,eg,eh,ei,ej,ek,el,em,en,eo,ep,eq,er,es,et,eu,ev,ew,ex,ey,ez,fa,fb,f…
TAAAGGAATGTGTTAGGCAGTTGAGACTAGCAAAAGAGGAGCAGGAGCAGAAGATTCATGAAGCTGTAGAGAAAAAAACACGTGAGTGTGAATCCATGAAXXXXXXXXXXATACAGTCTGAGGAGTTAGAAATTAGGGCGATTGAGAGGGACCTGAGTAACCAAGCTGCTGAAACAGCCAGCAAGCAACATTTAGACAGCATAAAGAAGG	M,af,aj,al,am,at,au,av,aw,ax,az,bb,bc,be,bf,bg,bh,bi,bj,bk,bl,bm,bo,bq,br,bt,bw,bz,ca,cb,cc,cd,ce,cg,ch,cl,cm,co,cp,cq,cr,cs,cv,cz,da,dc,de,df,dh,dk,dl,dm,dp,dw,dy,dz,eb,eg,eh,ei,ej,ek,el,em,en,eo,ep,er,et,ev,ew,ex,ey,ez,fa,fd,ff,fq,fu,ga,gf,gg,gl,gm,gn,go,gp,gr,gs,gt,gu,gw,gz,ha,hb,hc,hd,he,hf,hh,hi,hj,hm,hn,hp,hq,hr
>Marker341514	abxcc
GCCATTTATACAAGCCTACACAAGCTAAGCATCTGAAAATCTTTGTTAGTTTGTTTGTGGGAAGAAGAAGAAAGGAAAAAAGGGAGGAAAATAAAAGAAGXXXXXXXXXXTTTATGCAAATGGATTCAATGCTTACTGGCTCATGAACACTGGAGCTAATCCATATCTGAAAGACAAAGTTTCTTCCGTGTTTCAACAAGCAAAAGAGCA	P,aa,ab,ac,ad,af,al,ao,ap,aq,as,au,av,aw,ax,ay,ba,bb,be,bf,bg,bj,bl,bp,bq,bu,bv,by,ca,cb,cc,cd,ce,ch,ck,cl,cm,cn,cr,cs,ct,cw,cx,cy,cz,da,dd,de,df,dg,dh,di,dj,dn,dq,dr,ds,dt,du,dv,dx,dz,ea,eb,ec,ed,ee,eg,eh,ej,el,em,eo,es,et,eu,ev,ex,ey,ez,fa,fb,ff,fi,fk,fm,fo,fp,fq,fr,ft,fy,ga,gc,gd,ge,gf,gg,gi,gj,gl,gm,gn,go,gp,gq,gr,gt,gu,gv,gw,gx,gy,gz,hb,hc,he,hh,hi,hk,hm,ho
GCCATTTATACAAGCCTACACAAGCTAAGCATCTGAAAATCTTTGTTAGTTTGTTTGTGGGAAGAAGAAGAAAGGAAAAAAGGGAGGAAAAAAAAGAAGAXXXXXXXXXXTTTATGCAAATGGATTCAATGCTTACTGGCTCATGAACACTGGGGCTAATCCATATCTGAAAGACAAAGTTTCTTCCGTGTTTCAACAAGCAAAAGAGCA	M,aa,ab,ac,ad,af,ag,ah,ai,ak,an,ap,aq,ar,as,at,ba,bd,be,bl,bn,bp,br,bs,bv,bx,by,bz,cc,cd,cf,ch,ci,cj,ck,cn,ct,cu,cw,cy,db,dg,di,dj,dn,dq,dr,ds,dt,du,dv,dx,ea,ec,ed,ee,ef,ei,en,eq,es,et,eu,fa,fb,fc,fd,fe,fg,fh,fi,fj,fk,fl,fm,fn,fo,fp,fq,fs,ft,fu,fx,fz,ga,gb,gc,gd,gf,gh,gi,gj,gk,gn,go,gq,gv,gx,gy,hf,hg,hl,hm,ho
GCCATTTATACAAGCCTACACAAGCTAAGCATCTGAAAATCTTTGTTAGTTTGTTTGTGGGAAGAAGAAGAAAGGAAAAAAGGGCGGAAAATAAAAGAAGXXXXXXXXXXTTTATGCAAATGGATTCAATGCTTACTGGCTCATGAACACTGGAGCTAATCCATATCTGAAAGACAAAGTTTCTTCCGTGTTTCAACAAGCAAAAGAGCA	P,ae,ag,ah,ai,aj,ak,am,an,at,az,bc,bd,bg,bh,bi,bk,bm,bn,bo,br,bs,bt,bw,bx,bz,cf,cg,ci,cj,co,cp,cq,cu,cv,db,dc,df,dl,dm,do,dp,dw,dy,ef,ei,ek,en,ep,eq,er,eu,ew,fc,fd,fe,fg,fh,fj,fl,fn,fq,fs,fw,fx,gb,gg,gh,gk,gs,ha,hd,hf,hg,hj,hl,hp,hq,hr
>Marker354204	ccxab
ACTAGTCCCGCGAGAACTTCTCAATCAATTAAATAGTAATTCACCACAATGCGTCTTGAGAACATAACACTGAAAACTTCAACTTGTATATAACACAATCXXXXXXXXXXATTATAGATATAAGGATAGATATAAGCTTCACATTTTCTACAAGTAATAAGTAACCTTCATATTGAACAACCCTTGCCGGTGTTCCCACAGCACTACTAC	P,aa,ab,ac,ad,ae,af,ag,ah,ai,aj,ak,al,am,an,ao,aq,ar,as,at,au,av,aw,ax,ay,az,ba,bb,bc,bd,be,bf,bg,bh,bi,bj,bk,bl,bm,bn,bo,bp,bq,br,bs,bt,bu,bv,bw,bx,by,bz,ca,cb,cc,cd,ce,cf,cg,ci,cj,ck,cl,cm,cn,co,cp,cq,cr,cs,ct,cv,cx,cy,cz,db,dc,dd,de,df,dg,di,dj,dk,dl,dm,dn,do,dq,dr,ds,dt,du,dv,dx,dy,dz,ea,eb,ec,ed,ee,ef,eg,ei,ej,el,en,eo,ep,eq,es,et,eu,ev,ew,ex,ey,ez,fa,fb,fc,fd,fe,ff,fk,fl,fm,fo,fp,fq,fr,fs,f…
ACTAGTCCCGCGAGAACTTCTCAATCAATTAAATAGTGATTCACCACAATGCGTCTTGAGAACATAACACTGAAAAATTCAACTTGTATATAACACTATCXXXXXXXXXXATTATAGATATAAGGATAGATATAAGCTTCACATTTTCTACAAGTAATAAGTAACCTTCATATTGAACAACCCTTGCCGGTGTTCCCACAGCACTACTAC	M,ab,ac,ae,ag,ai,aj,ak,ao,ap,ar,as,aw,ax,ay,ba,bb,bd,be,bf,bh,bm,bp,bs,bt,bu,bw,by,bz,cj,cl,cm,cp,ct,cx,cy,cz,db,dc,dd,df,dg,di,do,ds,dt,du,dv,dx,ef,eg,em,eo,er,es,ex,ez,fb,fe,ff,fm,fp,fq,fr,ft,fw,fy,fz,ge,gg,gh,gi,gj,gk,gn,gp,gq,gu,gy,hg,hh,hi,hp,hq,hr
ACTAGTCCCGCGAGAACTTCTCAATCAATTAAATAGTGATTCACCACAATGCGTCTTGAGAACATAACACTGAAAACTTCAACTTGTATATAACACTATCXXXXXXXXXXATTATAGATATAAGGATAGATATAAGCTTCACATTTTCTACAAGTAATAAGTAACCTTCATATTGAACAACCCTTGCCGGTGTTCCCACAGCACTACTAC	M,aa,ad,af,ah,al,am,an,aq,at,au,av,az,bi,bj,bk,bl,bn,bo,bq,br,bv,bx,ca,cc,cd,ce,cf,cg,ci,ck,cn,co,cq,cr,cs,da,dh,dk,dm,dn,dp,dy,dz,ea,eb,ec,ee,ei,ek,el,ep,et,eu,ev,ew,ey,fc,fi,fj,fo,fs,fu,ga,gc,gd,gf,gl,gm,go,gr,gs,gt,gw,gx,gz,hb,hc,hf,hj,hl,hm,ho
>Marker357795	ccxab
TTTCACTGTAGTGTTGTTTGTGACATTAGAGCAAGTGAGGAAGCTGCTCAAAGAGTTTTGATTATTTTCGGACGATGATGATAAAAGTTAAAACGAGGCAXXXXXXXXXXCTCAGCAACTACATAAAACGCGAAAACGAATCTTTTATTGCCATTTGTCTCAGAAGGAAAATATAGTTTGTTATTATTTATTTATTATTGACAGTTTTTG	P,aa,ab,ac,ad,ae,af,ag,ah,ai,aj,ak,al,am,an,ao,ap,aq,ar,as,at,au,av,aw,ax,ay,az,ba,bb,bc,bd,be,bf,bg,bh,bi,bj,bk,bl,bm,bn,bo,bp,bq,br,bs,bt,bu,bv,bw,bx,by,bz,ca,cb,cc,cd,ce,cf,cg,ch,ci,cj,ck,cl,cm,cn,co,cp,cq,cr,cs,ct,cu,cv,cw,cx,cy,cz,da,db,dc,dd,de,df,dg,dh,di,dj,dk,dl,dm,dn,do,dp,dq,dr,ds,dt,du,dv,dw,dx,dy,dz,ea,eb,ec,ed,ee,ef,eg,eh,ei,ej,ek,el,em,en,eo,ep,eq,er,es,et,eu,ev,ew,ex,ey,ez,fa,fb,f…
TTTCACTGTAGTGTTGTTTGTGACATTAGAGCAAGTGAGGAAGCTGCTCAAAGAGTTTTGATTTTTTTCGGACGATGATAATAAAGTTAAAACGAGGCAAXXXXXXXXXXCTTAGCAACTACATAAAACGCGAAAAGGAATCTTTTATTGCCATTTGTCTCAGAAAGAAAATATAGTTTGTTATTATTTATTTATTATTAACAGTTTTGG	M,ab,ac,ad,ag,ai,aj,ak,an,ao,ap,aq,ar,as,ax,ay,ba,bb,bd,be,bh,bl,bn,bp,bs,bt,bu,bv,bx,by,bz,cc,cd,cf,ch,ci,cj,ck,cm,cp,cs,ct,cu,cv,cw,cx,cy,db,dd,df,dg,di,dj,dn,do,dp,dq,dr,ds,dt,du,dv,dw,dx,ec,ed,ef,eg,en,eq,es,ev,fa,fb,fe,ff,fg,fh,fj,fk,fl,fm,fn,fp,fq,fr,fs,ft,fv,fw,fx,fy,fz,gb,gc,gd,ge,gh,gi,gj,gk,gq,gs,gu,gv,gy,gz,hd,he,hf,hg,hi,hk,hl,hm,hp,hq,hr
TTTCACTGTAGTGTTGTTTGTGACATTAGAGCAAGTGAGGAAGCTGCTCAAAGAGTTTTGATTATTTTCGGACGATGATAATAAAGTTAAAACGAGGCAAXXXXXXXXXXCTTAGCAACTACATAAAACGCGAAAACGAATCTTTTACTGCCATTTGTCTCAGAAAGAAAATATAGTTTGTTATTATTTATTTATTATTAACAGTTTTGG	M,aa,ad,ae,af,ah,al,am,at,au,av,aw,az,bc,bf,bg,bi,bj,bk,bl,bm,bo,bq,br,bs,bw,ca,cb,cc,ce,cg,ch,cl,cn,co,cq,cr,cv,cz,da,dc,de,dh,dk,dl,dm,dn,dy,dz,ea,eb,ee,eh,ei,ej,ek,el,em,en,eo,ep,eq,er,et,eu,ev,ew,ex,ey,ez,fa,fc,fd,fe,ff,fi,fo,fq,fu,ga,ge,gf,gg,gl,gm,gn,go,gp,gr,gt,gw,gx,gy,gz,ha,hb,hc,hf,hh,hi,hj,hl,ho,hq
>Marker360460	ccxab
CTGCTGGACCACTTGCAGGAGCAAGACAGTTCACTGAAGATTGCACAGTTGCTGAATACCAAGTCCCAAAAGGAACCCGGCTCGTGCTTAACCTTTGGAAXXXXXXXXXXGTTGATGTCAAGGGTCAACATTTTGAACTTCTTCCATTTGGTGGTGGTAGAAGAGCCTGCCCTGGAATATCATTTGCTTTGCAAATGTCACATTTGGCTC	M,aa,ab,ac,ad,af,ag,ah,ai,ak,an,ao,ap,aq,ar,as,at,ba,bd,bl,bn,bp,br,bs,bv,bx,by,bz,cc,cd,cf,ch,ci,cj,ck,cn,co,ct,cu,cw,cx,db,df,dg,di,dj,dn,dq,dr,ds,dt,du,dv,dx,ea,ec,ed,ee,ef,ei,en,eq,es,eu,fa,fb,fc,fd,fe,fg,fh,fi,fj,fk,fl,fm,fn,fo,fp,fq,fs,ft,fx,fz,ga,gb,gc,gd,gf,gh,gi,gj,gk,gn,go,gq,gv,gx,gy,hf,hg,hl,hm,ho,hr
CTGCTGGACCACTTGCAGGAGCAAGACAGTTCACTGAAGATTGCACAGTTGCTGAATACCATGTCCCAAAAGGAACCCGGCTCGTGCTTAACCTTTGGAAXXXXXXXXXXGTTGATGTCAAGGGTCAACATTTTGAACTTCTTCCATTTGGTGGTGGTAGAAGAGCCTGCCCTGGAATATCATTTGCTTTGCAAATGTCACATTTGGCTC	M,ae,aj,al,am,ao,au,av,aw,ax,ay,az,bb,bc,be,bf,bg,bh,bi,bj,bk,bl,bm,bo,bq,bt,bu,bw,ca,cb,ce,cg,cl,cm,cn,cp,cq,cr,cs,cv,cz,da,dc,dd,de,dh,dk,dl,dm,do,dp,dw,dy,dz,eb,eg,eh,ej,ek,el,em,eo,ep,er,et,ev,ew,ex,ey,ez,ff,fr,fu,fw,fy,ge,gg,gm,gp,gr,gs,gt,gu,gw,gz,ha,hb,hd,he,hh,hi,hj,hk,hn,hp,hq,hr
CTGCTGGACCACTTGCAGGAGCAAGACAGTTCACTGAAGATTGCACAGTTGCTGAATACCATGTCCCAAAAGGAACCCGGCTCGTGCTTAACCTTTGGAAXXXXXXXXXXGTTGATGTCAAGGGTCAACATTTTGAGCTTCTTCCATTTGGTGGTGGTAGAAGAGCCTGCCCTGGAATATCATTTGCTTTGCAAATGTCACATTTGGCTC	P,aa,ab,ac,ad,ae,af,ag,ah,ai,aj,ak,al,am,an,ao,ap,aq,ar,as,at,au,av,aw,ax,ay,az,ba,bb,bc,bd,be,bf,bg,bh,bi,bj,bk,bl,bm,bn,bo,bp,bq,br,bs,bt,bu,bv,bw,bx,by,bz,ca,cb,cc,cd,ce,cf,cg,ch,ci,cj,ck,cl,cm,cn,co,cp,cq,cr,cs,ct,cu,cv,cw,cx,cy,da,db,dc,dd,de,df,dg,dh,di,dj,dk,dm,dn,do,dp,dq,dr,ds,dt,du,dv,dw,dx,dy,dz,ea,eb,ec,ed,ee,ef,eg,eh,ei,ej,ek,el,em,eo,ep,eq,er,es,et,eu,ev,ew,ex,ey,ez,fa,fb,fc,fd,fe,f…
>Marker362694	ccxab
ATAAAGCTTACTGTTTCTTCGCTGTTCCTATGCAGACTACGAGCTCCAGTCATTATAGCCAAGAATCAAACCAGTCAACGGGCGGGTTCAGAAGTCATGGXXXXXXXXXXGCCTGGAATTAGAATTGGCGGTAATATCAATCTAAATTTCGGAGAAAATATGCCTGAGGACATAACCGGTGCATTGAGATCAATGATGGAAATGTTTTCA	M,aa,ab,ac,ad,ae,ag,ah,ai,ak,an,ao,ap,aq,ar,as,ay,ba,bd,bn,bp,bs,bu,bv,bx,by,bz,cd,cf,ch,ci,cj,ck,cn,ct,cu,cw,cx,cy,db,dd,df,dg,di,dj,dn,do,dq,dr,ds,dt,du,dv,dx,ea,ec,ed,ee,ef,em,en,eq,es,et,eu,fb,fc,fd,fe,fg,fh,fi,fj,fk,fl,fm,fn,fp,fq,fr,fs,ft,fv,fw,fx,fy,fz,gb,gc,gd,ge,gh,gi,gj,gk,go,gq,gv,gx,gy,hg,hk,hl,hm,ho,hp
ATAAAGCTTACTGTTTCTTCTCTGTTCCTATGCAGACTACGAGCTCCAGTCATTATAGCCAAGAATCAAACCAGTCAACGGGCGGGTTCAGAAGTCATGGXXXXXXXXXXGCCTGGAATTAGAATTGGCGGTAATATCAATCTAAATTTCGGAGAAAATATGCCTGAGGACATAACCGGTGCATTGAGATCAATGATGGAAATGTTTTCA	M,af,aj,al,am,at,au,av,aw,ax,az,bb,bc,be,bf,bg,bh,bi,bj,bk,bl,bm,bo,bq,br,bt,bw,ca,cb,cc,ce,cg,cj,cl,cm,co,cp,cq,cr,cs,cv,cz,da,dc,de,dh,dk,dl,dm,dp,dw,dy,dz,eb,eg,eh,ei,ej,ek,el,em,en,eo,ep,er,et,ev,ew,ex,ey,ez,fa,fd,ff,fo,fu,ga,gf,gg,gl,gm,gn,gp,gr,gs,gt,gu,gw,gz,ha,hb,hc,hd,he,hf,hh,hi,hj,hn,ho,hq,hr
ATAAAGCTTACTGTTTCTTCTCTGTTCCTATGCAGACTACGAGCTCTAGTCATTATAGCCAAGAATCAAACCAGTCAACGGGCGGGTTCAGAAGTCATGGXXXXXXXXXXGCCTGGAATTAGAATTGGCGGTAATATCAATCTAAATTTCGGAGAAAATATGCCTGAGGACATAACAGGTGCATTGAGATCAATGATGGAAATGTTTTCA	P,aa,ab,ac,ad,ae,af,ag,ah,ai,aj,ak,al,am,an,ao,ap,aq,ar,as,at,au,av,aw,ax,ay,az,ba,bb,bc,bd,be,bf,bg,bh,bi,bj,bk,bl,bm,bn,bo,bp,bq,br,bs,bt,bu,bv,bw,bx,by,bz,ca,cb,cc,cd,ce,cf,cg,ch,ci,cj,ck,cl,cm,cn,co,cp,cq,cr,cs,ct,cu,cv,cw,cx,cy,cz,da,db,dc,dd,de,df,dg,dh,di,dj,dk,dm,dn,do,dp,dq,dr,ds,dt,du,dv,dw,dx,dy,dz,ea,eb,ec,ed,ee,ef,eg,eh,ei,ej,ek,el,em,en,eo,ep,eq,er,es,et,eu,ev,ew,ex,ey,ez,fa,fb,fc,f…
>Marker364342	abxcc
AACAAAGCCCCTTGGAGGACCTCTCTGAGGCTGCACATGAGCATCTCTGGCATTTGAATAATTTCCGCGGTCCTGATCGTGTCTGCCTCCGAAATTGTTAXXXXXXXXXXTTGCTGTAACCAGATTAGCAAAACTATTCGGTGGCATCGGAAATACAGGGAATGGTGGTGGAGGCGGTGGCGGAGGAGGTTGAGTAGGACGAGTCTGTGC	P,aa,ab,ac,ad,af,al,am,ao,ap,aq,as,au,av,aw,ax,ay,ba,bb,be,bf,bg,bi,bj,bl,bp,bq,bt,bu,bv,bx,by,ca,cb,cc,cd,ce,ch,cj,ck,cl,cm,cn,cp,cr,cs,ct,cw,cx,cy,cz,dd,de,dg,dh,di,dj,dk,dn,do,dq,dr,ds,dt,du,dv,dx,dz,ea,eb,ec,ed,ee,eg,eh,ej,em,eo,es,et,ev,ex,ey,ez,fa,fb,ff,fi,fk,fm,fp,fq,fr,ft,fu,fv,fw,fy,fz,ga,gc,gd,ge,gf,gi,gj,gl,gm,gn,go,gp,gq,gr,gs,gt,gu,gv,gw,gx,gy,gz,hb,hc,he,hh,hi,hk,hm,hn,ho,hq
AACAAAGCCCCTTGGAGGACCTCTCTGAGGCTGCACGTGAGCATCTCTGGCATTTGAATAATTTCCGCGGTCCTGATCGTGTCTGCCTCCGAAATTGTTAXXXXXXXXXXTTGCTGTAACCAGATTAGCAAAACTATTCGGAGGCATCGGAAATACAGGGAATGGTGGTGGAGGCGGTGGTGGAGGAGGCTGAGTAGGACGAGTCTGTGT	M,aa,ab,ac,ad,af,ag,ah,ai,ak,an,ap,aq,ar,as,at,au,ba,bc,bd,be,bg,bj,bl,bn,bp,br,bs,bv,bx,by,bz,cc,cd,cf,ci,cj,ck,cn,ct,cu,cw,cx,cy,db,df,dg,di,dj,dn,dq,dr,ds,dt,du,dv,dx,ea,ec,ed,ee,ef,ei,en,eq,es,et,eu,fa,fb,fc,fd,fe,fg,fh,fi,fj,fk,fl,fm,fn,fo,fp,fq,fs,ft,fu,fx,fy,fz,ga,gb,gc,gd,gf,gh,gi,gj,gk,gn,go,gq,gv,gx,gy,hf,hg,hl,hm,ho,hr
AACAAAGCCCCTTGGAGGACCTCTCTGAGGCTGCACATGAGCATCTCTGGCATTTGAATAATTTCCGCGGTCCTGATCGTGTCTGCCTCCGAAATTGTTAXXXXXXXXXXTTGCTGTAACCAGATTAGCAAAACTATTCGGTGGCATCGGAAATACAGGGAATGGTGGTGGAGGCGGTGGCGGAGGAGGTTGAGTAGGACGAGCCTGTGT	P,ac,ae,ag,ah,ai,aj,ak,am,an,ao,ar,at,az,bc,bd,bg,bh,bk,bm,bn,bo,bq,br,bs,bt,bw,bz,cf,cg,ci,cm,cn,co,cq,cu,cv,da,db,dc,df,dh,dl,dm,dn,dp,dw,dy,ef,ei,ek,el,en,ep,eq,er,et,eu,ew,fc,fd,fe,fg,fh,fi,fj,fl,fn,fo,fq,fs,fw,fx,gb,gg,gh,gk,gn,gx,gz,ha,hd,hf,hg,hj,hl,hp,hr
>Marker366206	abxcc
GAATTCCTGAGTTTGGAATTTTTCATAGGTGAATGAGTGATCTAAAATAGGATTCCGGTTTTATAATTTATAGTGATATAATTGACAAGTAGTAAGTGGGXXXXXXXXXXAACTTATGCAAAATGAAGAGCTTACTCTGTAGAAATGCATTCACAGCGAGCCAAAAGCCTTATATTGCCTTGATCTTTGTTCAGTTTGCGTATGCAGGCA	M,aa,ab,ac,ad,ag,ah,ai,ak,an,ap,aq,ar,ay,ba,bd,bl,bn,bp,br,bs,bv,bx,by,bz,cc,cd,cf,ch,ci,cj,ck,cn,co,cu,cv,cw,cx,cy,db,df,dg,di,dj,dn,do,dq,dr,ds,dt,du,dv,dx,ea,ec,ed,ee,ef,en,eq,es,et,eu,fa,fb,fc,fd,fe,fg,fh,fj,fk,fl,fm,fn,fo,fp,fq,fs,ft,fw,fx,fy,fz,ga,gb,gc,gd,gf,gh,gi,gj,gk,go,gq,gv,gx,gy,hf,hg,hk,hl,hm,ho
GAATTCCGGAGTTTGGAATTTTTCATAGGTGAATGAGTAATCTAAAATTGGATTCCGGTTTTATAATTTATAGTGATATAATTGACAAGTAGTAAGTGGGXXXXXXXXXXAACTTATGCAAAATGAAGAGCTTACTCTGTAGAAATGCATTCACAGCGAGCCAAAAGCCTTATATTGCCATGATCTTTGTTCAGTTTGCGTATGCAGGCA	P,ae,ag,ai,ak,am,ar,at,au,av,bc,bd,bf,bg,bh,bi,bk,bm,bn,bo,br,bs,bt,bv,bw,bx,bz,cb,cf,cg,ci,cj,co,cp,ct,db,dc,df,dh,dl,dm,dn,do,dp,dr,dw,dy,ef,ek,en,ep,eq,er,eu,ew,fc,fd,fe,fj,fl,fn,fs,fw,ga,gg,gh,gk,gt,gu,gw,ha,he,hf,hj,hk,hl,hq,hr
GAATTCCGGAGTTTGGAATTTTTCATAGGTGAATGAGTAATCTAAACTTGGATTCCGGTTTTATAATTTATAGTGATATAATTGACAAGTAGTAAGTGGGXXXXXXXXXXAACTTATGCAAAATGAAGAGCTTACTCTGTAGAAATGCATTCACAGCGAGCCAAAAGCCTTATATTGCCATGATCTTTGTTCAGTTTGCGTATGCAGGCA	P,aa,ab,ac,ad,af,ah,aj,al,an,ao,ap,aq,as,aw,ax,ay,az,ba,bb,be,bg,bi,bj,bl,bp,bq,bu,by,ca,cc,cd,ce,ch,ck,cl,cm,cn,cq,cr,cs,cw,cx,cy,cz,da,dd,de,dg,di,dj,dk,dq,ds,dt,du,dv,dx,dz,ea,eb,ec,ed,ee,eg,eh,ei,ej,el,em,eo,es,et,ev,ew,ex,ey,ez,fa,fb,ff,fg,fh,fk,fo,fp,fq,fr,ft,fu,fv,fx,fy,fz,gb,gc,gd,ge,gf,gi,gj,gl,gm,gn,go,gp,gq,gr,gs,gv,gx,gy,gz,hb,hc,hd,hg,hh,hi,hj,hm,ho,hp
>Marker369560	abxcc
CTGAAGCCCTTGTGTGCAAGCATGCTAGCTCACTTGGCGGGTCTATAATCCGAATCTCCTTCTCCCAGTTACAGTCAATAAGGGAAAACTCGCAGTAAAAXXXXXXXXXXCCTTCGATGTTATCTCTTGTAACAGTAGTTTTGCTTATTTTGCCTTGGTGGATGCGATTTAATTTTCTTTTTATCTTTATTTCATATCATTTCTAGTGCA	P,ae,ag,ai,ak,am,ar,at,au,av,bc,bd,bf,bh,bi,bk,bm,bn,bo,br,bs,bt,bv,bw,bx,bz,cf,cg,ci,cj,co,cp,ct,db,dc,df,dh,dl,dm,dn,do,dr,dw,dy,ef,eh,ek,en,ep,eq,er,eu,ew,ex,fc,fd,fe,fj,fl,fn,fs,fw,fx,ga,gd,gg,gh,gi,gk,gn,gt,gu,gw,ha,hf,hj,hk,hl,hq,hr
CTGAAGCCCTTGTGTGCAAGCATGCTAGCTCACTTGGCGGGTCTATAATCCGAATCTCCTTCTCCCAGTTACAGTCAATAAGGGAAAACTCGCAGTAAAAXXXXXXXXXXCCTTCGATGTTATCTCTTGTAACAGTAGTTTTGCTTATTTTGCGTTGGTGGATGCGATTTAATTTTCTTTTTATCTTTATTTCATATCATTTCTAGTGCA	P,aa,ab,ac,ad,af,ah,aj,al,an,ap,aq,as,aw,ax,ay,az,ba,bb,be,bg,bj,bl,bp,bq,bu,by,ca,cb,cc,cd,ce,ch,ck,cl,cm,cn,cq,cr,cs,cw,cx,cz,da,dd,de,dg,di,dj,dk,dq,ds,dt,du,dv,dx,dz,ea,eb,ec,ed,ee,eg,eh,ei,ej,el,eo,es,et,ev,ex,ey,ez,fa,fb,ff,fg,fh,fi,fk,fm,fo,fp,fq,ft,fu,fv,fy,fz,gb,gc,ge,gf,gi,gj,gl,gm,gn,go,gp,gq,gs,gv,gx,gy,gz,hc,hd,he,hg,hh,hi,hm,hn,ho,hp
CTGAAGCCCTTGTGTGCAAGCATGCTAGCTCACTTGGCGGGTCTATAATCCGAATCTCCTTCTCCCAGTTACAGTCAATAAGGGAAAACTCGCAGTAAAAXXXXXXXXXXCCTTCGATGTTATCTCTTGTAACAGTAGTTTTGCTTATTTTGCGTTGGTGGATGCGTTTTCATTTTCTTTTTATCTTTATTTCATATCATTTCTAGTGCA	M,aa,ab,ac,ad,ag,ah,ai,ak,an,ap,aq,ar,at,ay,az,ba,bd,bl,bn,bp,br,bs,bv,bx,by,bz,ca,cc,cd,cf,ch,ci,cj,ck,cn,co,cu,cw,db,df,dg,di,dj,dn,do,dq,dr,ds,dt,du,dv,dx,ea,ec,ed,ee,ef,en,eq,es,eu,fa,fb,fc,fd,fe,fg,fh,fi,fj,fl,fm,fn,fo,fp,fq,fs,ft,fw,fx,fz,ga,gb,gc,gd,gf,gh,gi,gj,gk,go,gq,gv,gx,gy,hf,hg,hk,hl,hm,ho,hr
>Marker384911	ccxab
CAGTTCTGCCAGCTGCATCCCAGAAAGGACTCTAAAATGTCAAAACGCTTAATGACAAAGGTTGAAGAACTAATGAGTAGTGATAACAGTCGAGGACTTGXXXXXXXXXXGTAATAAGCAAATCAAAATGTCCTGGAACACATTGAATAATAACATGGATTAGCGAGATGAGGTGGAGATCATAGAACCAGTAACCAAAAAAAGATTATC	M,aa,ab,ac,ad,ae,ag,ah,ai,ak,am,an,ap,aq,ar,as,ay,ba,bd,be,bg,bl,bn,bp,br,bs,bv,bx,by,bz,cb,cd,cf,ch,ci,cj,ck,cn,co,ct,cu,cw,cx,cy,db,df,dg,di,dj,dn,do,dq,dr,ds,dt,du,dv,dx,ea,ec,ed,ee,ef,ek,en,eq,er,es,et,eu,fa,fb,fc,fd,fe,fg,fh,fi,fj,fk,fl,fm,fn,fo,fp,fq,fs,ft,fu,fw,fx,fy,fz,gb,gc,gd,gh,gi,gj,gk,gn,go,gp,gq,gv,gx,gy,gz,hf,hg,hl,hm,ho
CAGTTCTGCCAGCTGCATCCCAGAAAGGACTCTAAAATGTCAAAACGCTTAACGACAAAGGTTGAAGAACTAATGAGTAGTGATAACAGTCGAGGACTTGXXXXXXXXXXGTAATAAGCAAATCAAAATGTCCTGGAACACATTGAATAATAACATGGATTAGTGAGACATGGTGGAGATCATAGAACCAGTAACCAAAAAAAGATTATC	P,aa,ab,ac,ad,ae,af,ag,ah,ai,aj,ak,al,am,an,ao,ap,aq,ar,as,at,au,av,aw,ax,ay,az,ba,bb,bc,bd,be,bf,bg,bh,bi,bj,bk,bl,bm,bn,bo,bp,bq,br,bs,bt,bu,bv,bw,bx,by,bz,ca,cb,cc,cd,ce,cf,cg,ch,ci,cj,ck,cl,cm,cn,co,cp,cq,cr,cs,ct,cu,cv,cw,cx,cy,cz,da,db,dc,dd,de,df,dg,dh,di,dj,dk,dl,dm,dn,do,dp,dq,dr,ds,dt,du,dv,dw,dx,dy,dz,ea,eb,ec,ed,ee,ef,eg,eh,ei,ej,ek,el,em,en,eo,ep,eq,er,es,et,eu,ev,ew,ex,ey,ez,fa,fb,f…
CAGTTCTGCCAGCTGCATCCCAGAAAGGACTCTAAAATGTCAAAACGCTTAATGACAAAGGTTGAAGAACTAATGAGTAGTGATAACAGTCAAGGACTTGXXXXXXXXXXGTAATAAGCAAATCAAAATGTCCTGGAACACATTGAATAATAACATGGATTAGCGAGATGAGGTGGAGATCATAGAACCAGTAACCAAAAAAAGATTATC	M,af,ag,aj,al,am,ao,at,au,av,aw,ax,az,bb,bc,be,bf,bg,bh,bi,bj,bk,bm,bo,bq,bt,bu,bw,ca,cb,cc,ce,cg,cl,cm,cp,cq,cr,cs,cv,cz,da,dc,dd,de,dg,dh,dk,dl,dm,dp,dw,dy,dz,eb,eg,eh,ei,ej,ek,el,em,en,eo,ep,er,et,ev,ew,ex,ey,ez,fc,ff,fr,fu,fv,fy,ga,ge,gf,gg,gi,gl,gm,gn,gp,gr,gs,gt,gu,gw,gz,ha,hb,hc,hd,he,hh,hi,hj,hp,hq,hr
>Marker388030	abxcc
CTTTGTCCCCAATTTCCAACCAAGGGAAAATAGTGAAGGAATAAAATACGTGTAAATTTAATCCCAATTGATCTGATATTTAACTTGCAGAATCAGCATAXXXXXXXXXXAAAATACAACATCTAAACTTTAAAATTCCCATTTGAAGATAGATAAAAATATTAAATTCAACAAAAGTTTAATCCCCAACTATCCAAGGAATATAAGCCA	P,ac,ad,af,ag,ah,aj,al,am,an,ao,ap,aq,as,aw,ax,ay,az,ba,bb,bc,be,bg,bj,bl,bo,bp,bq,by,ca,cc,cd,cf,ck,cl,cn,cq,cs,cu,cy,cz,da,dd,de,df,dg,di,dj,dk,dq,ds,dt,du,dv,dz,ea,eb,ec,ed,ee,ef,eg,eh,ei,ej,el,em,en,eo,es,et,ev,ey,ez,fa,fb,ff,fg,fh,fi,fn,fo,fp,fq,fr,ft,fu,fw,fx,fy,fz,gb,gc,gd,ge,gf,gh,gi,gj,gl,gm,gn,go,gp,gq,gr,gs,gx,gy,gz,hc,hd,hg,hh,hi,hm,ho,hp
CTTTGTCCCCAATTTCCAACCAAGGGAAAATAGTGAAGAAATAAAATACGTGTAAATTTAATCCCAATTTATCTGATATTTAACTTGCAGAATCAGCATAXXXXXXXXXXAATACAACATCTAAACTTTAAAATTCCCATATGAAGATAGATAAAAATATTTAATTCAACAAAAGTTTAACCCCCAACTATCCACAAGGAATATAAGCCA	M,aa,ab,ac,ad,ae,af,ag,ah,ai,aj,ak,al,am,an,ao,ap,aq,ar,as,at,au,av,aw,ax,ay,az,ba,bb,bc,bd,be,bf,bg,bh,bi,bj,bk,bl,bm,bn,bo,bp,bq,br,bs,bt,bu,bv,bw,bx,by,bz,ca,cb,cc,cd,ce,cf,cg,ch,ci,cj,ck,cl,cm,cn,co,cp,cq,cr,cs,ct,cu,cv,cw,cx,cy,cz,da,db,dc,dd,de,df,dg,dh,di,dj,dk,dl,dm,dn,do,dp,dq,dr,ds,dt,du,dv,dw,dx,dy,dz,ea,eb,ec,ed,ee,ef,eg,eh,ei,ej,ek,el,em,en,eo,ep,eq,er,es,et,eu,ev,ew,ex,ey,ez,fa,fb,f…
CTTTGTCCCCAATTTCCAACCAAGGGAAAATAGTGAAGGAATAAAATACGTGTAAATTTAATCCCAATTGATCTGATATTTAACTTGCAGAATCAGCATAXXXXXXXXXXAAAATACAACATCTAAACTTTAAAATTCCCATATGAAGATAGATAAAAATATTAAATTCAACAAAAGTTTAATCCCCAACTATCCAAGGAATATAAGCCA	P,aa,ab,ae,ai,ak,ar,at,au,av,bd,bf,bg,bh,bi,bk,bm,bn,br,bs,bt,bu,bv,bw,bx,bz,cb,ce,cg,ch,ci,cj,co,cp,cr,ct,cv,cx,db,dc,dh,dl,dm,dn,do,dp,dr,dw,dx,dy,ek,en,ep,eq,er,et,eu,ew,ex,ez,fa,fc,fd,fe,fj,fk,fl,fs,ga,gg,gk,gt,gu,gv,gw,gz,ha,hb,hd,he,hj,hl,hq,hr
>Marker388640	abxcc
AAGAAGAATTTGGTGATACAGAGGAAAATTCCAAGTCTTGTCTAGAAAATGCAAACAAAGCATCTAGTCAGAATTCATCAGCACCTGAAAATAGAGGAGAXXXXXXXXXXTGTAGAAATGAATAAACCCACAGCGAGTTCATTGTTTCAAGAAGGTAGCCATGGAGATAATGTCTTGAATTCAGGGATCATGAGATTACAGAATGACCAA	P,aa,ab,ac,ad,af,al,ao,ap,aq,as,au,av,aw,ax,ay,ba,bb,be,bf,bg,bj,bl,bp,bq,bu,bv,bx,by,ca,cb,cc,cd,ce,ch,ck,cl,cm,cr,cs,ct,cw,cx,cy,cz,da,dd,de,dg,dh,di,dj,dk,dn,dq,dr,ds,dt,du,dv,dx,dz,ea,eb,ec,ed,ee,eg,eh,ej,el,eo,es,et,ev,ex,ey,ez,fa,fb,ff,fi,fk,fm,fo,fp,fq,fr,ft,fu,fv,fy,fz,ga,gc,gd,ge,gf,gi,gj,gl,gm,gn,go,gp,gq,gr,gs,gt,gu,gv,gw,gx,gy,gz,hb,hc,he,hh,hi,hk,hm,ho
AAGAAGAATTTGGTGATACAGAGGAAAATTCCAAGTCTTGTCTAGAAAATGCAAACAAAGCATCTAGTCAGAATTCATCAGCACCTGAAAATAGAGGAGAXXXXXXXXXXTGTAGAAATGAATAAACCCACAGCAAGTTCATTGTTTCAAGAAGGTAGCCATGGAGATAATGTCTTGAATTCAGGGATCATGAGATTACAGAATGACCAA	M,aa,ab,ac,ad,ae,af,ag,ah,ai,aj,ak,al,am,an,ao,ap,aq,ar,as,at,au,av,aw,ax,ay,az,ba,bb,bc,bd,be,bf,bg,bh,bi,bj,bk,bl,bm,bn,bo,bp,bq,br,bs,bt,bu,bv,bw,bx,by,bz,ca,cb,cc,cd,ce,cf,cg,ch,ci,cj,ck,cl,cm,cn,co,cp,cq,cr,cs,ct,cu,cv,cw,cx,cy,cz,da,db,dc,dd,de,df,dg,dh,di,dj,dk,dl,dm,dn,do,dp,dq,dr,ds,dt,du,dv,dw,dx,dy,dz,ea,eb,ec,ed,ee,ef,eg,eh,ei,ej,ek,el,em,en,eo,ep,eq,er,es,et,eu,ev,ew,ex,ey,ez,fa,fb,f…
AAGAAGAATTTGGTGATACAGAGGAAAATTCCAAGTCTTGTCTAGAAACTGCAAACAAAGCATCTAGTCAGAATTCATCAGCACCTGAAAATAGAGGAGAXXXXXXXXXXTGTAGAAATGAATAAACCCACAGCGAGTTCATTGTTTCAAGAAGGTAGCCATGGAGATAATGTCTTGAATTCAGGGATCATGAGATTACAGAATGACCAA	P,ac,ae,ag,ah,ai,aj,ak,am,an,ar,at,az,bc,bd,bg,bh,bi,bk,bm,bn,bo,br,bs,bt,bw,bx,bz,ce,cf,cg,ci,cj,cn,co,cp,cq,cu,cv,db,dc,df,dl,dm,do,dp,dw,dy,ef,ei,ek,en,ep,eq,er,et,eu,ew,fc,fd,fe,fg,fh,fj,fl,fn,fq,fs,fw,fx,gb,gg,gh,gk,ha,hc,hd,hf,hg,hj,hl,hp,hq,hr
>Marker402731	abxcc
GCATGGGGTCCGCACGTTACGACGGGGCATCGTTTATGATTCTTTGCATCTATTATACGGAGTTATCAAAGGTATCTTATGCAACGATAAAAATTTCAGAXXXXXXXXXXGCCCTACTATATATATTATCTAATTTCAGAATGTGAATGTCGGTTGTTCTAACTTCATTTTTCATTCACCGTTACGGTCCCGCTCTGTTCTTCAAATATC	P,ae,ag,ah,aj,ak,am,an,ar,at,bc,bd,be,bg,bh,bk,bm,bn,bo,br,bs,bt,bz,cf,cg,ci,cm,cn,co,cq,cu,cv,da,db,dc,dl,dm,dp,dy,ef,ei,ek,ep,eq,er,eu,ew,fc,fd,fe,fg,fj,fl,fn,fo,fs,fx,gb,gg,gh,gk,ha,hd,hg,hj,hp,hr
GCATGGGGTCCGCACGTTACGACGGGGCATCGTTTATGATTCTTTGCATCTATTATACGGAGTTATCAAAGGTATCTTATGCAACGATAAAAATTTCAGAXXXXXXXXXXGCCCTACTATATATATTATCTAATTTCAGAATGTGAATGTCGGTTGTTCTAACTTCATTTTTCATTCACCGTTACGGTCCCGTTCTGTTCTTCAAATATC	P,aa,ab,ac,ad,ao,ap,aq,as,au,av,aw,ax,ay,ba,bf,bj,bl,bp,bq,bu,bv,bx,by,ca,cb,cc,cd,ce,ch,cj,ck,cl,cp,cr,cs,ct,cv,cw,cz,dd,dg,dh,di,dj,dk,dn,do,dq,ds,dt,du,dv,dx,dz,eb,ec,ed,ee,eg,eo,es,et,ev,ex,ey,ez,fb,ff,fi,fk,fm,fp,fq,ft,fv,fy,fz,ga,gc,gd,gf,gi,gl,gm,gn,go,gp,gq,gs,gt,gu,gv,gw,gx,gy,hb,hc,ho,hq
GCATGGGGTCCGCACGTTACGACGGGGCATCGTTTATGATTCTTTGCATCTATTATACGGAGTTATCGAAGGTATCTTATGCAGCTGTTCGATAAAAATTXXXXXXXXXXGCCCTACTATATATATTATCTAATTTCAGAATGTGAACGTCGGTTGTTCTAACTTCATTTTTCATTCACCGTTACGGTCCCGTTCTGTTCTTCAAATATC	M,ab,ac,ad,af,ag,ah,ai,an,ap,aq,ar,as,at,au,ba,bc,bd,be,bj,bl,bn,bp,br,bs,bv,bx,by,bz,cc,cd,cf,ci,cj,ck,cn,ct,cu,cw,cx,cy,db,df,dg,di,dn,dp,dq,ds,du,dv,dx,ea,ec,ed,ef,en,eq,es,et,eu,fa,fb,fc,fd,fe,fg,fi,fj,fk,fl,fm,fn,fo,fp,fq,fs,ft,fu,fx,fz,ga,gb,gd,gf,gh,gi,gj,gk,gn,go,gq,gv,gx,gy,hf,hg,ho
>Marker406609	nnxnp
ATGGGACAGACCTCATTGTAAATTTCCAAGTATGAAACACGAAGAAGGAACTCCCGCCCAGGTGTCTGACATATTGCAAACCAGATAAACACAAAATGAGXXXXXXXXXXTCTTGAATAATTCCAAAAACATCCTTCACTGCTAATGGAATAATTCCAGGTGACTTTTGCTCCCCCTAAAACGTGAAAAAGGAATTGATATATCAAGAAT	M,aa,ab,ac,ad,ae,ag,ah,ai,ak,an,ap,aq,ar,as,ay,ba,bd,bl,bn,bp,bs,bv,bx,by,bz,cd,cf,ch,ci,cj,ck,cn,co,ct,cu,cw,cx,cy,db,df,dg,di,dj,dn,do,dq,dr,ds,dt,du,dv,dw,dx,ea,ec,ed,ee,ef,en,es,et,eu,fa,fb,fc,fd,fe,fg,fh,fi,fj,fl,fm,fn,fo,fp,fq,fr,fs,ft,fv,fw,fx,fz,gb,gc,gh,gi,gj,gk,go,gq,gv,gx,gy,hg,hk,hl,hm,ho
ATGGGACAGACCTCATTGTAAATTTCCAAGTATGAAACACGAAGAAGGAACTCCCGCCCAGGTGTCTGAAATATTGCAAACCAGATAAACACAAAATGAGXXXXXXXXXXTCTTGAATAATTCCAAAAACATCCTTCACTGCTAATGGAATAATTCCAGGTGACTTTTGCTCCCCCTAAAACGTGAAAAAGGAATTGATATATCAAGAAT	M,P,aa,ab,ac,ad,ae,af,ag,ah,ai,aj,ak,al,am,an,ao,ap,aq,ar,as,at,au,av,aw,ax,ay,az,ba,bb,bc,bd,be,bf,bg,bh,bi,bj,bk,bl,bm,bn,bo,bp,bq,br,bs,bt,bu,bv,bw,bx,by,bz,ca,cb,cc,cd,ce,cf,cg,ch,ci,cj,ck,cl,cm,cn,co,cp,cq,cr,cs,ct,cu,cv,cw,cx,cy,cz,da,db,dc,dd,de,df,dg,dh,di,dj,dk,dl,dm,dn,do,dp,dq,dr,ds,dt,du,dv,dw,dx,dy,dz,ea,eb,ec,ed,ee,ef,eg,eh,ei,ej,ek,el,em,en,eo,ep,eq,er,es,et,eu,ev,ew,ex,ey,ez,fa,fb…
>Marker409379	ccxab
CCAAATCCGACGGTGAAAGAGGGTAGTTTGGTCATTGCAGAACAAAGACATGTCCTTTTCCTTCCTCTGAGGAAGCTCACACCCGAAGGCGAAGGGCATTXXXXXXXXXXAGGGTGAGGTAAGGACTAAAAGTGGAAATTGATTGGCACTGGCTTACACTTTGTTATAAGAGAAGGAGAGAATCATTTGGGTGGTATTTTGGATTTGAAG	M,ab,ac,ad,ag,ah,ai,aj,ak,ao,ap,aq,ar,as,ax,ay,ba,bb,bd,be,bh,bn,bo,bp,bs,bt,bu,bv,by,bz,ca,cd,ce,cg,ch,ci,cj,ck,cm,cp,cs,ct,cu,cw,cx,cy,db,dd,df,dg,dh,di,dj,dn,do,dp,dq,dr,ds,dt,du,dv,dw,dx,dy,ed,ef,eg,en,eq,er,es,ez,fa,fb,fd,fe,ff,fg,fh,fi,fj,fk,fl,fm,fn,fp,fq,fr,fs,ft,fv,fw,fx,fy,fz,gb,gc,gd,ge,gg,gh,gi,gj,gk,gq,gs,gu,gv,gy,gz,ha,hd,he,hg,hh,hi,hj,hl,hn,hp,hq,hr
CCAAATCCGACGGTGACCGAGGGTAGTTTGGTCATTGCAGGACAAAGACATGTCCTTTTCCTTCCTCTGAGGAAGCTCACACCCGAAGGCGAAGGGCATTXXXXXXXXXXTGGGTGAGGTAAGGACTAAAAATGGAAATTGATTGGCACTGGCTTACACTTTGTTATAACAGAAGGAGAGAACCATTTGGGTGGTATTTTGGATTTGAAG	P,aa,ab,ac,ad,ae,af,ag,ah,ai,aj,ak,al,am,an,ao,ap,aq,ar,as,at,au,av,aw,ax,ay,az,ba,bb,bc,bd,be,bf,bg,bh,bi,bj,bk,bl,bm,bn,bo,bp,bq,br,bs,bt,bu,bv,bw,bx,by,bz,ca,cb,cc,cd,ce,cf,cg,ch,ci,cj,ck,cl,cm,cn,co,cp,cq,cr,cs,ct,cu,cv,cw,cx,cy,cz,da,db,dc,dd,de,df,dg,dh,di,dj,dk,dl,dm,dn,do,dp,dq,dr,ds,dt,du,dv,dw,dx,dy,dz,ea,eb,ec,ed,ee,ef,eg,eh,ei,ej,ek,el,em,en,eo,ep,eq,er,es,et,eu,ev,ew,ex,ey,ez,fa,fb,f…
CCAAATCCGACGGTGAACGAGGGTAGTTTGGTCATTGCAGAACAAAGACATGTCCTTTTCCTTCCTCTGAGGAAGCTCACACCCGAAGGCGAAGGGCATTXXXXXXXXXXAGGGTGAGGTAAGGACTAAAAGTGGAAATTGATTGGCACTGGCTTACACTTTGTTATAAGAGAAGGAGAGAATCATTTGGGTGGTATTTTGGATTTGAAG	M,aa,ae,af,ah,al,am,an,at,au,av,aw,az,bc,bf,bg,bi,bj,bk,bl,bm,bo,bq,br,bs,bt,bu,bw,bx,ca,cb,cc,cd,ce,cf,cg,ch,cl,cn,co,cq,cr,cv,cz,da,dc,de,df,dh,dk,dl,dm,dp,dy,dz,ea,eb,ec,ee,eh,ei,ej,ek,el,em,eo,ep,er,et,eu,ev,ew,ex,ey,ez,fa,fc,fd,fe,ff,fi,fj,fk,fo,fu,ga,gf,gh,gl,gm,gn,go,gp,gr,gt,gw,gx,ha,hb,hc,hf,hh,hj,hk,hm,ho,hq
>Marker424116	abxcc
AAAACCTGCCAGTTTCCAAATATATAACTTCGACTATGGACCACATGAAGTCCTGGTTCCTCAATCACCAGAACCATAATACTTGTTAACTAGGATTGAAXXXXXXXXXXCAACAAACTTTTGGAAAGAGATCCAGGTAAAAAGCAATATCAATTTGATAAGTCCTAAAATGAGTCTCATCTAAAATAACTCAATACAGCTAGATTCTTA	M,aa,ab,ac,ad,af,ag,ah,ai,ak,an,ap,aq,ar,as,at,az,ba,bd,bl,bn,bp,br,bs,bv,bx,by,bz,cc,cd,cf,ch,ci,cj,ck,cn,co,ct,cu,cw,cx,cy,db,dc,df,dg,di,dj,dn,dq,dr,ds,dt,du,dv,dx,ea,ec,ed,ee,ef,ei,ek,en,eq,es,et,eu,ev,ew,fa,fb,fc,fd,fe,fg,fh,fi,fj,fk,fl,fm,fn,fo,fp,fq,fs,ft,fx,fy,fz,ga,gb,gc,gd,gf,gh,gi,gj,gk,gn,go,gq,gv,gx,gy,hf,hg,hl,hm,ho,hr
AAAACCTGCCAGTTTCCAAATATATAACTTCGACTATGGACCACATGAAGTCCTGGTTCCTCAATCACCAGAACCATAATATTTGTTAACTAGGATTGAAXXXXXXXXXXCAACAAACTTTTGGAAAGAGATCCAGGTAAAAAGCAATATCAATTTGATAAGTCCTAAAATGAGTCTCATCTAAAATAACTCAATACAGCTAGATTCTTA	P,ae,ag,ah,ai,ak,am,ar,at,au,az,bc,bd,be,bg,bh,bi,bk,bm,bn,bo,br,bs,bt,bv,bw,bx,bz,cf,cg,ci,cj,co,cp,cq,cu,cv,db,dc,df,dl,dm,do,dp,dr,dw,dy,ef,ei,ek,en,ep,eq,er,es,et,eu,ew,fc,fd,fe,fh,fj,fl,fn,fo,fs,fw,fx,gg,gh,gk,gs,ha,hd,hf,hg,hj,hl,hp,hq,hr
AAAACCTGCCAGTTTCCAAATATATAACTTCGACTTTGGACCACATGAAGTCCTGGTTCCTCAATCACCAGAACCATAATATTTGTTAACTAGGATTGAAXXXXXXXXXXCAACAAACTTTTGGAAAGAGATCCAGGTAAAAAGCAATATCAATTTGATAAGTCCTAAAATGAGTCTCATCTAAAATAACTCAATACAGCTAGATTCTTA	P,aa,ab,ac,ad,af,aj,al,an,ao,ap,aq,as,at,av,aw,ax,ay,ba,bb,be,bf,bg,bj,bl,bp,bq,bu,by,ca,cb,cc,cd,ce,ch,ck,cl,cm,cn,cr,cs,ct,cw,cx,cy,cz,da,dd,de,dg,dh,di,dj,dk,dn,dq,ds,dt,du,dv,dx,dz,ea,eb,ec,ed,ee,eg,eh,ej,el,em,eo,ep,es,et,ev,ex,ey,ez,fa,fb,ff,fg,fi,fk,fm,fo,fp,fq,fr,ft,fu,fv,fy,fz,ga,gb,gc,gd,ge,gf,gi,gj,gl,gm,gn,go,gp,gq,gr,gt,gu,gv,gw,gx,gy,gz,ha,hb,hc,he,hh,hi,hk,hm,ho,hr
>Marker428787	ccxab
CATAAATATGAAAAAAAAACCAATCAATATCATAAGACACGAGATATAAACAAATCAAATACATGGAACAAAACATACATGATCAAAGAAGAGAAAAACGXXXXXXXXXXGATGAGACTAATAATGAAGAAAGTTGACGGAGAAGAAGATGGAGGTGATTATATAGAAGTTGGAATTTTACATGTCCATTTTCAACTGTCAAAAATATTA	P,aa,ab,ac,ad,ae,af,ag,ah,ai,aj,ak,al,am,an,ao,ap,aq,ar,as,at,au,av,aw,ax,ay,az,ba,bb,bc,bd,be,bf,bg,bh,bi,bj,bk,bl,bm,bn,bo,bp,bq,br,bs,bt,bu,bv,bw,bx,by,bz,ca,cb,cc,cd,ce,cf,cg,ch,ci,cj,ck,cl,cm,cn,co,cp,cq,cr,cs,ct,cu,cv,cw,cx,cy,cz,da,db,dc,dd,de,df,dg,dh,di,dj,dk,dl,dm,dn,do,dp,dq,dr,ds,dt,du,dv,dw,dx,dy,dz,ea,eb,ec,ed,ee,ef,eg,eh,ei,ej,ek,el,em,en,eo,ep,eq,er,es,et,eu,ev,ew,ex,ey,ez,fa,fb,f…
CATAAATATGAAAAAAATCAATCAATATCATAAGACACAAGATATAAACAAATCAAATACATGGAACAAAACATACATGATCAAAGAAGAGAAAAACGCAXXXXXXXXXXAATGAGACTAATAATGAAGAAAGTTGACGGAGAAGAAGATGGAGGTGATTATATAGAAGTTGGAATTTTACATGTCCATTTTCAACTGGCAAAAATATTA	M,ae,af,al,am,ar,at,au,av,aw,az,ba,bc,bf,bg,bh,bi,bj,bk,bl,bm,bo,bq,br,bt,bw,ca,cb,cc,ce,cg,cl,cn,co,cq,cr,cs,cu,cv,cz,da,dc,de,df,dh,dk,dl,dm,dp,dz,ea,eb,eg,eh,ei,ej,ek,el,em,eo,ep,er,et,ev,ew,ex,ey,ez,fa,fc,fd,ff,fi,fk,fo,fu,ga,gf,gg,gk,gl,gm,gn,go,gp,gr,gs,gt,gu,gw,gz,ha,hb,hc,hd,he,hf,hh,hi,hj,ho,hq,hr
CATAAATATGAAAAAAATAAATCAATAAATATCATAAGACACAAGATATAAACAAATCAAATACATGGAACAAAACATACATGATCAAAGAAGAGAAAAAXXXXXXXXXXAATGAGACTAATAATGAAGAAAGTTGACGGAGAAGAAGATGGAGGTGATTATATAGAAGTTGGAATTTTACATGTCCATTTTCAACTGGCAAAAATATTA	M,aa,ab,ac,ad,ag,ah,ai,aj,ak,al,an,ao,ap,aq,ar,as,at,ax,ay,ba,bb,bd,be,bn,bp,bs,bu,bv,bx,by,bz,cd,cf,ch,ci,cj,ck,cm,cp,ct,cu,cw,cx,cy,db,dd,df,dg,di,dj,dl,dn,do,dq,dr,ds,dt,du,dv,dw,dx,dy,ec,ed,ee,ef,en,eq,es,eu,fb,fc,fe,fg,fh,fj,fl,fm,fn,fp,fq,fr,fs,ft,fu,fv,fw,fx,fy,fz,gb,gc,gd,ge,gh,gi,gj,gk,gq,gs,gv,gx,gy,hg,hl,hm,hp,hq,hr
>Marker429143	nnxnp
TTTAGGATTGCCATCTCCCAACAAGACCACAGAATCCTTGGAAGGAAGAATACTACCAGGTTGGCAGAGACCGCCAAGGAAATAACCGGCAAAGCAATTTXXXXXXXXXXTTGCTGGGTCAGTCCCAAACTCTGACGGCAAGAATCTCTGTCTCAATTTTTACACAGATTAGATTCAAACTGAAAAGCTTAAGCTGATAGATAAGAGCTC	M,ab,ac,ae,ag,ai,aj,ak,ap,ar,as,aw,ax,ay,ba,bb,bc,bd,be,bf,bg,bh,bm,bn,bp,bs,bt,bu,bw,by,bz,cj,cl,cm,cp,cx,cz,db,dc,dd,de,dg,di,dj,do,dq,ds,du,dw,ed,ef,eg,ej,en,eo,er,es,eu,ex,fb,fd,fe,ff,fg,fh,fm,fn,fp,fq,fr,ft,fw,fy,fz,gb,ge,gg,gh,gi,gk,gn,gp,gq,gs,gu,gy,ha,hd,he,hg,hh,hi,hn,hp,hq,hr
TTTAGGATTGCCATCTCCCAACAAGACCACGGAATCCTTTGAAGGAAGAATGCTACCAGGTTGGCAGAGACCGCCAAGGAAATAACCGGCAAAGCAATTTXXXXXXXXXXTTGCTGGGTCAGTCCCAAATTCTGACGGCAAGAATCTCTGTCTCAATTTTTACACAAATTAGATTCAAACTGAAAAGCTTAAGCTGATAGATAAGAGCTC	M,P,aa,ab,ac,ad,ae,af,ah,ai,aj,ak,al,am,an,ao,ap,aq,as,at,au,av,aw,ax,ay,az,ba,bb,bc,bd,be,bf,bg,bh,bi,bj,bk,bl,bm,bo,bp,bq,br,bs,bt,bu,bv,bw,bx,by,bz,ca,cb,cc,cd,ce,cf,cg,ch,ci,cj,ck,cl,cm,cn,co,cp,cq,cr,cs,ct,cu,cv,cw,cx,cy,cz,da,db,dc,dd,de,df,dg,dh,di,dj,dk,dl,dm,dn,do,dp,dq,dr,dt,du,dv,dw,dx,dy,dz,ea,eb,ec,ed,ee,ef,eg,eh,ei,ej,ek,el,em,en,eo,ep,eq,er,es,et,eu,ev,ew,ex,ey,ez,fa,fb,fc,fd,fe,fg…
>Marker433416	nnxnp
TGACATAGCTGCAATGCCAATGCATGCTGCCCATTGCCCCCAGTTCAACCTCTCAGTATCAGCAAACTTCTTCAGAAATTCCACCATTACAAGTTGAAGAXXXXXXXXXXACAAAAGTATTGAAAATCATGGTATCTTTAACGCTTTCCTTAACGCCCAAGATTGATCTTCCCTTGAATTGCAGAGTTAGTAAGATGGCTACCTGATAAA	M,aa,ab,ac,ad,ae,ag,ai,aj,ak,ao,ap,ar,as,aw,ax,ay,az,ba,bb,bc,bd,be,bf,bg,bh,bi,bm,bn,bp,bq,bs,bt,bu,by,bz,cg,ch,cj,cm,cp,cs,ct,cu,cw,cx,cz,db,dc,dd,de,df,dg,di,dj,dn,do,dp,dq,ds,dt,du,dv,dw,dx,ed,ef,eg,en,eq,er,es,eu,ex,ey,ez,fb,fd,fe,ff,fg,fh,fm,fn,fp,fq,fr,ft,fv,fw,fy,fz,ga,gb,gc,ge,gg,gh,gi,gj,gk,gp,gq,gs,gu,gy,gz,ha,hd,he,hf,hg,hh,hi,hk,hl,hn,hp,hq,hr
TGACATAGCTGCAATGCCAATGCATGCTGCCCATTGCCCCCAGTTCAGCCTCTCAGTATCAGCAAACTTCTTCAGAAATTCCACCATTACAAGTTGAAGAXXXXXXXXXXACAAAAGTATTGAAAATCATGGTATCTTTAACGCTTTCCTTAACGCCCAAGATTGATCTTCCCTTGAATTGCAGAGTTAGTAAGATGGCTACCTGATAAA	M,P,aa,ab,ac,ad,ae,af,ag,ah,ai,aj,ak,al,am,an,ao,ap,aq,ar,as,at,au,av,aw,ax,ay,az,ba,bb,bc,bd,be,bf,bg,bh,bi,bj,bk,bl,bm,bn,bo,bp,bq,br,bs,bt,bu,bv,bw,bx,by,bz,ca,cb,cc,cd,ce,cf,cg,ch,ci,cj,ck,cl,cm,cn,co,cp,cq,cr,cs,ct,cu,cv,cw,cx,cy,cz,da,db,dc,dd,de,df,dg,dh,di,dj,dk,dl,dm,dn,do,dp,dq,dr,ds,dt,du,dv,dw,dx,dy,dz,ea,eb,ec,ed,ee,ef,eg,eh,ei,ej,ek,el,em,en,eo,ep,eq,er,es,et,eu,ev,ew,ex,ey,ez,fa,fb…
>Marker433946	ccxab
CGAGTCATGTGGATCTGTTATGTTGCTGGATCTTCAGTTCCTATGTTGAATGTGCTTATATTTTCCTATATTCTAAATTCCAATCCCCCTTTAGATAACAXXXXXXXXXXACCTGTTTATGCTTTTAAGTATTTTGTTTGTCTACAACTTATATTTGGTAATGTTCTTAGGATTTCACTACCTATTTAGTTTCAGTTTTGGCATAAATGT	M,ab,ac,ad,ag,ai,aj,ak,ao,ap,aq,ar,as,ax,ay,ba,bb,bd,be,bg,bh,bn,bp,bs,bt,bu,bv,by,bz,cd,ch,ci,cj,ck,cm,cp,cs,ct,cu,cw,cx,cy,db,dc,dd,df,dg,di,dj,dn,do,dp,dq,dr,ds,dt,du,dv,dw,dx,ed,ef,eg,en,eq,er,es,ez,fb,fc,fe,fg,fh,fk,fl,fm,fn,fp,fq,fr,fs,ft,fv,fw,fx,fy,fz,gb,gc,gd,ge,gg,gh,gi,gj,gk,gq,gs,gu,gv,gx,gy,gz,ha,hd,hg,hi,hl,hp,hq,hr
CAAGTCATGTGGATCTGTTATGTTGCTGGATCTTCAGTTCCTATGTTGAATGTGCTTATATTTTCCTATATTCTAAATTCCAATCCCCCTTTAGATAACAXXXXXXXXXXACCTGTTTATGCTTTTAAGTATTTTGTTTGTCTACAACTTATATTTGGTAATGTTCTTAGGATTTCACTACCTATTTAGTTTCAGTTTTGGCATAAATGT	M,aa,ae,af,ah,al,am,an,at,au,av,aw,az,bc,bf,bg,bi,bj,bk,bl,bm,bn,bo,bq,br,bv,bw,bx,ca,cb,cc,ce,cf,cg,cl,cn,co,cq,cr,cv,cz,da,de,dh,dk,dl,dm,dy,dz,ea,eb,ec,ee,ej,ek,em,eo,ep,et,eu,ev,ew,ex,ey,fa,fc,fd,ff,fi,fj,fo,fu,ga,gf,gl,gm,gn,go,gp,gr,gt,gw,gx,hb,hc,hf,hh,hj,hm,ho
CAAGTCATGTGGATCTGTTATTTTGCTGGATCTTCAGTTCCTATGTTGAATGTGCTTATATTTTCCTATATTCTAAATTCCAATCCCCCTTTAGATAACAXXXXXXXXXXACCTGTTTATGCTTTTAAGTATTTTGTTTGTCTACAACTTATATTTGGTAATGTTCTTAGGATTTCACTACCTATTTAGTTTCAGCTTTGGCATAAATGT	P,aa,ab,ac,ad,ae,af,ag,ah,ai,aj,ak,al,am,an,ao,ap,aq,ar,as,at,au,av,aw,ax,ay,az,ba,bb,bc,bd,be,bf,bg,bh,bi,bj,bk,bl,bm,bn,bo,bp,bq,br,bs,bt,bu,bv,bw,bx,by,bz,ca,cb,cc,cd,ce,cf,cg,ch,ci,cj,ck,cl,cm,cn,co,cp,cq,cr,cs,ct,cu,cv,cw,cx,cy,cz,da,db,dc,dd,de,df,dg,dh,di,dj,dk,dl,dm,dn,do,dp,dq,dr,ds,dt,du,dv,dw,dx,dy,dz,ea,eb,ec,ed,ee,ef,eg,eh,ei,ej,ek,el,em,en,eo,ep,eq,er,es,et,eu,ev,ew,ex,ey,ez,fa,fb,f…
>Marker436873	abxcc
TCCTGTTTCAGATTGTTTTGATTGCTGCAAAGAGGATATTTTTGTTACTCCCTTTGATTGGTCTGAAGATTGTGACTTACCAGACTTCTGCTTTCTTGACXXXXXXXXXXGCTTTCAACCTGCAGTGCATCAAGAGCAACATCTGGTTGAACTTTTACATCATTCGAATGCTCAGGCGTAGATGCAATACTTTCACAAATTCCAGTAGGC	P,ae,ag,ah,ai,aj,ak,am,an,ar,at,au,az,bc,bd,bh,bi,bk,bm,bn,bo,br,bs,bt,bv,bw,bx,bz,cf,cg,ci,cj,co,cp,cq,cu,cv,db,dc,df,dj,dl,dm,do,dp,dr,dw,dy,ef,ei,ek,en,ep,eq,er,eu,ew,fc,fd,fe,fh,fj,fl,fn,fs,fw,fx,gb,gg,gh,gk,gs,ha,hd,hf,hg,hj,hl,hp,hq,hr
TCCTGTTTCAGATTGTTTTGATTGCTGCAAAGAGGATATTTTTGTTACCCCCTTTGATTGGTCTGAAGATTGTGACTTACCAGACTTCTGCTTTCTTGACXXXXXXXXXXGCTTTCAACCTGCAGTGCATCAAGAGCAACATCTGGTTGAACTTTTACATCATTCGAATGCTCAGGCGTAGATGCAATACTTTCACAAATTCCAGTAGGT	P,aa,ab,ac,ad,af,al,ao,ap,aq,as,av,aw,ax,ay,ba,bb,be,bf,bg,bj,bl,bp,bq,bu,by,ca,cb,cc,cd,ce,ch,ck,cl,cm,cn,cr,cs,ct,cw,cx,cy,cz,da,dd,de,dg,dh,di,dj,dk,dn,dq,ds,dt,du,dv,dx,dz,ea,eb,ec,ed,ee,eg,eh,ej,el,em,eo,ep,es,et,ev,ex,ey,ez,fa,fb,ff,fg,fi,fk,fm,fo,fp,fq,fr,ft,fu,fv,fy,fz,ga,gc,gd,ge,gf,gi,gj,gl,gm,gn,go,gp,gq,gr,gt,gu,gv,gw,gx,gy,gz,hb,hc,he,hh,hi,hk,hm,hn,ho
TCCTGTTTCAGATTGCTTTGATTGCTGCAAAGAGGATATTTTTGTTACTCCCTTTGATTGGTCTGAAGATTGTGACTTACCAGACTTCTGCTTTCTTGACXXXXXXXXXXGCTTTCAACCTGCAGTGCATCAAAAGCAACATCTGGTTGAACTTTTACATCATTCGAATGCTCAGGCATAGATGCAATACTTTCACAAATTCCGGTAGGT	M,aa,ab,ac,ad,af,ag,ah,ai,ak,an,ap,aq,ar,as,at,ba,bd,be,bl,bn,bp,br,bs,bv,bx,by,bz,cc,cd,cf,ch,ci,cj,ck,cn,ct,cu,cw,cx,db,df,dg,di,dj,dn,dq,dr,ds,dt,du,dv,dx,ea,ec,ed,ee,ef,ei,en,eq,es,et,eu,fa,fb,fc,fd,fe,fg,fh,fi,fj,fk,fl,fm,fn,fo,fp,fq,fs,ft,fu,fx,fy,fz,ga,gb,gc,gd,gf,gh,gi,gj,gk,gn,go,gq,gv,gx,gy,hf,hg,hl,hm,ho
>Marker437637	abxcc
AGGAGGACTCGGTCACCTTTTCCCGGTTACAAGAGAATCCATCTGTTCGCACCAAAAACATCTCTGCTTTCTTTCTTGACTGCACCCTTACAACACCAGTXXXXXXXXXXTAACAGAACTGGAAATGACTTGGTCGTCTAAATTCTTAGTCACAGAGGTCAAGAGATTTGCTTCAGTCATGGAACTCCTGTCCCCTCTATCAAATCCGTT	P,ad,af,ag,ah,aj,am,an,ao,ap,aq,as,aw,ax,ay,az,ba,bb,bc,be,bg,bj,bl,bo,bp,bq,by,ca,cc,cd,cf,ck,cl,cm,cn,cy,cz,da,dd,df,dg,di,dk,dq,ds,dt,dv,dz,ea,eb,ec,ed,ee,ef,eg,eh,ei,ej,el,en,eo,es,et,ev,ey,ez,fb,ff,fg,fi,fn,fo,fp,fq,ft,fu,fv,fw,fy,fz,gb,gc,gd,ge,gf,gh,gi,gj,gl,gm,gn,go,gp,gq,gr,gs,gx,gy,gz,hb,hc,hd,hg,hh,hi,hm,hn,ho,hp
AGGAGGACTCGGTCACCTTTTCCCGGTTACAAGAGAATCCATCTGTTCGCACCAAAAACATTTCTGCTTTCTTTCTTGACTGCACCCTTACAACACCAGTXXXXXXXXXXTAACAGAACTGGAAATGACTTGTTCGTCTAAATTCTTAGTCACAGAGGTCAAGAGATTTGCTTCAGTCATGGAACTCCTGTCCCCTCTATCAAATCCGTT	M,aa,ab,ad,ae,af,ah,ai,aj,ak,al,am,an,ao,ap,aq,ar,at,av,aw,ax,ay,az,ba,bb,bc,bd,be,bf,bg,bh,bi,bj,bk,bl,bm,bn,bo,bp,bq,br,bt,bu,bv,bw,bx,by,bz,ca,cb,cc,cd,ce,cf,cg,ch,ci,cj,ck,cl,cm,cn,co,cp,cr,cx,cy,cz,da,db,dc,dd,de,df,di,dj,dl,dm,dn,do,dp,dq,dr,ds,dt,du,dv,dy,dz,ea,eb,ec,ed,ee,ef,eh,ei,ej,ek,el,em,en,eo,ep,eq,er,es,et,eu,ev,ex,ey,ez,fa,fb,fc,fd,fe,ff,fh,fi,fj,fk,fl,fm,fo,fp,fq,fr,fs,ft,fu,fv,f…
AGGAGGACTCGGTCACCTTTTCCCGGTTACAAGAGAATCCATCTGTTCGCACCAAAAACATCTCTGCTTTCTTTCTTGACTGCACCCTTACAACACCAGTXXXXXXXXXXTAACAGAACTGGAAATGACTTGTTCATCTAAATTCTTAGTCACAGAGGTCAAGAGATTTGCTTCAGTCATGGAACTCCTGTCCCCTCTATCAAATCCGTT	P,ab,ae,ai,ak,ar,au,av,bd,bf,bh,bi,bk,bm,bn,bp,br,bs,bt,bu,bv,bw,bx,bz,cb,ce,cg,ch,ci,cj,co,cp,cr,cv,cx,db,dc,dl,dm,do,dp,dr,dw,dx,dy,ek,ep,eq,er,et,eu,ew,ex,fa,fc,fd,fe,fj,fk,fl,fs,gg,gk,gt,gu,gw,ha,he,hj,hk,hl,hq,hr
>Marker437984	nnxnp
TCAGTTTCACTCATTTCTTTCTTTAGAAGCTCCGCATCACATCGACTCAACCTAGTAATTTTCTGGAAAGCCCTAATCTCCAGAGCATTCGCTAAATCCTXXXXXXXXXXTTGTCATTTTCAAAGCTTCCTTCAACGCTTTCTTTGCCTCTTCAGTTTCTCCAGCCCCTAACAATGAGACAGCCTTGTTGAGTTGCGCCCGCCAATGGTT	M,P,aa,ab,ac,ad,ae,af,ag,ah,ai,aj,ak,al,am,an,ao,ap,aq,ar,as,at,au,av,aw,ax,ay,az,ba,bb,bc,bd,be,bf,bg,bh,bj,bk,bl,bm,bn,bo,bp,bq,br,bs,bt,bu,bv,bw,bx,by,bz,ca,cb,cc,cd,ce,cf,cg,ch,ci,cj,ck,cl,cm,cn,co,cp,cq,cr,cs,ct,cu,cv,cw,cx,cy,cz,da,db,dc,dd,df,dg,dh,di,dj,dk,dl,dm,dn,do,dp,dq,dr,ds,dt,du,dv,dw,dx,dy,dz,ea,eb,ec,ed,ee,ef,eg,eh,ei,ej,ek,el,em,en,eo,ep,eq,er,es,et,eu,ev,ew,ex,ey,ez,fa,fb,fc,fd…
TCAGTTTCACTCATTTCTTTCTTTAGAAGCTCCACATCACATCGACTCAACCTAGTAATTTTCTGGAAAGCCCTAATCTCCAGAGCATTCGCTAAATCCTXXXXXXXXXXTTGTCATTTTCAAAGCTTCCTTCAACGCTTTCTTTGCCTCTTCAGTTTCTCCAGCCCCTAACAATGAGACAGCCTTGTTGAGTTGTGCCCGCCAATGGTT	M,ae,aj,al,am,ao,av,aw,ax,ay,az,bb,bf,bg,bh,bi,bj,bk,bm,bo,bq,bt,bu,bw,ca,cb,ce,cg,ch,cl,cm,co,cp,cq,cr,cs,cv,da,db,dc,dd,de,dh,dk,dl,dm,do,dp,dw,dy,dz,eb,eg,eh,ej,ek,el,em,eo,ep,er,et,eu,ev,ew,ex,ey,ez,ff,fr,fv,fw,fy,ge,gg,gl,gm,gp,gr,gs,gt,gu,gw,gz,ha,hb,hc,hd,he,hh,hi,hj,hk,hn,hp,hq,hr
>Marker441311	ccxab
CCAGAATTTTTTTTCTTTTTTCTTTTTTACAGTTAAGAAAACTTTCAGAAATGCACAAGTGGCAGGCTACCTGTTCGTAATCAATATATCCTGTGCTCTCXXXXXXXXXXTGTAGGCTCTGGAATAATAGATAACTAAAACCACATTCAGTGGGCAAACTTATGAGCACCTGATAACCATGTGAAAGATGTCCACCATGAGGCAGATCAA	M,aa,ae,af,ah,al,am,at,au,av,aw,az,bc,bf,bg,bi,bj,bk,bl,bm,bo,bq,br,bw,bx,ca,cb,cc,ce,cf,cg,ck,cl,cn,co,cq,cr,cv,cz,da,dc,de,dh,di,dk,dl,dm,dy,dz,ea,eb,ec,ee,eh,ei,ej,ek,el,em,eo,ep,et,eu,ev,ew,ex,ey,fa,fc,fd,ff,fi,fo,fu,fy,ga,gf,gg,gl,gm,gn,go,gp,gr,gt,gw,gx,gz,hb,hc,hf,hh,hj,hk,hm,ho
CCAGAATTTTTTTTCTTTTTTCTTTTTTACAGTTAAGAAAAGTTTCAGAAATGCACAAGTGGCAGGCTACCTGTTCGTAATCAATATATCCTGTGCTCTCXXXXXXXXXXTGTAGGCTCTGGAATAATAGATAACTAAAACCACATTCAGTGGGCAAACTTATGAGCACCTGATAACCATGTGAAAGATGTCCACCATGAGGCAGATCAA	P,aa,ab,ac,ad,ae,af,ag,ah,ai,aj,ak,al,am,an,ao,ap,aq,ar,as,at,au,av,aw,ax,ay,az,ba,bb,bc,bd,be,bf,bg,bh,bi,bj,bk,bl,bm,bn,bo,bp,bq,br,bs,bt,bu,bv,bw,bx,by,bz,ca,cb,cc,cd,ce,cf,cg,ch,ci,cj,ck,cl,cm,cn,co,cp,cq,cr,cs,ct,cu,cv,cw,cx,cy,cz,da,db,dc,dd,de,df,dg,dh,di,dj,dk,dl,dm,dn,do,dp,dq,dr,ds,dt,du,dv,dw,dx,dy,dz,ea,eb,ec,ed,ee,ef,eg,eh,ei,ej,ek,el,em,en,eo,ep,eq,er,es,et,eu,ev,ew,ex,ey,ez,fa,fb,f…
CCAGAATTTTTTTTCTTTTTTCTTTTTTACAGTTAAGAAAACTTTCAGAAATGCACAAGTGGCAGGCTACCTGTTTGTAATCAATATATCCTGTGCTCTCXXXXXXXXXXTGTAGGCTCTGGAATAATAGATAACTAAAACCACATTCAGTGGGCAAACTTATGAGCACCTGATAACCATGTGAAAGATGTCCACCATGAGGCAGATCAA	M,ab,ac,ad,ag,ai,aj,ak,an,ao,ap,aq,ar,as,ax,ay,ba,bb,bd,be,bg,bh,bj,bn,bp,bs,bt,bu,bv,by,bz,cd,cg,ch,ci,cj,ck,cm,cp,cs,ct,cu,cw,cx,cy,db,dd,df,dg,di,dj,dn,do,dp,dq,dr,ds,dt,du,dv,dw,dx,dz,ed,ef,eg,en,eq,er,es,ez,fb,fd,fe,fg,fh,fi,fj,fk,fl,fm,fn,fp,fq,fr,fs,ft,fv,fw,fx,fy,fz,gb,gc,gd,ge,gh,gi,gj,gk,gq,gs,gu,gv,gy,ha,hd,he,hg,hi,hl,ho,hp,hq,hr
>Marker444586	efxeg
ACCTGTGCCTAACATCCGAACCTGGAAAAAGAAATTAATTTTTATGAGGAAATTATTTGCTGATCTCAAACAAATATTGAACATAAAGCATATCTTCATTXXXXXXXXXXATTTGCGATGTTAACGCCATCAGCAGAGGAAATACCTCAATAGATGCTTCTCCCATTCTTTCCTCATCAATAATCCAGCGTGTTTGACTCACATTTCTCG	P,aa,ab,ac,ad,af,al,ao,ap,aq,as,au,av,aw,ax,ay,az,ba,bb,be,bf,bg,bi,bj,bl,bp,bq,bu,bv,bx,by,ca,cb,cc,cd,ce,ch,cj,ck,cl,cp,cr,cs,ct,cw,cx,cy,cz,dd,de,dg,dh,di,dj,dk,dn,do,dq,dr,ds,dt,du,dv,dx,dz,ea,eb,ec,ed,ee,eg,eh,ej,em,eo,es,et,ev,ex,ey,ez,fa,fb,ff,fi,fk,fm,fp,fq,fr,ft,fu,fv,fy,fz,ga,gc,gd,ge,gf,gi,gj,gl,gm,gn,go,gp,gq,gr,gs,gt,gu,gv,gw,gx,gy,gz,hb,hc,he,hh,hi,hk,hm,hn,ho,hq,hr
ACCTGAGCCTAACATCCGAACCTGGAAAAAGAAATTAATTTTTATGAGGAAATTATTTGCTGATCTCAAACAAATATTGAACATAAAGCATATCTTCATTXXXXXXXXXXATTTGCGATGTTAACGCCATCAGCAGAGGAAATACCTCAATAGATGCTTCTCCCATTCTTTCCTCATCAATAATCCAGCGTGTTTGACTCACATTTCTCG	M,P,ae,ag,ah,ai,aj,ak,al,am,an,at,av,aw,ax,ay,az,ba,bb,bc,bd,bg,bh,bi,bk,bm,bn,bo,bq,br,bs,bt,bu,bw,bz,ca,cb,ce,cf,cg,ch,ci,ck,cl,cm,cn,co,cp,cq,cr,cs,cu,cv,cz,da,db,dc,dd,de,df,dh,dk,dl,dm,do,dp,dw,dy,dz,eb,ef,eg,eh,ei,ej,ek,el,em,en,eo,ep,eq,er,et,eu,ev,ew,ex,ey,ez,fc,fd,fe,ff,fg,fh,fj,fl,fn,fo,fr,fs,fw,fx,fy,gb,ge,gg,gh,gk,gl,gm,gn,gp,gr,gs,gt,gu,gw,gz,ha,hb,hc,hd,he,hf,hg,hh,hi,hj,hk,hl,hp,hq…
ACCTGAGCCTAACATCCGAACCTGGAAAAAGAAATTAATTTTTATGAGGAAATTATTTGCTGATCTCAAACAAATATTGAACATAAAGCATATCTTCATTXXXXXXXXXXATTTGCAATGTTAACGCCATCAGCAGAGGAAATACCTCAATAGATGCTTCTCCCATTCTTTCCTCATCAATAATCCAGCGTGTTTGACTCACATTTCTCG	M,aa,ab,ac,ad,af,ag,ah,ai,ak,an,ap,aq,ar,as,at,au,ba,bc,bd,be,bf,bg,bj,bl,bn,bp,br,bs,bv,bx,by,bz,cc,cd,cf,ci,cj,ck,cn,ct,cu,cw,cx,cy,db,df,dg,di,dj,dn,dq,dr,ds,dt,du,dv,dx,dy,ea,ec,ed,ee,ef,ei,ek,en,eq,es,eu,fa,fb,fc,fd,fe,fg,fi,fj,fk,fl,fn,fo,fp,fq,fs,ft,fu,fx,fz,ga,gb,gc,gd,gf,gi,gj,gk,gn,go,gq,gv,gx,gy,hf,hg,hl,hm,ho,hr
>Marker456134	abxcc
TAAGTTGGAATGTTCGAGACTAGGGGAACCCTCAAACATTCCACACATTAATAGATTCTCCACCAGTTTAAACAAATTTTGTTTTCTTAAGTGAAACTAAXXXXXXXXXXCAGATGTTAATATCAATTTATTGTCCTATAATATGCGCCATATTGACATTGTTATGTTGCACATGAAAATCTAACATGGTCATCGATTTACAGGATTTTA	P,aa,ab,ac,ad,af,aj,al,am,an,ao,ap,aq,as,at,av,aw,ax,ay,ba,bb,be,bf,bg,bj,bl,bp,bq,br,bu,bv,by,ca,cb,cc,cd,ce,cf,ch,ck,cl,cm,cn,cr,cs,ct,cw,cx,cy,cz,da,dd,de,df,dg,dh,di,dj,dk,dn,dq,ds,dt,du,dv,dx,dz,ea,eb,ec,ed,ee,eg,ej,em,eo,er,es,et,eu,ev,ex,ey,ez,fa,fb,ff,fh,fi,fk,fm,fn,fo,fp,fq,fr,ft,fu,fv,fw,fy,fz,ga,gb,gc,gd,ge,gf,gh,gi,gj,gl,gm,gn,go,gp,gq,gr,gt,gu,gv,gw,gx,gy,gz,hb,hc,hh,hi,hl,hm,ho,hq,hr
TATGTTGGAATGTTCGAGACTAGGGGAACCCTCAAACATTCCACACATTAATAGATTCTCTACCAGTTCAAACAAATTTTGTTTTCTTAAGTGAAACTAAXXXXXXXXXXCAGATGTTAATATCAATTTATTGTCCTATAATATGCGCCATATTGACATTGTTATGCTGCACGTGAAAATCTAACATGGTCATCGATTTACAGGATTTTA	P,ac,ae,ag,ah,ai,ak,am,ar,at,au,av,az,bc,bd,be,bg,bh,bi,bk,bm,bn,bo,bp,br,bs,bt,bv,bw,bx,bz,cb,cf,cg,ci,cj,ck,co,cp,cq,cu,cv,db,dc,de,df,dl,dm,dn,do,dp,dr,dw,dy,ee,ef,eh,ei,ej,ek,em,en,ep,eq,er,et,eu,ew,ey,ez,fa,fc,fd,fe,fg,fh,fj,fl,fn,fs,fw,fx,fz,gd,gg,gh,gj,gk,gs,gv,gx,ha,hd,hf,hg,hh,hj,hl,hp,hq,hr
TATGTTGGAATGTTCGAGACTAGGGGAACCCTCAAACATTCCACACATTAATAGATTCTCCACCAGTATAAACAAATTTTGTTTTCTTAAGTGAAACTAAXXXXXXXXXXCAGATGTTAATATCAATTTATTGTCCTATAATATGCGCCATATTGACATTATTATGTTGCACGTGAAAATCTAACATGGTGATCGATTTACAGGATTTTA	M,aa,ab,ac,ad,af,ag,ah,ai,ak,am,an,ap,aq,ar,as,at,ba,bd,be,bg,bl,bm,bn,bp,bq,br,bs,bv,bx,by,bz,cc,cd,cf,ch,ci,cj,ck,cm,cn,co,ct,cu,cw,cx,cy,db,df,dg,dh,di,dj,dn,dq,dr,ds,dt,du,dv,dx,ea,eb,ec,ed,ee,ef,ei,em,en,eq,es,et,eu,ev,fa,fb,fc,fd,fe,fh,fi,fj,fk,fl,fm,fn,fo,fp,fq,fs,ft,fx,fy,fz,ga,gb,gc,gd,ge,gf,gh,gi,gj,gk,gl,gn,go,gq,gv,gx,gy,gz,hd,hf,hg,hl,hm,hr
>Marker461808	abxcc
CAAGTCAGTGGGTCCAATAAATTGAAAAGGATGCTAATCCTTCTTTTCTATAATTGCAAAAACGATGAGGAGGCTAAAAAACAAAAGACAACCCTCCACCXXXXXXXXXXAAAAAAAGCCTCCAATGATCAGGGATTCAAATGATTATAGATAGCAAGCTACGATGTCGATTCATTGTTCTTGAAGATCTTCACAAATTGGACTCGAGTA	P,ae,ag,ah,ai,ak,am,ar,at,au,az,bc,bd,bh,bi,bk,bm,bn,bo,br,bs,bt,bv,bw,bx,bz,cf,cg,ci,cj,co,cp,cq,cu,cv,db,dc,df,dh,dl,dm,do,dp,dr,dw,dy,ed,ef,ei,ej,ek,en,ep,eq,er,et,eu,ew,fc,fd,fe,fh,fj,fl,fn,fs,fw,fx,gg,gh,gk,gz,ha,hd,hf,hg,hj,hl,hp,hq,hr
CAAGTCAGTGGGTCCAATAAATTGAAAAGGATGCTAATCCCTCTTTTCTATAATGACAAAAACGATGAGGAGGCTAAAACACAAAAGACACCCCTCCACCXXXXXXXXXXAAAAAAAGCCTCCAATGATCAGGGATTCAAATGATTATAGATAGCAAGCTACGATGTCGATTCATTGTTCTTGAAGATCTTCACAAATTGGACTCGAGTA	M,aa,ab,ac,ad,af,ag,ah,ai,ak,an,ap,aq,ar,as,at,ba,bd,bl,bp,br,bs,bv,bx,by,bz,cc,cd,cf,ch,ci,cj,ck,cn,co,ct,cu,cw,cx,cy,db,dg,di,dj,dn,dq,dr,ds,dt,du,dv,dx,ea,ec,ed,ee,ef,ei,en,eq,es,eu,fa,fb,fc,fd,fe,fg,fh,fi,fj,fk,fl,fm,fo,fp,fq,fs,ft,fx,fz,ga,gb,gc,gd,gf,gh,gi,gj,gk,gn,go,gq,gv,gx,gy,hf,hg,hl,hm,ho
CAAGTCAGTGGGTCCAATAAATTGAAAAGGATGCTAATCCTTCTTTTCTATAATTGCAAAAACGATGAGGAGGCTAAAAAACAAAAGACAACCCTCCACCXXXXXXXXXXAAAAAAAGCCTCCAATGATCAGGGAGTCAAATGATTATAGATAGCAAGCTACGATGTCGATTCATTGTTCTTGAAGATCTTCACAAATTGGACTCGAGTA	P,aa,ab,ac,ad,af,aj,al,an,ao,ap,aq,as,av,aw,ax,ay,ba,bb,be,bf,bg,bj,bl,bo,bp,bq,bu,by,ca,cb,cc,cd,ce,ch,ck,cm,cn,cr,cs,ct,cw,cx,cy,cz,da,dd,de,dg,di,dj,dk,dn,dq,ds,dt,du,dv,dx,dz,ea,eb,ec,ed,ee,eg,eh,ej,el,em,eo,es,et,ev,ex,ey,ez,fa,fb,ff,fg,fk,fm,fo,fp,fq,fr,ft,fu,fv,fy,fz,ga,gb,gc,gd,ge,gf,gi,gj,gl,gm,gn,go,gp,gq,gr,gs,gt,gu,gv,gw,gx,gy,gz,hb,hc,he,hh,hi,hk,hl,hm,ho
>Marker476530	ccxab
ATTAGTTCACATCAATCTGTCATCACTCGCTATGGTATGCTTTTCTGTGGATAAAGAGTTTTAAATTTATTTTGTAATTGCTATTCCCTGGCTACCTTCTXXXXXXXXXXTGTGTTTAAGCAATTAACACAATTTGATTTCTGAAATTGATGCTTGTTGCATGTTCAGCGGCGGGATGCTTGGGGTCTTAATCTTTTAAGTCATTTATGT	M,aa,af,ah,al,am,at,au,av,aw,az,bc,bf,bg,bi,bj,bk,bl,bm,bo,bq,br,bw,ca,cb,ce,cg,cl,cn,co,cq,cr,cv,cz,da,dc,de,dh,dk,dl,dm,dy,dz,ea,eb,ed,ee,eh,ei,ej,ek,el,em,eo,ep,er,et,eu,ev,ew,ex,ey,ez,fa,fc,fd,ff,fi,fo,fu,ga,gf,gg,gl,gm,gn,go,gp,gr,gt,gw,gx,gz,hb,hc,hf,hh,hj,hm,ho
ATTAGTTCACATCAATCTGTCATCACTCGCTATGGTATGCTTTTCTGTGGATAAAGAGTTTTAAATTTATTTTGTAATTGCTATTCCCTGGCTACCTTCTXXXXXXXXXXTGTGTTTAAGCAATTAACACAATTTGATTTCTGAAATTGATGTTTGTTGCATGTTCAGCGGCGGGATGCTTGGGGTCTTAATCTTTTAAGTCATTTATGT	M,ab,ac,ad,ag,ai,aj,ak,an,ao,ap,aq,ar,as,ax,ay,ba,bb,bd,be,bg,bh,bn,bp,br,bs,bt,bu,bv,bx,by,bz,cd,cf,ch,ci,cj,ck,cm,cp,cs,ct,cu,cw,cx,cy,db,dd,dg,di,dj,dn,do,dp,dq,dr,ds,dt,du,dv,dw,dx,ec,ed,eg,en,eq,es,fb,fe,fg,fh,fj,fk,fl,fm,fn,fp,fq,fr,fs,ft,fv,fw,fx,fy,fz,gb,gc,gd,ge,gh,gi,gj,gk,gq,gs,gu,gv,gy,ha,hc,hd,he,hg,hi,hl,hp,hq,hr
ATTAGTTCACATCAATCTGTCATCACTTGCTATGGTATGCTTTTTCTGTGGATAAAGAGTTTTAAATTTATTTTGTAATTGCTATTCCCTGGCTACCTTCXXXXXXXXXXTGTGTTTAAGCAATTAACACAATTTGATTTCTGAAATTGATGTTTGTTTCATGTTCAGCGGCGGGATGCTTGGGGTCTTAATCTTTTAAGCCATTTATGT	P,ad,ag,ah,aj,al,am,an,ao,aq,as,at,au,aw,ax,ay,az,ba,bb,bc,be,bg,bh,bj,bm,bn,bo,bp,bq,bs,by,ca,cb,cc,cd,cf,ci,cj,ck,cl,cm,cn,co,cp,cq,cs,cu,cw,cy,cz,da,db,dd,de,df,dg,di,dj,dk,dm,dp,dq,dr,ds,dt,du,dy,dz,ea,eb,ec,ed,ee,ef,eg,eh,ei,ej,el,em,en,eo,ep,eq,er,es,et,eu,ev,ey,ez,fb,fe,ff,fg,fh,fi,fj,fm,fn,fo,fp,fq,fr,ft,fu,fv,fw,fx,fy,fz,gb,gc,gd,ge,gf,gh,gi,gj,gk,gl,gm,gn,go,gp,gq,gr,gx,gy,gz,hc,hd,hf,h…
>Marker477956	ccxab
CGCGCAACCGTGATGCAGATACTCTAAGCCCTTAGCCGCCCCAACTGCAATTTCATACCTCGTCTCCCAATCAAGTTCCAACTTCTTCAACGTGTGCAGAXXXXXXXXXXTACATGCCTAATTGAGCTCAAAGTTTGCACCTCAGCATCAAACTCCCGGGACCTCTGAGCACGTTTTCCAAGGATTGGAGTTGAACTTCGGATCCTTCTG	M,ab,ac,ad,ag,ai,aj,ak,ao,ap,aq,ar,as,ax,ay,ba,bb,bd,be,bh,bn,bp,bs,bt,bu,bv,by,bz,cd,ch,ci,cj,ck,cm,cp,cs,ct,cu,cw,cx,cy,db,dd,df,dg,di,dj,dn,do,dp,dq,dr,ds,dt,du,dv,dw,dx,ed,ef,eg,en,eq,er,es,ev,ez,fa,fb,fe,fg,fh,fk,fl,fm,fn,fp,fq,fr,fs,ft,fv,fw,fx,fy,fz,gb,gc,gd,ge,gg,gh,gi,gj,gk,gq,gs,gu,gv,gy,gz,ha,hd,he,hg,hi,hl,hn,hp,hq,hr
CGCGCAACCGTGATGCAGATACTCTAAGCCCTTAGCCGCCCCAACTGCAATTTCATACCTCGTCTCCCAATCAAGTTCCAACTTCTTCAAAGTGTGCAGAXXXXXXXXXXTACGTGCCTAATTGAGCTCAAAGTTTGCACCTCAGCATCAAACTCCCGGGACCTCTGAGCACGTTTTCCAAGGATTGGAGTTGAACTTCGGATCCTTCTG	M,aa,ad,ae,af,ah,al,am,an,at,au,av,aw,az,bc,bf,bg,bi,bj,bk,bl,bm,bo,bq,br,bw,bx,ca,cb,cc,ce,cf,cg,cl,cn,co,cq,cr,cv,cz,da,db,dc,de,dh,dk,dl,dm,dy,dz,ea,eb,ec,ee,eh,ei,ej,ek,el,em,eo,ep,et,eu,ev,ew,ex,ey,fa,fc,fd,ff,fi,fj,fo,fu,ga,gf,gl,gm,gn,go,gp,gr,gt,gw,gx,hb,hc,hf,hh,hj,hk,hm,ho
CGCGCAACCGTGATGCAGATACTCTAAGCCCTTAGCCGCCCCAACTGCAATTTCATACCTCGTCTCCCAATCAAGTTCCAACTTCTTCAACGTGTGCAGAXXXXXXXXXXTACATGCCTAATTGAGCTCAAAGTTTGCACCTCAGCATCAAACTCCCGGGACCTCTGAGCACGTTTTCCAAGGATTGGAGTTGAACTTCGGGTCCTTCTG	P,aa,ab,ac,ad,ae,af,ag,ah,ai,aj,ak,al,am,an,ao,ap,aq,ar,as,at,au,av,aw,ax,ay,az,ba,bb,bc,bd,be,bf,bg,bh,bi,bj,bk,bl,bm,bn,bo,bp,bq,br,bs,bt,bu,bv,bw,bx,by,bz,ca,cb,cc,cd,ce,cf,cg,ch,ci,cj,ck,cl,cm,cn,co,cp,cq,cr,cs,ct,cu,cv,cw,cx,cy,cz,da,db,dc,dd,de,df,dg,dh,di,dj,dk,dl,dm,dn,do,dp,dq,dr,ds,dt,du,dv,dw,dx,dy,dz,ea,eb,ec,ed,ee,ef,eg,eh,ei,ej,ek,el,em,en,eo,ep,eq,er,es,et,eu,ev,ew,ex,ey,ez,fa,fb,f…
>Marker479221	ccxab
GAAAGGAGAAGAGAAATGAATAAGGAAAGTTAACAAAATATACCAAACCATAAAATGCACCATTCAGTCAAACTTATTCTGAATTTTCAAATATACTTAAXXXXXXXXXXTAATTTGTCTTTCAATTGGGATGGCATAATATCATCATGAGACCTCAAACAATCACTATGTTTAGGGAAGCCATAATAAGCATACAAATGTTAACATGAT	P,aa,ab,ac,ad,ae,af,ag,ah,ai,aj,ak,al,am,an,ap,aq,ar,as,at,au,av,aw,ax,az,ba,bb,bc,bd,be,bf,bg,bh,bi,bj,bk,bl,bm,bn,bo,bp,bq,br,bs,bt,bu,bv,bw,bx,by,bz,ca,cb,cc,cd,ce,cf,cg,ch,ci,cj,ck,cl,cm,cn,co,cp,cq,cr,cs,ct,cu,cv,cw,cx,cy,cz,da,db,dc,dd,de,df,dg,dh,di,dj,dk,dl,dm,dn,do,dp,dq,dr,ds,dt,du,dv,dw,dx,dy,dz,ea,eb,ec,ed,ee,ef,eg,ei,ej,ek,el,em,en,eo,ep,eq,er,es,et,eu,ev,ew,ex,ey,ez,fa,fb,fc,fd,fe,f…
GAAAGGAGAAGAGAAATGAATAAGGAAAGTTAACAAAATATACCAAACCATAAAATGCACCATTCAGTCAAACTTATTCTGAATTTTCAAATATACTTAAXXXXXXXXXXTAATTTGTCTGTCAATTGGAATGGCATAATATCATCATGAGACCTCAAACAGTCGCTATGTTTAGGGAAGCAATAATAAGCATACAAATGTTAACATGAT	M,ae,af,ah,al,am,at,au,av,aw,az,bc,bf,bg,bh,bi,bj,bk,bl,bm,bo,bq,br,bt,bw,ca,cb,cc,ce,cg,cl,cn,co,cq,cr,cs,cu,cv,cz,da,dc,de,dh,dj,dk,dl,dm,dp,dz,ea,eb,eg,eh,ei,ej,ek,el,em,eo,ep,er,et,ev,ew,ex,ez,fa,fd,ff,fi,fk,fo,fu,ga,gf,gg,gl,gm,gn,go,gp,gr,gs,gt,gu,gw,gx,gz,ha,hb,hc,he,hf,hh,hi,hj,ho,hq,hr
GAAAGGAGAAGAGAAATGAATAAGGAAAGTTAACAAAATATACCAAACCATAAAATGCACCATTCAGTCAAACTTATTCTGAATTTTCAAATATACTTAAXXXXXXXXXXTAATTTGTCTTTCAATTGGAATGGCATAATATCATCATGAGACCTCAAACAGTCGCTATGTTTAGGGAAGCAATAATAAGCATACAAATGTTAACATGAT	M,aa,ab,ac,ad,ag,ah,ai,aj,ak,an,ao,ap,aq,ar,as,ax,ay,ba,bb,bd,be,bg,bl,bn,bp,bs,bu,bv,bx,by,bz,cd,cf,ch,ci,cj,ck,cm,cp,ct,cw,cx,cy,db,dd,df,dg,di,dj,dn,do,dq,dr,ds,dt,du,dv,dw,dx,dy,eb,ec,ed,ee,ef,ei,en,eq,es,eu,fa,fb,fc,fe,fh,fj,fl,fm,fn,fp,fq,fr,fs,ft,fw,fx,fy,fz,gb,gc,gd,ge,gh,gi,gj,gk,gq,gv,gy,hd,hg,hl,hm,hp
>Marker481786	ccxab
GGTATCCTCTGAATTTCGTCCTCGGTTGTTCCTTCCTTATCTTCCTCTTAATTGCAAGGTTTATTGTAAGTAGTTGAATTCTGGCACCGTATATTTTATTXXXXXXXXXXCAGCAATTGCTCCTCTATTATCAGTTATTTTATCCACCTTGATAGTGTATTTAACGAAAGCTGATAAGCATGGAGTTAAGATAGTAAAACACATCAAAGG	M,ae,af,al,am,at,au,av,aw,az,bc,bd,bf,bg,bh,bi,bj,bk,bl,bm,bo,bq,br,bt,bw,ca,cb,cc,ce,cf,cg,cl,cn,co,cq,cr,cs,cv,cz,da,dc,de,dh,dk,dl,dm,dp,dz,ea,eb,eg,eh,ei,ej,ek,el,em,eo,ep,er,et,ev,ew,ex,ey,ez,fa,fc,fd,ff,fg,fi,fk,fo,fu,fy,ga,gd,ge,gf,gg,gl,gm,gn,go,gp,gr,gs,gt,gu,gw,gz,ha,hb,hc,hd,he,hf,hh,hi,hj,ho,hq,hr
GGTATCCTCTGAATTTCGTCCTCGGTTGTTCCTTCCTTATCTTCCTCTTAATTGCAAGGTTTATTGTAAGTAGTTGAATTCTGGCACCGTATATTTTTTTXXXXXXXXXXCAGCAATTGCTCCTCTATTATCAGTTATTTTATCCACCTTGATAGTGTATTTAACGAAAGCTGATAAGCATGGAGTTAAGATAGTAAAACACATCAAAGG	M,aa,ab,ac,ad,ag,ah,ai,aj,ak,al,an,ao,ap,aq,ar,as,ax,ay,ba,bb,bd,be,bg,bn,bp,bs,bu,bv,bx,by,bz,cd,cf,ch,ci,cj,ck,cm,cp,ct,cu,cw,cx,cy,db,dd,df,dg,di,dj,dk,dn,do,dq,dr,ds,dt,du,dv,dw,dx,dy,eb,ec,ed,ee,ef,eg,el,en,eq,es,et,eu,fb,fc,fe,fg,fh,fj,fl,fm,fn,fp,fq,fr,fs,ft,fv,fw,fx,fy,fz,gb,gc,gd,ge,gf,gh,gi,gj,gk,gq,gv,gx,gy,hg,hl,hm,hp,hr
GGTATCCTCTGAATTTCGTCCTCGGTTGTTCCTTCCTTATCTTCCTCTTAATTGCAAGGTTTATTGTAAGTAGTTGAATTCTGGCACCGTATATCTTATTXXXXXXXXXXCAGCAATTGCTCCTCTATTATCAGTTATTTTATCCACCTTGATAGTGTATTTAACGAAAGCTGATAAGCATGGAGTTAAGATAGTAAAACACATCAAAGG	P,aa,ab,ac,ad,ae,af,ag,ah,ai,aj,ak,al,am,an,ao,ap,aq,ar,as,at,au,av,aw,ax,ay,az,ba,bb,bc,bd,be,bf,bg,bh,bi,bj,bk,bl,bm,bn,bo,bp,bq,br,bs,bt,bu,bv,bw,bx,by,bz,ca,cb,cc,cd,ce,cf,cg,ch,ci,cj,ck,cl,cm,cn,co,cp,cq,cr,cs,ct,cu,cv,cw,cx,cy,cz,da,db,dc,dd,de,df,dg,dh,di,dj,dk,dl,dm,dn,do,dp,dq,dr,ds,dt,du,dv,dw,dx,dy,dz,ea,eb,ec,ed,ee,ef,eg,eh,ei,ej,ek,el,em,en,eo,ep,eq,er,es,et,eu,ev,ew,ex,ey,ez,fa,fb,f…
>Marker495022	abxcc
GGAAAAACTTTTGTGGAACCTCCTTGTGTTTTCAAAAGTTCGTGCAATTCTAGGAGGTCGAATCCGGTTTATACTTTCTGGAGGTGCTCCACTTTCTGCTXXXXXXXXXXGAAGTTATAAACCTCAAGTCCATGTTTCTGCTATACTTGTGTATTTATAGCCTACATTTAAATTTGACTAGGATAAAAACCCACCAAAGTTCAAAACCAG	P,ac,ad,af,ag,ah,aj,al,am,an,ao,aq,as,at,aw,ax,ay,az,ba,bb,bc,be,bg,bh,bj,bl,bo,bp,bq,by,ca,cc,cd,cf,ci,ck,cl,cm,cn,cq,cw,cy,cz,da,dd,de,df,dg,di,dj,dk,dp,dq,ds,dt,dy,dz,ea,eb,ec,ed,ee,ef,eg,eh,ei,ej,el,em,en,eo,es,et,ev,ey,ez,fb,ff,fg,fh,fi,fm,fo,fp,fq,ft,fu,fv,fw,fx,fy,fz,gb,gc,gd,ge,gf,gh,gi,gj,gl,gm,gn,go,gp,gq,gr,gs,gx,gy,gz,hc,hd,hg,hh,hi,hm,hn,ho,hp
GGAAAAACTTTTGTGGAACCTCCTTGTGTTTTCGAAAGTTCGTGCAATTCTAGGAGGTCGGATCCGGTTTATACTTTCTGGAGGTGCTCCACTTTCTGCTXXXXXXXXXXGAAGTTATAAACCTCAAGTCCATGTTTCTGCTATACTTGTGTATTTATAGCCTACATTTAAATTTGACTAGGATAAAAACCCACCAAAGTTCAAAACCAG	M,aa,ab,ac,ad,ae,af,ah,ai,aj,ak,al,am,an,ap,aq,ar,as,at,au,av,aw,ax,ay,az,ba,bb,bc,bd,be,bf,bg,bh,bi,bj,bk,bl,bm,bn,bo,bp,bq,br,bs,bt,bu,bv,bw,bx,by,bz,ca,cb,cc,cd,ce,cf,cg,ch,ci,cj,ck,cl,cm,cn,co,cp,cq,cr,cs,ct,cu,cv,cw,cx,cy,cz,da,db,dc,dd,de,df,dg,dh,di,dj,dk,dl,dm,dn,do,dp,dq,dr,ds,dt,du,dv,dw,dx,dy,dz,ea,eb,ec,ed,ee,ef,eh,ei,ej,ek,el,em,en,eo,ep,eq,er,es,et,eu,ev,ew,ex,ey,ez,fa,fb,fc,fd,fe,f…
GGAAAAACTTTTGTGGAATCTCCTTGTGTTTTCAAAAGTTCGTGCAATTCTAGGAGGTCGAATCCGGTTTATACTTTCTGGAGGTGCTCCACTTTCTGCTXXXXXXXXXXGAAGTTATAAACCTCAAGTCCATGTTTCTGCTATACTTGTGTATTTATAGCCTACATTTAAATTTGACTAGGATAAAAACCCACCAAAGTTCAAAACCAG	P,aa,ab,ae,ai,ak,ap,ar,au,av,bd,bf,bi,bk,bm,bn,br,bs,bt,bu,bv,bw,bx,bz,cb,ce,cg,ch,cj,co,cp,cr,ct,cx,db,dc,dh,dl,dm,dn,do,dr,dv,dw,dx,ek,ep,eq,er,et,eu,ew,ex,fa,fc,fd,fe,fj,fl,fs,fx,ga,gc,gg,gk,gt,gu,gv,gw,ha,hb,he,hf,hj,hk,hl,hq,hr
>Marker498078	abxcc
TATGCTCACCCTCGAAAGGCAATGGGAGCAAAGCACAGAGATGAAAATTTCTAGGGGAAAAAACCAATGGCTGTAGATTTGCAGACAATTTCAAATGGATXXXXXXXXXXAGCCATGTGATTACATTGTAATGCAATTAAATAACTACACTTCTAATTTAATCAAGCTTGTATTACAATTTGCTGGTTCCTTTCTTTGAAATGCTTCCCA	P,ae,ah,ai,aj,ak,am,an,at,az,bc,bd,bh,bk,bm,bn,bo,br,bs,bt,bw,bz,cf,cg,ci,cm,cn,co,cq,cu,da,db,dc,df,dh,dl,dm,dp,dw,dy,ef,ei,ek,el,en,ep,eq,er,eu,ew,fc,fd,fe,fg,fh,fi,fj,fl,fn,fo,fs,fw,fx,gb,gg,gh,gk,ha,hd,hf,hg,hj,hl,hp,hr
TATGCTCACCCTCGAAAGGCAATGGGAGCAAAGCACAGAGATGAAAATTTCTAGGGGAAAAAACCAATGGCTGTAGATTTGCAGACAATTTCAAATGGATXXXXXXXXXXAGCCATGTGATTACATTGTAATGCAATTAAATAACTACACTTATAATTTAATCAAGCTTGTATTACAATTTGCTGGTTCCTTTCTTTGAAATGCTTCCCA	P,aa,ab,ac,ad,af,al,ao,ap,aq,as,au,av,aw,ax,ay,ba,bb,be,bf,bg,bi,bj,bl,bp,bq,bu,bv,bw,bx,by,ca,cb,cc,cd,ce,cj,ck,cl,cp,cr,cs,ct,cw,cx,cy,cz,dd,de,dg,dh,di,dj,dk,dn,do,dq,dr,ds,dt,du,dv,dx,dz,ea,eb,ec,ed,ee,eg,eh,ej,em,eo,es,et,ev,ex,ey,ez,fa,ff,fi,fm,fp,fq,ft,fu,fv,fy,fz,ga,gc,gd,ge,gf,gg,gi,gj,gl,gm,gn,go,gp,gq,gr,gs,gt,gv,gw,gx,gz,hb,hc,he,hh,hi,hk,ho,hq
TATGCTCACCCTCAAAAGGCAATGGGAGCAAAGCAGAAGATAAAAATTTCTAGGGGTAAAACCAATGGCTGTAGATTTGCAGACAATTTCAAATGGATAAXXXXXXXXXXAGCCATGTGATTACATTGTTATGCAATTAAATAACTACAATTATAATTTAATCAAGCTTGTATTACAATTTGCTGGTTCCTTTCTTTGAAATGCTTCCCA	M,aa,ab,ac,ad,af,ag,ah,ai,ak,an,ap,aq,ar,as,at,au,ba,bc,be,bf,bg,bn,br,bs,bv,bx,by,cc,cd,cf,cj,ck,cn,ct,cu,cv,cw,cy,db,dg,di,dj,dn,dq,dr,ds,dt,du,dv,dx,ea,ec,ee,ef,ei,en,eq,es,et,eu,fa,fc,fd,fe,fg,fi,fj,fk,fl,fm,fn,fo,fp,fq,fs,fu,fx,fy,fz,ga,gb,gc,gd,gf,gi,gj,gk,gn,go,gq,gv,gy,hf,hg,hl,hm,ho
>Marker499253	abxcc
CAATCTCAAGAATTATATTATGCATGCCTTTTATTTCCCTCCTGTGGTTTGTTCCTTTGGCAACAACTTCCTGCAGGTATGTGGGAATAGTGAATCAGTAXXXXXXXXXXGTGCAGTGTGCCAGATGATAATCATGACTGTTATTTAACTGACTCGGATTTGGAAAATATAGATGAAGGGGATAGCCTGAAGAATGTTCTTTTAGTTACA	P,ac,ad,af,ag,ah,aj,al,am,an,ao,aq,as,at,aw,ax,ay,az,ba,bb,bc,be,bg,bh,bj,bl,bo,bp,bq,by,ca,cc,cd,cf,ci,ck,cl,cn,cq,cs,cu,cw,cy,cz,da,dd,de,df,dg,di,dj,dk,dp,dq,ds,dt,du,dy,dz,ea,eb,ec,ed,ee,ef,eg,eh,ei,ej,el,em,en,eo,es,et,ev,ey,ez,fa,fb,ff,fg,fh,fi,fm,fn,fo,fp,fq,fr,ft,fu,fv,fw,fx,fy,fz,gb,gc,gd,ge,gf,gg,gh,gi,gj,gl,gm,gn,go,gp,gq,gr,gs,gx,gy,gz,hc,hd,hg,hh,hi,hm,hn,ho,hp
CAATCTCAAGAATTATATTATGCATGCCTTTTATTTCCCTCCTGTGGTTTGTTCCTTTGGCAACAACTTCCTGCAGGTATGTGGGAATAGTGAATCAGTAXXXXXXXXXXGTGCAGTGTGCCAGATGATAATCATGACTGTTATTTAACTGACTCGGATTTGGAAAATATAGACGAAGGGGATAGCCTGAAGAATGTTCTTTTAGTTACA	P,aa,ab,ae,ai,ak,ap,ar,au,av,bd,bf,bi,bk,bm,bn,br,bs,bt,bu,bv,bw,bx,bz,cb,ce,cg,ch,cj,co,cp,cr,ct,cv,cx,db,dc,dh,dl,dm,dn,do,dr,dv,dw,dx,ek,ep,eq,er,et,eu,ew,ex,fa,fc,fd,fe,fj,fk,fl,fs,ga,gg,gi,gj,gk,gt,gu,gv,gw,gz,ha,hb,hd,he,hf,hj,hk,hl,hq,hr
CAATCTCAAGAATTATATTATGCATGCCTTTTATTTCCCTCCTGTGATTTGTTCCTTTGGCAACAACTTCCCACAGGTATGTGGGAATAGTGAATCAGTAXXXXXXXXXXGTGCAGTGCGCCAGATGATAATCATGACTGTTATTTAACTGACTCGGATTCAGAAAATATAGATGAAGGGGATAGCCTGAAGAATGTTCTTTTAGTTACA	M,aa,ab,ac,ad,ae,ah,ai,ak,an,ao,ap,aq,ar,as,ay,az,ba,bd,bn,bp,bs,bu,bv,bx,by,bz,cd,cf,ch,ci,cj,ck,cm,cn,ct,cu,cw,cx,cy,db,dd,df,dg,di,dj,dn,do,dq,dr,ds,dt,du,dv,dx,dz,ea,eb,ec,ed,ee,ef,en,eq,es,et,eu,fb,fc,fd,fe,fg,fh,fi,fj,fk,fl,fm,fn,fp,fq,fr,fs,ft,fv,fw,fx,fy,fz,gb,gc,ge,gh,gi,gj,gk,go,gp,gq,gs,gv,gx,gy,hg,hk,hl,hm,ho,hp,hq
>Marker505752	nnxnp
TCTCTTTGTTAGCAATAATATGTAAATGATTGATCTTATAAAAAAAAATCTTGAAAACAAAGTGAGTCCAAAAATTATCGAAGAAATCAAGTTTTAACTTXXXXXXXXXXACTTAATTATTGTATTAAATTTTAACAAGTCATTATTAAGTGTAATATATGCAGGTCAAACGAGAACCCTTTTTAACAAAATTTTAAAGAAAAGGACACT	M,ab,ac,ae,ag,ai,aj,ak,ao,ap,ar,as,aw,ax,ay,ba,bb,bc,bd,be,bf,bg,bh,bi,bm,bn,bp,bs,bt,bu,bw,by,bz,cf,cj,cl,cm,co,cp,ct,cu,cv,cw,cx,cy,cz,db,dc,dd,de,df,dg,di,dj,do,dq,ds,dt,du,dv,dw,dx,ed,ef,eg,ej,en,eo,er,es,ex,ez,fb,fd,fe,ff,fg,fm,fn,fp,fq,fr,ft,fv,fw,fy,fz,gb,gd,ge,gg,gh,gi,gj,gk,gl,gn,gp,gq,gr,gu,gx,gy,ha,hd,he,hg,hh,hi,hp,hq,hr
TCTCTTTGTTAGCAATAATATGTAAATGATTGATCTTATAAAAAAAAATCTTGAAAACAAAGTGAGTCCAAAAATTATCGAAGAAATCAAGTTTTAACTTXXXXXXXXXXACTTAATTATTGTATTAAATTTTAACAAGTCATTATTAAGTGTAATATATGCAGGTCAAACGAGAACCCTTTTTAACAAAATTTTAAAGAAAAGAACACT	M,P,aa,ab,ac,ad,ae,af,ag,ah,ai,aj,ak,al,am,an,ao,ap,aq,ar,as,at,au,av,aw,ax,ay,az,ba,bb,bc,bd,be,bf,bg,bh,bi,bj,bk,bl,bm,bn,bo,bp,bq,br,bs,bt,bu,bv,bw,bx,by,bz,ca,cb,cc,cd,ce,cf,cg,ch,ci,cj,ck,cl,cm,cn,co,cp,cq,cr,cs,ct,cu,cv,cw,cx,cy,cz,da,db,dc,dd,de,df,dg,dh,di,dj,dk,dl,dm,dn,do,dp,dq,dr,ds,dt,du,dv,dw,dx,dy,dz,ea,eb,ec,ed,ee,ef,eg,eh,ei,ej,ek,el,em,en,eo,ep,eq,er,es,et,eu,ev,ew,ex,ey,ez,fa,fb…
>Marker516065	abxcc
TCTGATCAAGCCTTTCATTCCAGTTCAAGCACCGAACCAAGCTGTGAAACCAGTCACCGGTTTGGTCAGATTTGTTAACTGTTGGAATCGGGTGTTCGCTXXXXXXXXXXGTAAGACAAGAAATGTATCTGATAAGCCCAGATTGTTTCAGAAGGCATAGGTATATGTCAGAGAAATTCTCCATATAAACTCAAAATTTAGCAGAATGCA	P,ac,ad,ae,af,ag,ah,aj,al,am,an,ao,ap,aq,as,aw,ax,ay,az,ba,bb,bc,be,bg,bj,bl,bo,bp,bq,by,ca,cc,cd,ce,cf,ck,cl,cm,cn,cq,cs,ct,cu,cv,cw,cy,cz,da,dd,de,df,dg,di,dj,dk,dq,ds,dt,du,dv,dz,ea,eb,ec,ed,ee,ef,eg,eh,ei,ej,el,em,en,eo,es,et,eu,ev,ey,ez,fb,ff,fg,fh,fi,fm,fn,fo,fp,fq,fr,ft,fu,fv,fw,fx,fy,fz,gb,gc,gd,ge,gf,gh,gi,gj,gk,gl,gm,gn,go,gp,gq,gr,gs,gx,gy,gz,hb,hc,hd,hg,hh,hi,hm,hn,ho,hp
TCTGATCAAGCCTTTCATTCCAGTTCAAGCAGCGAACCAAGCTGTGAAACCAGTCACCGGTTTGGTCAGATTTGTTAACTGTTGGAATCGGGTGTTCGCTXXXXXXXXXXGTAAGACAAGAAATGTATCTGATAAGCCCAGATTGTTTCAGAAGGCATAGGTATATGTCAGAGAAATTCTCCATATAAACTCAAAATTTAGCAGAATGTA	P,aa,ab,ae,ai,ak,an,ar,at,au,av,bd,bf,bg,bh,bi,bk,bm,bn,bp,br,bs,bt,bu,bv,bw,bx,bz,ca,cb,ce,cf,cg,ch,ci,cj,co,cp,cr,ct,cv,cx,db,dc,dh,dl,dm,dn,do,dp,dr,dw,dx,dy,eh,ek,ep,eq,er,et,eu,ev,ew,ex,fa,fc,fd,fe,fj,fk,fl,fq,fs,fx,ga,gg,gj,gk,gn,gt,gu,gv,gw,gz,ha,hd,he,hf,hj,hk,hl,hn,hp,hq,hr
TCTGATCAAGCCTTTCATTCCAGTTCAAGCAGCGAACCAAGCTGTGAAACCAGTCACCGGTTTGGTCTGATTTGTTAACTGTTGGAATCGGGTGTTCGCTXXXXXXXXXXGTAAGACAAGAAATGTATCTGATAAGCCCAGATTGTTTCAGAAGGCATAGGTATATGTTAGAGAAATTCTCCATATAAACTCAAAATTTAGCAGAATGTA	M,aa,ab,ac,ad,ae,af,ag,ah,ai,aj,ak,al,am,an,ao,ap,aq,ar,as,at,au,av,aw,ax,ay,az,ba,bb,bc,bd,be,bf,bg,bh,bi,bj,bk,bl,bm,bn,bo,bp,bq,br,bs,bt,bu,bv,bw,bx,by,bz,ca,cb,cc,cd,ce,cf,cg,ch,ci,cj,ck,cl,cm,cn,co,cp,cq,cr,cs,ct,cu,cv,cw,cx,cy,cz,da,db,dc,dd,de,df,dg,dh,di,dj,dk,dl,dm,dn,do,dp,dq,dr,ds,dt,du,dv,dw,dx,dy,dz,ea,eb,ec,ed,ee,ef,eg,eh,ei,ej,ek,el,em,en,eo,ep,eq,er,es,et,eu,ev,ew,ex,ey,ez,fa,fb,f…
>Marker516354	abxcc
TGAGCTCTGCTTCAGATTGCGTTAGTTTATAGAAAAGCCAACTTAGGAACCCTATTTTGAGTAGCTATAATCTACTCAACAAAGCCATAATTCGCCCATTXXXXXXXXXXTATTCTTCCTTCCCTTTTAATTAGCTGTTCCCAGGATTTAAAGCTTACATTCAATTGCAGGAGCGGACAATGAAGGACCATGGTTCATGCCGGACATCTT	P,ab,ac,ad,af,ah,aj,al,an,ao,ap,aq,as,aw,ax,ay,az,ba,bb,bc,be,bg,bj,bl,bp,bq,by,ca,cc,cd,cf,ck,cl,cm,cn,cq,cr,cs,cu,cw,cx,cy,cz,da,dd,de,dg,di,dj,dk,dq,ds,dt,du,dv,dz,ea,eb,ec,ed,ee,ef,eg,eh,ei,ej,el,em,en,eo,es,et,ev,ex,ey,ez,fa,fb,ff,fg,fh,fi,fk,fm,fn,fo,fp,fq,fr,ft,fu,fv,fx,fy,fz,gb,gc,gd,ge,gf,gh,gi,gl,gm,gn,go,gp,gq,gr,gs,gv,gx,gy,gz,hb,hc,hd,hg,hh,hi,hm,ho,hp
TGAGCTCTGCTTCAGATTGCGTTAGTTTATAGAAAAGCCAACTTAGGAACCCTATTTTGAGTAGCGATAATCTACTCAACAAAGCCATAATTCGCCCATTXXXXXXXXXXTATTCTTCCTTCCCTTTTAATTAGCTGTTCCCAGGATTTAAAGCTTACATTCAATTGCAGGAGCGGACAATGAAGGACCATGGTTCATGCCGGACATCTT	P,aa,ae,ag,ai,ak,am,ar,at,au,av,bd,bf,bh,bi,bk,bm,bn,bo,br,bs,bt,bu,bv,bw,bx,bz,cb,ce,cg,ch,ci,cj,co,cp,ct,cv,db,dc,df,dh,dl,dm,dn,do,dp,dr,dw,dx,dy,ek,ep,eq,er,eu,ew,fc,fd,fe,fj,fl,fs,fu,fw,ga,gg,gk,gt,gu,gw,ha,he,hf,hj,hk,hl,hq,hr
TGAGCTCTGCTTCAGATTGCGTTAGTTTATAGAAAAGCCAACTTAGGAACCCTATTTTGAGTAGCTATAATCTACTCAACAAAGCCATAATTTGCCCATTXXXXXXXXXXTATTCTTCCTTCCCTTTTAATTAGCTGTTCCCAGGATTTAAAGCTTACGTTCAATTGCAGGAGCGGACAATGAAGGACCATGGTTCATGCCGGACATCTT	M,aa,ab,ac,ad,ag,ah,ai,ak,an,ap,aq,ar,ay,ba,bd,bg,bl,bn,bp,br,bs,bv,bx,by,bz,cc,cd,cf,ch,ci,cj,ck,cn,co,cu,cw,cx,cy,db,df,dg,di,dj,dn,do,dq,dr,ds,dt,du,dv,dx,ea,ec,ed,ee,ef,en,eq,es,et,eu,fa,fb,fc,fd,fe,fg,fh,fi,fj,fk,fl,fm,fn,fo,fp,fq,fs,ft,fw,fx,fz,ga,gb,gc,gd,gf,gh,gi,gj,gk,go,gq,gv,gx,gy,hf,hg,hk,hl,hm,ho
>Marker521191	nnxnp
TTAAATAAATTAACAAATTAACTATTAGTTGTTCAACATATTTCACAATTTCTCTTTTATTATTTATTATATTTTTAGCCGTTCAATTAAATCTAACAACXXXXXXXXXXTCCAATCAGCTGCTGCTACTCCTTGCTAACTACTACGTTCACTAGTTCAAACTTGATTATTTCCCTCCAAAGTGGAATTAGATTCATGTATCATTTTTCA	M,P,aa,ab,ac,ad,ae,af,ag,ah,ai,aj,ak,al,am,an,ao,ap,aq,ar,as,at,au,av,aw,ax,ay,az,ba,bb,bc,bd,be,bf,bg,bh,bi,bj,bk,bl,bm,bn,bo,bp,bq,br,bs,bt,bu,bv,bw,bx,by,bz,ca,cb,cc,cd,ce,cf,cg,ch,ci,cj,ck,cl,cm,cn,co,cp,cr,cs,ct,cu,cv,cw,cx,cy,cz,da,db,dc,dd,de,df,dg,dh,di,dj,dk,dl,dm,dn,do,dq,dr,ds,dt,du,dv,dw,dx,dy,dz,ea,eb,ec,ed,ee,ef,eg,eh,ei,ej,ek,el,em,en,eo,ep,eq,er,es,et,eu,ev,ew,ex,ey,ez,fa,fb,fc,fd…
TTAAATAAATTGACAAATTAACTATTAGTTGTTCAACATATTTCACAATTTCTCTTTTATTATTTATTATATTTCTAGTCATTCAATTAAATCTAACAACXXXXXXXXXXTCCAATCAGCTGCTGCTACTCCTTGCTAACTACTACGTTCACTAGTTCAAACTTGATTATTTCCCTCCAAAGTGGAATTAGATTCATGCATCATTTTTCA	M,ab,ac,ae,ai,aj,ak,al,ao,ap,ar,as,au,aw,ax,ay,az,ba,bb,bc,bd,be,bf,bg,bm,bp,bs,bt,bu,bw,by,bz,cj,cl,cm,cn,cp,ct,cu,cw,cx,cy,cz,da,db,dc,dd,df,dg,dj,dl,do,dq,ds,dt,du,dv,dw,dx,ed,ef,eg,ej,em,en,eo,es,et,eu,ew,ex,ez,fd,fe,ff,fg,fh,fm,fn,fp,fq,ft,fv,fw,fx,fy,fz,gb,gc,ge,gh,gi,gj,gn,gp,gq,gr,gu,gy,ha,he,hg,hh,hi,hp,hq
>Marker526014	abxcc
CCATCTGACCAAAAAGTTACCCGAATATCAGTAAGGAAACTTAACAATCTCAACATATGCAGCATGCCTTTAAAGTTAATCAAACATGATAAATGCCAAAXXXXXXXXXXGCTCTAGACAACTTAAGAATTAGATTCACTCCCCTGTTTTCCTACCACTACAGAAGCATAAAATTTGCCACAGGTTAAAACCCTCATCCCAAGAAAAATT	M,aa,ab,ac,ad,ae,af,ah,ai,aj,ak,al,am,an,ao,ap,aq,ar,as,at,au,av,aw,ax,ay,az,ba,bb,bd,be,bf,bg,bh,bi,bj,bk,bl,bm,bn,bo,bq,br,bs,bt,bu,bv,bw,bx,bz,ca,cb,cc,cd,ce,cf,cg,ch,ci,cj,ck,cl,cm,cn,co,cp,cq,cr,cs,ct,cu,cv,cw,cx,cy,cz,da,db,dc,dd,de,df,dg,dh,di,dj,dk,dl,dm,dn,do,dp,dq,dr,ds,dt,du,dv,dw,dx,dy,dz,ea,eb,ec,ed,ee,ef,eg,eh,ei,ej,ek,el,em,en,eo,ep,eq,er,es,et,eu,ev,ew,ex,ez,fa,fb,fc,fd,fe,ff,fg,f…
CCATCTGACCAAAAAGTTACCCGAATATCAGTAAGGAAACTTAACAATCGCAATATATGCAGCATGCCTTTAAAGTTAATCAAATATGATAAATGCCAAAXXXXXXXXXXGCTCTAGACAACTTAAGAATTAGATTCACTCCCCTGTTTTCCTACCACTACAAAAGCATAAAATTTGCCACAGGTTAAAACCCTCATCCCAAGAAAAATT	P,ab,ac,ad,af,al,ao,ap,aq,as,au,av,aw,ax,ay,ba,bb,be,bf,bg,bi,bj,bl,bp,bq,bu,bv,bx,by,ca,cb,cc,cd,ce,ch,cj,ck,cl,cp,cr,cs,ct,cw,cx,cy,cz,dd,de,dg,dh,di,dj,dk,dn,do,dq,dr,ds,dt,du,dv,dx,dz,ea,eb,ec,ed,ee,eg,eh,ej,em,es,et,eu,ev,ex,ey,ez,fa,fb,fi,fk,fp,fq,fr,fs,ft,fu,fy,fz,ga,gc,gd,ge,gf,gg,gi,gj,gl,gm,gn,go,gp,gq,gs,gt,gu,gv,gw,gx,gy,gz,hb,hc,he,hh,hi,hm,ho,hq
CCATCTGACCAAAAAGTTACCCGAATATCAGTAAGGAAACTTAACAATCGCAATATATGCAGCATGCCTTTAAAGTTAATCAAACATGATAAATGCCAAAXXXXXXXXXXGCTCTAGACAACTTAAGAATTAGATTCACTCCCCTGTTTTCCTACCACTACAAAAGCATAAAATTTGCCACAGGTTAAAACCCTCATCCCAAGAAAAATT	P,ae,ag,ah,ai,aj,ak,an,ar,at,az,bc,bd,bh,bk,bm,bn,bo,br,bs,bt,bw,bz,cf,cg,ci,cm,cn,co,cq,cu,cv,da,db,dc,df,dl,dm,dp,dw,dy,ef,ei,ek,el,en,eo,ep,eq,er,ew,fc,fd,fe,ff,fg,fh,fj,fl,fm,fn,fo,fq,fw,fx,ga,gb,gh,gj,gk,ha,hd,hf,hg,hj,hl,hp,hr
>Marker537797	abxcc
AGAAACAGAAAGAAGATTTGATTCTGTTGCCATGGAGGATGGTGCAGATAGTGCATTTCCAATTACCTTGACTTGGCTATGCTGCTTGGTCAAGGAACCCXXXXXXXXXXAAGAAAAGGGAAGAAAGAAATTAGAGGATACTAAGTAGTTTAAGTATTACCTCTCCTAGCCATGGATTGGTCAAACCATTTCCGATTTATAATATGAATG	M,aa,ab,ac,ad,ae,af,ag,ah,ai,aj,ak,al,am,an,ao,ap,aq,ar,as,at,au,av,aw,ax,ay,az,ba,bb,bc,bd,be,bf,bg,bh,bi,bj,bk,bl,bm,bn,bo,bp,bq,br,bs,bt,bu,bv,bw,bx,by,bz,ca,cb,cd,ce,cf,cg,ch,ci,cj,ck,cl,cm,cn,co,cp,cq,cr,cs,cv,cw,cx,cz,da,db,dc,dd,de,df,dg,dh,di,dj,dk,dl,dm,dn,do,dp,dq,dr,ds,dt,du,dv,dw,dx,dy,dz,ea,eb,ec,ed,ee,ef,eg,eh,ei,ej,ek,el,em,en,eo,ep,eq,er,es,et,eu,ev,ew,ex,ey,ez,fa,fb,fc,fd,fe,ff,f…
AGAAACAGAAAGAAGATTTGATTCTGTTGCCATGGAGGATGGTGCAGGTAGTGCATTTCCAATTACCTTGACTTGGCTATGCTGCTTGGTCAAGGAACCCXXXXXXXXXXAAGAAAAGGGAAGAAAGAAATTAGAGGATACTAAGTAGTTTAAGTATTACCTCTCCTAGCCATGGATTGGTCAAACCATTTCCGATTTATAATATGAATG	P,aa,ab,ac,ae,ai,ak,ar,at,au,av,bd,bf,bh,bi,bk,bm,bn,br,bs,bt,bu,bv,bw,bx,bz,cb,cd,ce,cg,ch,ci,cj,co,cp,cr,ct,cv,cx,db,dc,dh,di,dl,dm,dn,do,dp,dr,dw,dx,dy,ek,ep,er,et,eu,ew,ex,fa,fc,fd,fe,fj,fk,fl,fs,ga,gg,gk,gt,gv,gw,ha,he,hf,hj,hk,hl,hq,hr
AGAAACAGAAAGAAGATTTGATTCTGTTGCCATAGAGGATGGTGCAGGTAGTGCATTTCCAATTACCTTGACTTGGCTATGCTGCTTGGTCAAGGAACCCXXXXXXXXXXAAGAAAAGGGAAGAAAGAAATTAGAGGATACTAAGTAGTTTAAGTATTACCTCTCCTAGCCATGGATTGGTCAAACCATTTCCGATTTATAATATGAATG	P,ac,ad,af,ag,ah,aj,al,am,an,ao,ap,aq,aw,ax,ay,az,ba,bb,be,bg,bj,bl,bo,bp,bq,by,ca,cc,cd,cf,ck,cl,cm,cn,cq,cs,cu,cw,cy,cz,da,dd,de,df,dg,di,dj,dk,dq,ds,dt,du,dv,dz,ea,eb,ec,ed,ee,ef,eg,eh,ei,ej,el,em,en,eo,es,et,ev,ey,ez,fa,fb,ff,fg,fh,fi,fm,fn,fo,fp,fq,fr,ft,fu,fv,fw,fx,fy,fz,gb,gc,gd,ge,gf,gh,gi,gj,gl,gm,gn,go,gp,gq,gr,gs,gx,gy,gz,hb,hc,hd,hg,hh,hi,hm,ho,hp
>Marker542459	ccxab
TTTATATGCTGTGATTGTGATGAGCAAGGCTCCGGTTGGGCTTACCAGTGTCTTGAATGTGGCTACGAGGTGCATCCCAAGTGTGTTAGAGCTGTGGACCXXXXXXXXXXATATTACTTTCTAGCTTCAAGGCTGGATTAATGTTGGATTTCGTCTGTTAATTTAGCATATTACATTCATAGTCACAGTGTGATTGCCTCCCTTCCCCTG	P,aa,ab,ac,ad,ae,af,ag,ah,ai,aj,ak,al,am,an,ao,ap,aq,ar,as,at,au,av,aw,ax,ay,az,ba,bb,bc,bd,be,bf,bg,bh,bi,bj,bk,bl,bm,bn,bo,bp,bq,br,bs,bt,bu,bv,bw,bx,by,bz,ca,cb,cc,cd,ce,cf,cg,ch,ci,cj,ck,cl,cm,cn,co,cp,cq,cr,cs,ct,cu,cv,cw,cx,cy,cz,da,db,dc,dd,de,df,dg,dh,di,dj,dk,dl,dm,dn,do,dp,dq,dr,ds,dt,du,dv,dw,dx,dy,dz,ea,eb,ec,ed,ee,ef,eg,eh,ei,ej,ek,el,em,en,eo,ep,eq,er,es,et,eu,ev,ew,ex,ey,ez,fa,fb,f…
TTTATATGCTGTGATTGTGATGAGCAAGGCTCCGGTTGGGCTTACCAGTGTCTTGAATGTGGCTATGAGGTGCATCCCAAGTGTGTTAGAGCTGTGGACCXXXXXXXXXXATATTACTTTCTAGCTTCAAGGCTGGATTAATGTCGGATTTCGTCTGTTCATTTAGCATATTACATTCATAGTCATAGTGTGATTGCCTCCCTTCCCCTG	M,aa,ab,ac,ad,af,ag,ah,ai,aj,ak,an,ap,aq,ar,as,at,au,ba,bc,bd,be,bj,bl,bn,bp,br,bs,bv,bx,by,bz,cc,cd,cf,ci,cj,ck,cn,ct,cu,cw,cx,cy,db,df,dg,di,dj,dn,dq,dr,ds,dt,du,dv,dx,ea,ec,ed,ee,ef,ei,en,eq,es,et,eu,fa,fb,fc,fd,fe,fg,fh,fi,fj,fk,fl,fm,fn,fo,fp,fq,fs,ft,fu,fx,fy,fz,ga,gb,gc,gd,gf,gh,gi,gj,gk,gm,gn,go,gq,gv,gx,gy,hd,hf,hg,hl,hm,ho
TTTATATGCTGTGATTGTGATGAGCAAGGCTCCGGTTGGGCTTACCAGTGTCTTGAATGTGGCTATGAGGTGCATCCCAAGTGTGTTAGAGCTGTGGACCXXXXXXXXXXATATTACTTTCTAGCTTCAAGGCTGGATTAATGTTGGATTTCGTCTGTTCATTTAGCATATTACATTCATAGTCATAGTGTGATTGCCTCCCTTCCCCTG	M,ae,ah,aj,ak,al,am,ao,av,aw,ax,ay,az,bb,bf,bg,bh,bi,bk,bm,bn,bo,bq,bs,bt,bu,bw,ca,cb,ce,cg,ch,cl,cm,co,cp,cq,cr,cs,cv,cz,da,dc,dd,de,df,dh,dk,dl,dm,do,dp,dw,dy,dz,eb,eg,eh,ej,ek,el,em,eo,ep,er,et,ev,ew,ex,ey,ez,ff,fi,fr,fv,fw,fy,ge,gg,gl,gm,gp,gr,gs,gt,gu,gw,gz,ha,hb,hc,hd,he,hf,hh,hi,hj,hk,hm,hn,hp,hq,hr
>Marker543248	lmxll
TAATATGCGATCCATCTCAACAACAATGGAAACAGGTTGTCTGCACCTGCAAAAGTAATATTTATGTAGTCAAATAACCAATACCCCACTGCTTTGAGAGXXXXXXXXXXAAGGTCATAAGATCTCGGGTAAGTCCCAAACGACTCACACCAATCATGGTAGATACCGACAAGACCACGATCATAAATAACAGGAAGTGTATCTGGTGCA	P,ae,ag,ah,ai,aj,ak,am,an,ar,at,au,az,bc,bd,bg,bh,bi,bk,bl,bm,bn,bo,br,bs,bt,bw,bx,bz,cf,cg,ci,cj,co,cp,cq,cu,cv,db,dc,df,dg,dl,dm,dn,do,dp,dr,dw,dy,ef,ei,ej,ek,en,ep,eq,er,eu,ew,fc,fd,fe,fh,fj,fl,fn,fq,fs,fw,fx,gb,gg,gh,gk,gs,gx,ha,hd,hf,hg,hj,hl,hm,hp,hq,hr
TAATATGCGATCCATCTCAACAACAATGGAAACAGGTTGTCTGCACCTGCAAAAGTAATATTTATGTAGTCAAATAACCAATGCCCCACTGCTTTGAGAGXXXXXXXXXXAAGGTCATAAGATCTCGGGTAAGTCCCAAACGACTCACACCAATCATGGTAGATACCGACAAGACCACGATCATAAATAACAGGAAGTGTATCTGGTGCA	M,P,aa,ab,ac,ad,ae,af,ag,ah,ai,aj,ak,al,am,an,ao,ap,aq,ar,as,at,au,av,aw,ax,ay,az,ba,bb,bc,bd,be,bf,bg,bh,bi,bj,bk,bl,bm,bn,bo,bp,bq,br,bs,bt,bu,bv,bw,bx,by,bz,ca,cb,cc,cd,ce,cf,cg,ch,ci,cj,ck,cl,cm,cn,co,cp,cq,cr,cs,ct,cu,cv,cw,cx,cy,cz,da,db,dc,dd,de,df,dg,dh,di,dj,dk,dl,dm,dn,do,dp,dq,dr,ds,dt,du,dv,dw,dx,dy,dz,ea,eb,ec,ed,ee,ef,eg,eh,ei,ej,ek,el,em,en,eo,ep,eq,er,es,et,eu,ev,ew,ex,ey,ez,fa,fb…
>Marker544547	ccxab
GCTGACGGAATTCAAGTTACAAATGGGATGAAGATTCTGATTTCAACTGTGGATCTCATAGATGGAAGTCCAGCATGCACTAATCTTCGACAATTTTCATXXXXXXXXXXGATATAAAGATCCCTATCTGCTCTTTTGACGAAAATTTATTCTTTCTGACAAAGTTCTAATTGATTGTGGTAAACATTTGAAAAGTATCCAAGGCTTCTC	M,ab,ac,ad,ag,ai,aj,an,ap,aq,ar,ax,ay,ba,bb,bd,be,bh,bn,bp,bs,bt,bu,bv,bz,ch,ci,cj,ck,cm,cp,ct,cw,cy,db,dd,df,dg,di,dj,dn,do,dp,dr,dt,dv,dw,dx,ed,ef,eg,en,eq,er,es,ez,fb,fe,fg,fh,fj,fl,fm,fp,fq,fr,fs,ft,fw,fx,fy,fz,gb,gc,ge,gg,gh,gj,gk,gq,gs,gv,gy,ha,hd,he,hg,hi,hl,hp,hq,hr
GCTGACGGAATTCAAGTTACCAATGGGATGAAGATTCTGATTTCATCTGTGGATCTCATAGACGGAAGTCCAGCATGCACTAAACTTCGACAATTTTCATXXXXXXXXXXGATATAAAGATCCCTATCTGCTCTTTTGACTAAAATTTATTCTTTCTGACAAAGTTCTAATTGATTGTGGTAAACATTTGAAAAGTATCCAAGGCTTCTC	M,aa,ae,af,ah,al,am,at,au,av,aw,az,bc,bf,bg,bi,bj,bk,bl,bm,bo,bq,br,bw,bx,ca,cb,cc,ce,cf,cg,cl,cn,co,cq,cr,cv,cz,da,dc,de,df,dh,dk,dl,dm,dy,dz,ea,eb,ec,ee,eh,ej,ek,el,eo,ep,et,eu,ev,ew,ex,ey,fa,fc,ff,fi,fo,fu,ga,gc,gd,gf,gg,gl,gm,gn,go,gp,gr,gt,gw,gx,gz,hb,hc,hf,hh,hj,hk,hm,ho
GCTGACGGAATTCAAGTTACAAATGGGATGAAGATTCTGATTTCATCTGTGGATCTCATAGATGGAAGTCCAGCATGCACTAATCTTCGACGATTTTCATXXXXXXXXXXGATATAAAGATCCCTATCCGCTCTTTTGACAAAAATTTATTCTTTCTGACAAAGTTCTAATTGATTGTGGTAAACATTTGAAAAGTATCCAAGGCTTCTC	P,aa,ab,ac,ad,ae,af,ah,ai,aj,ak,al,am,an,ao,ap,aq,ar,as,at,au,av,aw,ax,ay,az,ba,bb,bc,bd,be,bf,bh,bi,bj,bk,bl,bm,bn,bo,bp,bq,br,bs,bt,bu,bv,bw,bx,by,bz,ca,cb,cc,cd,ce,cf,cg,ch,ci,cj,ck,cl,cm,cn,co,cp,cq,cr,cs,cu,cw,cx,cy,cz,da,db,dc,dd,de,df,dg,dh,di,dl,dm,dn,do,dp,dq,dr,ds,dt,du,dv,dw,dx,dy,dz,ea,eb,ec,ed,ee,ef,eg,ej,ek,el,en,eo,ep,eq,er,es,et,eu,ev,ex,ey,fa,fb,fc,fd,fe,ff,fh,fi,fj,fk,fl,fn,fo,f…
>Marker545935	abxcc
TGCATGCAGCTCCACAGTCTGCAAAAATTAATTTACAAAAATTTTAAGATGATACGTAATCCAGTCAAACAGCAGTGTGTGTATGTGCCGCGCGATTGATXXXXXXXXXXTATAGAAACTGAAACTTTACCATCTGATCAGCTGCAACAAGATGGAGAACAAGAATAAGTGAGAGGAGAATTGAAGCAATGAAAGCCTTGGACGACGAGA	M,aa,ab,ac,ad,af,ag,ah,ai,ak,an,ap,aq,ar,as,at,au,ba,bc,bd,be,bg,bl,bn,bp,br,bs,bv,bx,by,bz,cc,cd,cf,ci,cj,ck,cn,ct,cu,cw,cx,cy,db,df,dg,di,dj,dn,do,dq,dr,ds,dt,du,dv,dx,ea,eb,ec,ed,ee,ef,ei,en,eq,es,et,eu,fa,fb,fc,fd,fe,fg,fh,fi,fj,fk,fl,fm,fn,fo,fp,fq,fs,ft,fu,fv,fw,fx,fz,ga,gb,gc,gd,ge,gf,gh,gi,gj,gk,gn,go,gq,gv,gx,gy,hf,hg,hl,hm,ho
TGCATGCAGCTCCACAGTCTGCAAAAATTAATTTTTAAAAAATTTAAGATGATACGTAATCCAGTCAAACAGCAGTATCTGTATGTGCCGCGCGATTGATXXXXXXXXXXTATAGAAACTGAAACTTTACCATCTGATCAGCTGCAACAAGATGGAGAACAAGAATAAGTGAGAGGAGAATTGAAGCAATGAAAGCCTTGGACGACGAGA	P,aa,ab,ac,ad,af,al,ao,ap,aq,as,at,au,av,aw,ax,ay,ba,bb,be,bf,bg,bh,bi,bj,bl,bp,bq,bu,bv,bx,by,ca,cb,cc,cd,ce,cg,ch,cj,ck,cl,cp,cr,cs,ct,cw,cx,cy,cz,dd,de,dg,dh,di,dj,dk,dn,dq,dr,ds,dt,du,dv,dx,dy,dz,ea,eb,ec,ed,ee,eg,eh,ej,ek,el,em,eo,es,et,ev,ex,ey,ez,fa,fb,ff,fi,fk,fm,fp,fq,fr,fs,ft,fu,fv,fy,fz,ga,gc,gd,ge,gf,gi,gj,gl,gm,gn,go,gp,gq,gr,gs,gt,gu,gv,gw,gx,gy,gz,hb,hc,he,hh,hi,hk,hm,ho,hq,hr
TGCATGCAGCTCCACAGTCTGCAAAAATTAATTTTTAAAAAATTTAAGATGATACGTAATCCAGTCAAACAGCAGTATCTGTATGTGCCGCGCGATTGATXXXXXXXXXXTATAGAAACTGAAACTTTACCATCTGATCAGCTGCAACAAGATGGAGAACAAGAATAAGCGAGAGGAGAATTGAAGCAATGAAAGCCTTTGACGACGAGA	P,ae,ag,ah,ai,aj,ak,am,an,ar,at,az,bc,bd,bg,bh,bi,bk,bm,bn,bo,br,bs,bt,bw,bz,cf,cg,ci,cm,cn,co,cq,cu,cv,da,db,dc,df,dl,dm,do,dp,dw,dy,ef,ei,ek,en,ep,eq,er,et,eu,ew,fb,fc,fd,fe,fg,fh,fj,fl,fn,fo,fq,fs,fw,fx,gb,gd,gg,gh,gj,gk,gn,gq,ha,hd,hf,hg,hj,hl,hn,hp,hq,hr
>Marker549878	abxcc
TGTCATCTCCTCCATCCTTGTCAGCGGCATTTTTGGATTCAACATCAACCATAAATTCTTGTGAAATATCAACATAATCATCACCCTCATCATAATCATCXXXXXXXXXXCACAGAATATTAATAGAAGTTTACCACTCACTTTTTTGAAACCTCTAATTTTCTTCGTCGAATCTTGTCTAAAACTGAAGATATGGGCTTTTGAATAATT	P,aa,ab,ac,ad,af,ah,aj,al,an,ao,ap,aq,as,at,au,av,aw,ax,ay,ba,bb,be,bf,bg,bj,bl,bp,bq,bu,by,ca,cb,cc,cd,ce,ch,ck,cl,cm,cn,cr,cs,ct,cw,cx,cy,cz,da,dd,de,dg,dh,di,dj,dk,dn,dq,ds,dt,du,dv,dx,dz,eb,ec,ed,ee,eg,em,eo,es,et,eu,ev,ex,ey,ez,fa,fb,ff,fi,fk,fm,fo,fp,fq,fr,ft,fu,fv,fy,fz,ga,gc,gd,ge,gf,gi,gj,gl,gm,gn,go,gp,gq,gr,gt,gu,gv,gw,gx,gy,gz,hb,hc,hh,hi,hm
TGTCATCTCCTCCATCCTTGTCAGCGGCATTTTTGGATTCAACATCGACCATAAATTCTTGTGAAATATCAACATAATCATCACCCTCATCATAATCATCXXXXXXXXXXCACAGAATATTAATAGAAGTTTACCACTCACTTTTTTGAAACCTCTAATTTTCTTCGTCGAATCTTGTCTAAAACTGAAGATATGGGCTTTTGAATAATT	P,ae,ag,ah,ai,ak,am,an,ar,at,au,az,bc,bd,bg,bh,bi,bk,bm,bn,bo,br,bs,bt,bv,bw,bx,bz,cf,cg,ci,cj,co,cp,cq,cr,cu,cv,db,dc,df,dl,dm,dn,do,dp,dr,dy,ef,ei,ek,em,en,ep,eq,er,et,eu,ew,ez,fb,fc,fd,fe,fh,fj,fl,fn,fs,fw,fx,ga,gb,gg,gh,gk,gs,ha,hd,hf,hg,hj,hl,hq,hr
TGTCATCTCCTCCATCCTTGTCAGCGGCATTTTTGGATTCAACATTGACCATAAATTCTTGTGAAATATCAACATAATCATCACCCTCATCATAATCATCXXXXXXXXXXCACAGAATAATAATAGAAGTTTACCACTCACTTTTTTGAAACCTCTAATTTTCTTCGTCGAATCTTGTCTAAAACTGAAGATATGGGCTTTTGAATAATT	M,aa,ab,ac,ad,ae,af,ag,ah,ai,aj,ak,al,am,an,ao,ap,aq,ar,as,at,au,av,aw,ax,ay,az,ba,bb,bc,bd,be,bf,bg,bh,bi,bj,bk,bl,bm,bn,bo,bp,bq,br,bs,bt,bu,bv,bw,bx,by,bz,ca,cb,cc,cd,ce,cf,cg,ch,ci,cj,ck,cl,cm,cn,co,cp,cq,cr,cs,ct,cu,cv,cw,cx,cy,cz,da,db,dc,dd,de,df,dg,dh,di,dj,dk,dl,dm,dn,do,dp,dq,dr,ds,dt,du,dv,dx,dy,dz,ea,eb,ec,ed,ee,ef,ei,ej,ek,el,em,en,eo,ep,eq,er,es,et,eu,ev,ew,ex,ey,ez,fa,fb,fc,fd,fe,f…
>Marker550530	abxcc
TGAAGGAACAAGTAATATCAGTCTAATTCAGAAGTGTTACTATGTTTGCTCTTCCAATATAATTAGAAAGTCAGTTTTTCTAATGCCCCATCAATCCGAGXXXXXXXXXXAACCTTGTTTGGTCATATAGAGATGCAGTCTCGGCTGCTGCACGTTGTTTAGTGGCATCATCCACATATAGGAGATCATCAATCCTAGCCATTATGTTGA	P,ae,ag,ah,ai,aj,ak,am,an,ar,at,az,bc,bd,bh,bk,bm,bn,bo,br,bs,bt,bw,bz,cf,cg,ci,cm,cn,co,cq,cu,cv,da,db,dc,dl,dm,dp,dw,dy,ef,ei,ek,el,en,ep,er,eu,ew,fc,fd,fg,fh,fj,fl,fn,fo,fs,fw,gb,gg,gh,gk,ha,hd,hf,hg,hj,hl,hp,hr
TGAAGGAACAAGTAATATCAGTCTAATTCAGAAGTGTTACTATGTTTGCTCTTCCAATATAATTAGAAAGTCAGTTTTTCTAATGCCCCATCAATCCGAGXXXXXXXXXXAACCTTGTTTGGTCATATAGAGATGTAGTCTCGGCTGCTGCACGTTGTTTAGTGGCATCATCCACATATAGGAGATCATCAATCCTAGCCATTATGTTGA	P,aa,ab,ac,ad,af,al,ao,ap,aq,as,au,av,aw,ax,ay,ba,bb,be,bf,bg,bi,bj,bl,bp,bq,bu,bv,bx,by,ca,cb,cc,cd,ce,ch,cj,ck,cl,cp,cr,ct,cw,cx,cy,cz,dd,de,dg,dh,di,dk,dn,do,dq,dr,ds,dt,dx,dz,ea,eb,ec,ed,ee,eg,eh,ej,eo,es,et,ev,ex,ey,fa,fb,ff,fi,fm,fp,fq,fr,ft,fu,fy,fz,gd,ge,gf,gi,gj,gl,gn,go,gp,gq,gr,gs,gt,gu,gv,gx,gy,gz,hb,hc,he,hf,hh,hi,hk,hm,hn,hq
AGAAGGAACAAGTAATATCAGTCTAATTCAGAAGTGCTACTATGTTTGCTCTTCCAATATAATTAGAAAGTCAGTTTTTCTAATGCCCCATCAATCCGAGXXXXXXXXXXAACCTTGTTTGGTCATATAGAGATGCAGTCTCGGCTGCTGCACGTTGTTTAGTGGCATCATCCACATATAGGAGATCATCAATCCTAGCCATTATGTTGA	M,aa,ab,ad,ae,af,ah,ai,aj,ak,al,am,an,ao,ap,aq,ar,as,at,au,av,aw,ax,ay,az,ba,bb,bc,bd,be,bf,bg,bh,bj,bk,bl,bm,bn,bo,bp,bq,br,bs,bt,bu,bv,bw,bx,bz,ca,cb,cc,cd,ce,cf,cg,ch,ci,cj,ck,cl,cm,cn,co,cp,cq,cr,cs,ct,cv,cw,cx,cz,da,db,dc,dd,de,df,dg,dh,di,dj,dk,dl,dm,dn,do,dp,dq,ds,du,dv,dw,dx,dy,dz,ea,eb,ec,ed,ee,eg,eh,ei,ej,ek,el,en,eo,ep,eq,er,es,et,eu,ev,ew,ex,ey,ez,fa,fb,fc,fd,ff,fg,fh,fi,fj,fk,fn,fo,f…
>Marker551063	abxcc
GCAAAATCTCTAACACACACTGCCCAATTTATGGAATTTTGATTCAAAAAAATAAAAAAGGTTTGCTGCAGAATGTGGTGCTGTGCAAAAGCATTTAGCTXXXXXXXXXXAAGCTGTGTAGTTTTTACATGATATGCTCTGAATGTGATCCACTTGTGTGTTTGGGACTTCGGGACTTCATTGTATTTGTTTGCCAAAATGAAAGGATCA	P,aa,ae,ag,ai,ak,am,ar,at,au,av,bc,bd,bf,bh,bi,bk,bm,bn,bo,br,bs,bt,bu,bv,bw,bx,bz,cb,ce,cg,ch,ci,cj,cn,co,cp,ct,cv,db,dc,df,dh,dl,dm,dn,do,dp,dr,dw,dy,ek,ep,eq,er,et,eu,ew,fc,fd,fe,fj,fl,fs,fw,ga,gd,gg,gk,gt,gu,gw,ha,he,hf,hj,hk,hl,hq,hr
GCAAAATCTCTAACAAACACTGCCGAACTAATGGAATTTTGATTCAAAAAAATAAAAAAATAAAAAAGGTTTGCTGCAGAATGTGGTGCTGTGCAAAAGCXXXXXXXXXXAAGCTGTGTAGTTTTTGCATGATATGCTCTGAATGTGGTCCACTTGTGTGTTTGGGACTTCGGGAGTTCATTGTATTTGTTTGCCAAAATGAAAGGATCA	M,aa,ab,ac,ad,ag,ah,ai,ak,an,ap,aq,ar,ay,ba,bd,bl,bn,bp,br,bs,bv,bx,bz,cc,cd,cf,ch,ci,cj,ck,cn,co,ct,cu,cw,cx,cy,db,df,dg,di,dj,dn,do,dq,dr,ds,dt,du,dv,dx,ea,ec,ed,ee,ef,en,eq,es,et,eu,fa,fb,fc,fd,fe,fg,fh,fi,fj,fl,fm,fn,fo,fp,fq,fr,fs,ft,fw,fx,fz,ga,gb,gc,gd,gf,gh,gi,gj,gk,go,gq,gv,gx,gy,ha,hd,hf,hg,hk,hl,hm,ho
GCAAAATCTCTAACACACACTGCCCAATTTATGGAATTTTGATTCAAAAAAATAAAAAAGGTTTGCTGCAGAATGTGGTGCTGTGCAAAAGCTTTTAGCTXXXXXXXXXXAAGCTGTGTAGTTTTTACATGATATGCTCTGAATGTGATCCACTTGTGTGTTTGGGACTTCGGGACTTCATTGTATTTGTTTGCCAAAATGAAAGGATCA	P,ab,ac,ad,af,ah,aj,al,an,ao,ap,aq,as,at,aw,ax,ay,az,ba,bb,be,bg,bj,bl,bp,bq,bv,bx,by,ca,cb,cc,cd,cf,ck,cl,cm,cn,cp,cq,cr,cs,cu,cw,cx,cy,cz,da,dd,de,dg,di,dk,dq,ds,dt,du,dv,dx,dz,ea,eb,ec,ed,ee,ef,eg,eh,ei,ej,el,em,en,eo,es,et,ev,ex,ey,ez,fa,fb,ff,fg,fh,fi,fk,fm,fn,fo,fp,fq,fr,ft,fu,fv,fx,fy,fz,gb,gc,ge,gf,gh,gi,gj,gl,gm,gn,go,gp,gq,gr,gs,gv,gx,gy,gz,hb,hc,hd,hg,hh,hi,hm,ho,hp
>Marker559712	abxcc
ACTCCTACTGGATTATTTTGAGCTATCATTCAGAAGCTTCTTTTTTTTCCGCTCACTTTGTCATCAATTTTCAAATTATGTTTGAAATTCAATTCTCTACXXXXXXXXXXACGTGGCACTTTTGAATTTGGAATGTGTTAACTCCTTGATTTTGGTCAAGTCTTTGACAATACCATGTGGCATGGGAGTCAGCTTTGATGAATGATGGTT	P,aa,ab,ac,ad,af,aj,al,an,ao,ap,aq,as,at,aw,ax,ay,az,ba,bb,be,bg,bj,bl,bp,bq,bu,by,ca,cb,cc,cd,ce,ch,ck,cl,cm,cn,cq,cr,cs,cu,cw,cx,cy,cz,da,dd,de,dg,di,dj,dk,dq,ds,dt,du,dv,dx,dz,ea,eb,ec,ed,ee,eg,eh,ei,ej,el,em,eo,es,et,ev,ex,ey,ez,fa,fb,ff,fg,fh,fi,fk,fm,fo,fp,fq,fr,ft,fu,fv,fy,fz,gb,gc,gd,ge,gf,gi,gj,gl,gm,gn,go,gp,gq,gr,gs,gv,gx,gy,gz,hb,hc,hd,he,hg,hh,hi,hk,hm,hn,ho,hp
ACTCCTACTGGATTATTTTGAGCTATCATTCAGAAGCTTCTTTTTTTTCCGCTCACTTTGTCATCAATTTTCAAATTATGTTTGAAATTCAATTCTCTACXXXXXXXXXXACGTGGCACTTTTGAATTTGGAATGTGTTAACTCCTTGATTTTGGTCAAGTCTTTGACAATACCATGTGGCATGGGAGTCAGCATTGATGAATGATGGTT	P,ac,ae,ag,ah,ai,ak,am,ar,at,au,av,bc,bd,bf,bh,bi,bk,bm,bn,bo,br,bs,bt,bv,bw,bx,bz,cf,cg,ci,cj,co,cp,ct,cv,db,dc,df,dh,dl,dm,dn,do,dp,dr,dw,dy,dz,ef,ek,en,ep,eq,er,et,eu,ew,ex,fc,fd,fe,fj,fl,fn,fs,fw,fx,ga,gg,gh,gj,gk,gt,gu,gw,ha,hf,hj,hl,hq,hr
ACTCCTACTGGATTATTTTGAGCTATCATTCAGAAGCTTCTTTTTCTTTCCCCTCTCACTTTGTCATCAATTTTCAAATTATGTTTGAAATTCAATTCTCXXXXXXXXXXACTTGGCACTTTTGAATTTGGAATGTGTTAACTCCTTGATTTTGGTCAAGTCTTTGACAATACCATGTGGCATGGGAGTCAGCTTTGATGAATGATGGCT	M,aa,ab,ac,ad,ag,ah,ai,ak,am,an,ap,aq,ar,at,ay,ba,bd,bl,bn,bp,br,bs,bv,bx,by,bz,cc,cd,cf,ch,ci,cj,ck,cn,co,ct,cu,cw,cx,cy,db,df,dg,di,dj,dn,do,dq,dr,ds,dt,du,dv,dx,ea,ec,ed,ee,ef,en,eq,er,es,et,eu,fa,fb,fc,fd,fe,fg,fh,fi,fj,fk,fl,fn,fo,fp,fq,fs,ft,fw,fx,fy,fz,ga,gb,gc,gd,gf,gh,gi,gj,gk,go,gq,gv,gx,gy,hf,hg,hk,hl,hm,ho,hr
>Marker561895	ccxab
CCACATTTATGAGTGATTCCCATGAACAATTGGACATTCCCTGGATGCTCGACAACTAATAAATTTCAACTGTTGCAAACCAGAAAATCAACTTCAGATGXXXXXXXXXXAATCAATCAGCACTCCAACTATTCAGTGATTCAATAATTTAGTTGGCTGTCTGCTGCTGATGCTGTATGAATACCATGGATTGCTTGTAAAAACAATTTT	M,ab,ac,ae,ag,ai,aj,ak,ao,ap,ar,as,aw,ax,ay,ba,bb,bc,bd,be,bg,bh,bm,bn,bp,bs,bt,bu,bw,by,bz,ch,cj,cl,cm,cp,ct,cu,cw,cx,cy,cz,db,dc,dd,de,df,dg,di,dj,do,dq,ds,dt,du,dv,dw,dx,ed,ef,eg,en,er,es,ex,ez,fb,fd,fe,ff,fg,fh,fm,fn,fp,fq,fr,ft,fv,fw,fy,fz,gb,ge,gg,gh,gi,gj,gk,gl,gn,gp,gq,gs,gu,gy,ha,hd,he,hg,hh,hl,hp,hq,hr
CCACATTTATGAGTGATTCCCATGAACAATTGGACATTCCCTGGATGCTAGACAACTAATAAATTTCAACTGTTGCAAACCAGAAAATCAACTTCAGATGXXXXXXXXXXAATCAATCAGCACTCCAACTATTCAGTGATTCAATAATTTAGTTGGCTGTCTGCTGCTGATGCTGTATGTATACCATGGATTGCTTGTAAAAACAATTTT	P,aa,ab,ac,ad,ae,af,ag,ah,ai,aj,ak,al,am,an,ao,ap,aq,ar,as,at,au,av,aw,ax,ay,az,ba,bb,bc,bd,be,bf,bg,bh,bi,bj,bk,bl,bm,bn,bo,bp,bq,br,bs,bt,bu,bv,bw,bx,by,bz,ca,cb,cc,cd,ce,cf,cg,ch,ci,cj,ck,cl,cm,cn,co,cp,cq,cr,cs,ct,cu,cv,cw,cx,cy,cz,da,db,dc,dd,de,df,dg,dh,di,dj,dk,dl,dm,dn,do,dp,dq,dr,ds,dt,du,dv,dw,dx,dy,dz,ea,eb,ec,ed,ee,ef,eg,eh,ei,ej,ek,el,em,en,eo,ep,eq,er,es,et,eu,ev,ew,ex,ey,ez,fa,fb,f…
CCACATTTATGAGTGATTCCCATGAACAATTGGACATTCCCTGGATGCTAGACAACTAATAAATTTCAACTGTTGCAAACCAGAAAATCAACTTCAGATGXXXXXXXXXXAATCAATCAGCACTCCAACTATTCAGTGATTCAATAATTTAGTTGGCTGTCTGCTGCTGATGCTGTATGAATACCATGGATTGCTTGTAAAAACAATTTT	M,aa,ad,af,ah,al,am,an,aq,at,au,av,az,bi,bj,bk,bl,bo,bq,br,bv,bx,ca,cb,cc,cd,ce,cf,cg,ci,ck,cn,co,cq,cr,cs,cv,da,dh,dk,dl,dm,dn,dp,dr,dy,dz,ea,eb,ec,ee,eh,ei,ej,ek,el,em,eo,ep,eq,et,eu,ev,ew,ey,fa,fc,ff,fi,fj,fk,fl,fo,fs,fu,fx,ga,gc,gd,gf,gl,gm,gn,go,gr,gt,gv,gw,gx,gz,hb,hc,hd,hf,hj,hk,hm,ho
>Marker564205	abxcc
GCTCGCAAGCATGTTGTTGCTTGTGCTGCCGTGTGTAGGTCATGGAGGGAAATGTGCAAGGAAATTGTCAGAAATCCCGAATTCTCTGGAAAGATTACCTXXXXXXXXXXTTGAACTGTGATCTGATTATATATTTACTTTGAATGAGATGTTCTTGTTGACCTGGGATGGAGACTAACAAGAAGTTGATTTACTTCCCATTTACAGCCG	P,aa,ab,ac,ad,af,ah,aj,al,am,an,ao,ap,aq,as,at,aw,ax,ay,az,ba,bb,be,bg,bj,bl,bp,bq,bu,by,ca,cc,cd,ce,ch,ck,cl,cm,cn,cq,cr,cs,cu,cw,cx,cy,cz,da,dd,de,dg,di,dj,dk,dq,ds,dt,du,dv,dx,dz,ea,eb,ec,ed,ee,eg,eh,ei,ej,el,em,eo,es,et,eu,ev,ex,ey,ez,fa,fb,fe,ff,fg,fh,fi,fk,fm,fo,fp,fq,fr,ft,fu,fv,fx,fy,fz,gb,gc,gd,ge,gf,gi,gj,gl,gm,gn,go,gp,gq,gr,gs,gv,gx,gy,gz,hb,hc,hd,he,hg,hh,hi,hj,hm,hn,ho,hp
GCTCGCAAGCATGTTGTTGCTTGTGCTGCCGTGTGTAGGTCATGGAGGGAAATGTGCAAGGAAATTGTCAGAAATCCCGAATTCTCTGGAAAGATTACCTXXXXXXXXXXTTGAACTGTGATCTGATTATATATTTACTTTGAATGAGATGTTCTTGTTGACCTGGGATGGAGACTAACAAGAAGTTGATTTACTTCCCATTTACAGCCA	P,ae,ag,ai,ak,am,ar,at,au,av,bc,bd,bf,bg,bh,bi,bk,bm,bn,bo,bp,br,bs,bt,bv,bw,bx,bz,cb,cf,cg,ci,cj,co,cp,ct,cv,db,dc,df,dh,di,dl,dm,dn,do,dp,dr,dw,dy,ef,ek,en,ep,eq,er,et,eu,ew,fc,fd,fe,fj,fl,fn,fq,fs,fw,ga,gg,gh,gk,gn,gt,gu,gw,ha,hf,hj,hk,hl,hq,hr
GCTCGCAAGCATGTTGTTGCTTGTGCTGCCGTGTGTAGGTCATGGAGGGAAATGTGCAAGGAAATTGTCAGAAATCCCGAATTCTCTGGAAAGATTACCTXXXXXXXXXXTTGAACTGTGATTTGATTATATCTTTACTTTGAATGAGATGTTCTTGTTGACCTGGGATGGAGACTGACAAGAAGTTGATTTACTTCCCATTTACAGCCG	M,aa,ab,ac,ad,ag,ah,ai,ak,an,ap,aq,ar,as,at,ay,ba,bd,bl,bn,bp,br,bs,bv,bx,by,bz,cc,cd,cf,ch,ci,cj,ck,cn,co,ct,cu,cv,cw,cx,cy,db,df,dg,di,dj,dn,do,dq,dr,ds,dt,du,dv,dx,ea,ec,ed,ee,ef,en,eq,es,et,eu,fa,fb,fc,fd,fe,fg,fh,fi,fj,fk,fl,fm,fn,fo,fp,fq,fs,ft,fv,fw,fx,fz,ga,gb,gc,gd,gf,gh,gi,gj,gk,go,gq,gv,gx,gy,hf,hg,hk,hl,hm,ho,hr
>Marker565514	ccxab
TTGGATGTTCTTAACTATTGGCTTGCCCAATGAATCATTACAATGAAGCCTTAAAACACTATCCCCACATTAAATCATACCATAACGAACGCAAATTGATXXXXXXXXXXGATGCAAAACATCAAGCCGTAAAAGAAACATGCAAGGTGACACACTACCGAGATGAAGAAGCTTGTGCAGATGATACCATCTTTGAGACTACCGTCTTCG	M,ae,af,al,am,at,au,av,aw,az,bc,bf,bg,bh,bi,bj,bk,bl,bm,bo,bq,br,bw,ca,cb,cc,ce,cg,cl,cn,co,cq,cr,cu,cv,cz,da,dc,de,dh,dk,dl,dm,dp,dw,dz,ea,eb,eg,eh,ei,ej,ek,el,em,eo,ep,er,et,ev,ew,ex,ey,ez,fa,fd,ff,fg,fi,fk,fo,fu,ga,gf,gg,gl,gm,gn,go,gp,gr,gs,gt,gu,gw,gx,gz,ha,hb,hc,he,hf,hh,hi,hj,ho,hq
TTGGATGTTCTTTAACTATTGGCTTGCCCAATGAATCATTACAATGAAACCTTAAAACACTATCCCCAAATTAAATCATACCATAACGAACGCAAATTGGXXXXXXXXXXGATGCAAAACATCAAGCCGTAAAAGAAACATGCAAGGTGACACACTACCGAGATGAAGAAGCTTGCGCAGATGATACCATCTTTGAGGCTACCGTCTTCG	P,aa,ab,ac,ad,ae,af,ag,ah,ai,aj,ak,al,am,an,ao,ap,aq,ar,as,at,au,av,aw,ax,ay,az,ba,bb,bc,bd,be,bf,bg,bh,bi,bj,bk,bl,bm,bn,bo,bp,bq,br,bs,bt,bu,bv,bw,bx,by,bz,ca,cb,cc,cd,ce,cf,cg,ch,ci,cj,ck,cl,cm,cn,co,cp,cq,cr,cs,ct,cu,cv,cw,cx,cy,cz,da,db,dc,dd,de,df,dg,dh,di,dj,dk,dl,dm,dn,do,dp,dq,dr,ds,dt,du,dv,dw,dx,dy,dz,ea,eb,ec,ed,ee,ef,eg,eh,ei,ej,ek,el,em,en,eo,ep,eq,er,es,et,eu,ev,ew,ex,ey,ez,fa,fb,f…
TTGGATGTTCTTAACTATTGGCTTGCCCAATGAATCATTACAATGAAGCCTTAAAACACTATCCCCACATTAAATCATACCATAACGAACGCAAATTGATXXXXXXXXXXGATGCAAAACATCAAGCCGTAAAAGAAACATGCAAGGTGACATACTACCGAGATGAAGAAGCTTGTGCAGATGATACCATCTTTGAGACTACCGTCTTCG	M,aa,ab,ac,ad,ag,ah,ai,aj,ak,al,an,ao,ap,aq,ar,as,ax,ay,ba,bb,bd,be,bn,bp,bs,bt,bu,bv,bx,by,bz,cd,cf,ch,ci,cj,ck,cm,cp,cs,ct,cw,cx,cy,db,dd,df,dg,di,dj,dn,do,dq,dr,ds,dt,du,dv,dw,dx,dy,ec,ed,ee,ef,ej,el,en,eq,es,et,eu,fb,fc,fe,fg,fh,fj,fl,fm,fn,fp,fq,fr,fs,ft,fv,fw,fx,fy,fz,gb,gc,gd,ge,gh,gi,gj,gk,gq,gv,gy,hd,hg,hk,hl,hm,hp,hr
>Marker575783	abxcc
TAATCTACAAGCTGACTTAAAAGCTGTGGTCCCATAACAAGTTTCCTGTGCATGCCACAAAATGTAACTTGAAAGTGGATGATAGATATCTGAATGATTGXXXXXXXXXXAAGAACTTAAATCCATAAATCAAAAGACACTAGTGTCTTAGTTAATCTCCTTTCCCTGTCTCATCAATGTTGGGCAAATCTATCCCTCATAACAATTTGT	P,ae,ah,ai,ak,am,ar,at,au,az,bc,bd,bf,bg,bh,bi,bk,bm,bn,bo,br,bs,bt,bv,bw,bz,cf,cg,ci,cj,co,cp,cq,cu,cv,db,df,dl,dm,do,dp,dy,ef,ei,ek,en,ep,eq,er,eu,ew,fc,fd,fe,fh,fj,fl,fn,fs,fw,fx,gg,gh,gk,gs,ha,hd,hf,hg,hj,hl,hp,hq,hr
TAATCTGCAAGCTGACTTAAAAGCTGTGGTCCCATAACAAGTTTCCTGTGCATGCCACAAAATGTAACTTGAAAGTGGATGATAGATATCTGAATGATTGXXXXXXXXXXAAGAACTTAAATCCATAAATCAAAAGACACTAGTGTCTTAGTTAATCTCCTTTCCCTGTCTCATCAATGTTGGGCAAATCTATCCCTCATAACAATTTGT	P,aa,ab,ac,ad,af,aj,al,an,ao,ap,aq,as,av,aw,ax,ay,ba,bb,be,bf,bg,bj,bl,bp,bq,bu,by,ca,cb,cc,cd,ce,ch,ck,cl,cm,cn,cr,cs,ct,cw,cx,cy,cz,da,dd,dg,dh,di,dj,dk,dn,dq,dt,du,dv,dx,dz,ea,eb,ec,ed,ee,eg,eh,ej,el,em,eo,es,et,ev,ex,ey,ez,fa,fb,ff,fg,fi,fk,fo,fp,fq,fr,ft,fu,fv,fy,fz,ga,gb,gc,gd,ge,gf,gi,gj,gl,gm,gn,go,gp,gq,gr,gt,gu,gv,gw,gx,gy,gz,hb,hc,he,hh,hi,hk,hm,ho
TAATCTGCAAGCTGACTTAAAAGCTGTCGTCCCATAACAGTTTTCCTGTGCATGCCACAACATGTAACTTGAAAGTGGATGATAGGTATCTGAATGATTGXXXXXXXXXXAAGAACTTAAATCCATAAATCAAAAGACACTAGTGTCTTAGTTAATCTCCTTTCCCTGTCTCATCAATGTTGGGCAAATCTATCCCTCATAACAATTTGT	M,aa,ab,ac,ad,af,ag,ah,ai,ak,an,ap,aq,ar,as,at,ba,bd,bg,bl,bn,bp,br,bs,bv,bx,by,bz,cc,cd,cf,ch,ci,cj,ck,cn,co,cu,cw,cx,cy,db,df,dg,di,dj,dn,dq,dr,ds,dt,du,dv,dx,ea,ec,ed,ee,ef,ei,en,eq,es,eu,fa,fb,fc,fd,fe,fg,fh,fi,fj,fk,fl,fm,fn,fo,fp,fq,fs,ft,fx,fy,fz,ga,gb,gc,gf,gh,gi,gj,gk,gn,go,gq,gs,gv,gx,gy,hf,hg,hl,hm,ho,hr
>Marker583497	abxcc
TATCAACCGCGTAAAATGATCCTTTACGATATATAACATCTTCAGAATAAGATTGCATACCTTCAATTAAAGTCCAACACTGATCTCCATTTCTACAGTAXXXXXXXXXXCTCGAAGACAGAACAATTTTCTTAATGAAAGAGTCACGCATTTGTCTTAGACTACAGTTGTATCGGTCACCTGCTCCTGCTGGCAAATAAGAAGCAACCG	P,ae,ag,ah,ai,aj,ak,am,an,ar,at,az,bc,bd,bh,bk,bm,bn,bo,bp,br,bs,bt,bw,bz,cf,cg,cm,cn,co,cq,cu,cv,db,dc,df,dl,dm,dp,dw,dy,ef,ei,ek,el,em,en,ep,eq,er,eu,ew,fc,fd,fe,fg,fh,fl,fn,fo,fs,fw,gb,gg,gh,gk,ha,hd,hf,hg,hj,hl,hp,hr
TATCAACCGCGTAAAATGATCCTTTACGATAGATAACATCTTCAGAATAAGATTGCATACCTTCAATTAAAGTCCAACACTGATCTCCATTTCTACAGTAXXXXXXXXXXCTCGAAGACAGAACAATTTTCTTAATAAAAGAGTCACGCATTTGTCTTAGACTACAGTTGTAGCGGTCACCTGCTCCTGCTGGCAAATAAGAAGCAACCG	M,aa,ab,ac,ad,af,ag,ah,ak,al,an,ap,aq,ar,as,at,au,ba,bc,bd,be,bf,bg,bj,bl,bn,bp,br,bs,bt,bv,bx,by,bz,cc,cd,cf,ci,cj,ck,cn,ct,cu,cw,cx,db,df,dg,di,dj,dn,dq,dr,ds,dt,du,dv,dx,ea,ec,ed,ee,ef,ei,en,eq,es,et,eu,ez,fa,fb,fc,fd,fe,fg,fh,fi,fk,fl,fm,fn,fo,fp,fq,fs,ft,fu,fx,fz,ga,gb,gc,gd,gf,gh,gi,gj,gk,gn,go,gq,gv,gx,gy,hf,hg,hl,hm,ho
TATCAACCGCATAAAATGATCCTTTACGATATATAACATCTTCAGAATAAGATTGCATACCTTCAATTAAAGTCCAACACTGATCTCCATTTCTACAGTAXXXXXXXXXXCTCGAAGACAGAACAATTTTCTTAATGAAAGAGTCACGCATTTGTCTTAGACTACAGTTGTATCGGTCACCTGCTCCTGCTGGCAAATAAGAAGCAACCG	P,aa,ab,ac,ad,af,al,ao,ap,aq,as,au,av,aw,ax,ay,ba,bb,be,bf,bg,bi,bl,bp,bq,bu,bv,bx,by,ca,cb,cc,cd,ce,ch,cj,ck,cl,cp,cr,cs,ct,cw,cx,cy,cz,dd,de,dg,dh,di,dj,dk,dn,do,dq,dr,ds,dt,du,dv,dx,dz,ea,eb,ec,ed,ee,eg,eh,ej,em,eo,es,et,ev,ey,ez,fa,fb,ff,fi,fm,fp,fq,fr,ft,fv,fy,fz,gc,gd,ge,gf,gi,gj,gl,gm,gn,go,gp,gq,gr,gs,gt,gv,gw,gx,gy,gz,hb,hc,he,hh,hi,hk,hm,ho,hq
>Marker593050	ccxab
AACTCAGACATACTAATTTGTGGTGATCATTATGATGGCTGCAATTTTCAGAGGCATTTTAAGAGATTCTGCCAAATGGCATGTAACAATTCCTCCTAATXXXXXXXXXXGACCTATAAATTCAAGAAGCCAGTATTCATTTAGGTTGCTCTTATTAAAACTAATGAAGCAGGGATACTCATTCAATCTCCTGGCGTTAAACACATTGAC	M,aa,ab,ac,ad,ag,ah,ai,aj,ak,an,ao,ap,aq,ar,as,au,ax,ay,ba,bb,bd,be,bg,bn,bp,bs,bt,bu,bv,bx,by,bz,cd,cf,ch,ci,cj,ck,cm,cp,cs,ct,cw,cx,cy,db,dd,df,dg,di,dj,dn,do,dq,dr,ds,dt,du,dv,dw,dx,dy,ec,ed,ee,ef,en,eq,es,et,eu,fb,fc,fe,fg,fh,fj,fl,fm,fn,fp,fq,fr,fs,ft,fv,fw,fx,fy,fz,gb,gc,gd,ge,gh,gi,gj,gk,gq,gv,gy,hd,hg,hl,hm,hp,hr
AACTCAGACATACTAATTTGTGGTGATCATTATGATGGCTGCAATTTTCAGAGGCATTTTAAGAGATTCTGCCAAATGGCATGTAACAATTCCTCCTAATXXXXXXXXXXGACCTATAAATTCAAGAAGCCAGTATTCATTTAGGTTGCTCTTATTAAAACTAATGAAGCAGGGATACTCATTCAATCTCCTAGCGTTAAACACATTGAC	M,ae,af,al,am,ar,at,au,av,aw,az,bc,bf,bg,bh,bi,bj,bk,bl,bm,bo,bq,br,bs,bu,bw,ca,cb,cc,ce,cg,cl,cn,co,cq,cr,cu,cv,cz,da,dc,de,df,dh,dk,dl,dm,dp,dz,ea,eb,eg,eh,ei,ej,ek,el,em,eo,ep,er,et,ev,ew,ex,ey,ez,fa,fd,ff,fi,fk,fo,fu,ga,gf,gg,gl,gm,gn,go,gp,gr,gs,gt,gu,gw,gx,gz,ha,hb,hc,he,hf,hh,hi,hj,ho,hq
AACTCATACATACTAATTTGTGGTGATCATTATGATGGCTGCAATTTTCAGAGGCATTTTAAGAGATTCTGCCAAATGGCATGTAAAAATTCCTCCTAATXXXXXXXXXXGACCTATAAATTCAAGAAGCCAGTATTCATTTAGGTTGCTCTTATTAAAACTAATGAAGCAGGGATACTCATTCAATCTCCTAGCGTTAAACACATTGAC	P,aa,ab,ac,ad,ae,af,ag,ah,ai,aj,ak,al,am,an,ao,ap,aq,ar,as,at,au,av,aw,ax,ay,az,ba,bb,bc,bd,be,bf,bg,bh,bi,bj,bk,bl,bm,bn,bo,bp,bq,br,bs,bt,bu,bv,bw,bx,by,bz,ca,cb,cc,cd,ce,cf,cg,ch,ci,cj,ck,cl,cm,cn,co,cp,cq,cr,cs,ct,cu,cv,cw,cx,cy,cz,da,db,dc,dd,de,df,dg,dh,di,dj,dk,dl,dm,dn,do,dp,dq,dr,ds,dt,du,dv,dw,dx,dy,dz,ea,eb,ec,ed,ee,ef,eg,eh,ei,ej,ek,el,em,en,eo,ep,eq,er,es,et,eu,ev,ew,ex,ey,ez,fa,fb,f…
>Marker593443	ccxab
TAGATAATGACGATACATTGAAACTCCACCTCAAGGATATGGAACTAAATTTTTCCTGGTCAGTTACGAGAATAAAAGCAACACTATCTCACTTGGGTAGXXXXXXXXXXAGCGACAGCTTTTCTCTGGTTATACACCTCTATCATTGGGTATGCCTCCATAATCATTCTTTATTATCGATTATATTCTCTTCATAATTTGGTCTCCAAT	M,ab,ac,ad,ae,ai,aj,ak,ao,ap,ar,as,ax,ay,ba,bb,bc,bd,be,bf,bg,bh,bn,bp,bs,bt,bu,by,bz,cd,ci,cj,cm,cp,cs,cw,cx,cy,cz,db,dc,dd,df,dg,di,dj,dn,do,dp,dq,ds,du,dv,dw,dx,ed,ef,eg,en,er,es,ew,ex,ez,fb,fe,ff,fh,fn,fq,fr,ft,fv,fw,fy,fz,gb,gc,ge,gg,gh,gi,gj,gk,gp,gq,gs,gu,gy,gz,ha,hd,he,hg,hh,hi,hl,hn,hp,hq,hr
TAGATGATGACGATACATTGAAACTCCTCCTCAAGGATATGGAACTAAATTTTTCCTGGTCAGTTACAAGAATAAAAGCAACACTATCTCACTTGGGTAGXXXXXXXXXXAGCGACAGCTTTTCTCTGGTTATACACCTCTATCATTGGGTATGCCTCCATAATCATTCTTTATTGTCGATTATATTCTCTTCATAATTTGGTCTCCAAT	P,aa,ab,ac,ad,ae,af,ag,ah,ai,aj,ak,al,am,an,ao,ap,aq,ar,au,av,aw,ax,az,ba,bb,bc,bd,be,bf,bg,bh,bi,bj,bk,bl,bm,bo,bp,bq,br,bs,bt,bu,bv,bw,bx,by,bz,cb,cc,cd,ce,cf,cg,ch,ci,cj,ck,cl,cm,cn,co,cp,cq,cr,ct,cu,cv,cw,cx,cy,cz,da,db,dc,dd,de,dg,dh,dj,dk,dl,dm,dn,do,dp,dq,dr,ds,du,dv,dw,dx,dy,dz,ea,eb,ec,ed,ee,ef,eh,ei,ej,ek,el,em,en,eo,ep,eq,er,es,et,eu,ev,ew,ey,ez,fa,fb,fc,fd,fe,ff,fh,fi,fj,fk,fl,fn,fo,f…
TAGATGATGACGATACATTGAAACTCGTCCTCAAGGATATGGAGCTAAATTTTTCCTGGTCAGTTACAAGAATAAAAGCAACACTATCTCACTTGGGTAGXXXXXXXXXXAGCGACAGCTTTTCTCTGGTTATACACCTCTATCATTGGGTATGCCTCCATAATCATTCTTTATTATCGATTATATTCTCTTCATAATTTGGTCTCCAAT	M,aa,af,ah,am,an,aq,at,au,av,aw,az,bi,bj,bk,bl,bm,bo,bq,br,bv,bw,bx,ca,cb,cc,ce,cf,cg,ck,cl,co,cq,cr,cv,dh,dk,dl,dm,dr,dy,dz,ea,eb,ec,ee,ei,ej,ek,el,em,eo,ep,eq,et,ey,fa,fc,fd,fi,fj,fk,fl,fo,fs,fu,fx,ga,gd,gf,gl,gm,gn,go,gr,gt,gv,gw,gx,hb,hc,hf,hj,hk,hm,ho
>Marker596937	ccxab
AATGCCTCACCATGCTTCATTTTACCATTAAAACTAAGTGTTTCAACTTTGGAAATGGCAAAAACCCGGTTCTGCCTTTGCTTTTGGAACCCTTTACGCTXXXXXXXXXXAGCTATATCCCCAGCCCCAACACTGAAAGGACCAGTATTTCTACAGCTTTCTCGAGTGAAATGTTGAAATGAGCAAAACCCTTCATGGGCATGATTTGCT	M,ab,ac,ad,ag,ai,aj,ak,an,ao,ap,aq,ar,as,ax,ba,bb,bd,be,bh,bp,bs,bt,bu,bv,by,bz,cf,ch,ci,cj,ck,cm,cp,cs,ct,cu,cw,cx,cy,db,dd,dg,di,dj,dn,do,dp,dq,dr,dt,du,dv,dw,dx,ed,ef,eg,en,eq,er,es,fb,fe,fg,fh,fj,fk,fl,fn,fp,fq,fr,fs,fv,fw,fx,fy,fz,gb,gc,gd,ge,gh,gi,gj,gk,gq,gs,gu,gv,gy,ha,hd,he,hg,hi,hl,hn,hp,hq,hr
AATGCCTCACCATGCTTCATTTTACCATTAAAACTAAGTGTTTCAACTTTGGAAATGGCAAAAACCCGGTTCCGCCTTTGCTTTTGGAACCCTTTATGCTXXXXXXXXXXAGCTATATCCCCAGCCCCAACACTGAAAGGACCAGTATTTCTACAGCTTTCTCGAGTGAAATGTTGAAATGAGCAAAACCCTTCATGGGCATGATTTGCT	P,aa,ab,ac,ad,ae,af,ah,ai,aj,ak,al,am,an,ao,ap,aq,ar,at,au,av,aw,ax,ay,az,ba,bb,bc,bd,be,bf,bg,bh,bi,bj,bk,bl,bm,bn,bo,bp,bq,br,bs,bt,bu,bv,bw,bx,by,bz,ca,cb,cc,cd,ce,cf,cg,ch,ci,cj,ck,cl,cm,co,cp,cq,cr,cs,ct,cu,cv,cw,cx,cy,cz,da,db,dd,de,df,dg,di,dj,dk,dl,dm,dn,do,dq,dr,ds,dt,du,dv,dw,dx,dy,dz,ea,eb,ec,ed,ee,ef,eg,eh,ei,ej,ek,el,em,en,ep,eq,er,es,et,eu,ev,ew,ex,ey,ez,fa,fb,fc,fd,fe,ff,fg,fh,fi,f…
AATGCCTCACCATGCTTCATTTTACCATTAAAACTAAGTGTTTCAACTTTGGAAATGGCAAAAACCCGGTTCTGCCTTTGCTTTTGGAACCCTTTATGCTXXXXXXXXXXAGCTATATCCCCAGCCCCAACACTGAAAGGACCAGTATTTCTACAGCTTTCTCGAGTGAAATGTTGAAATGAGCAAAACCCTTCATGGGCATGATTTGCT	M,aa,ae,af,ah,al,am,at,au,av,aw,az,bc,bf,bg,bi,bj,bk,bl,bm,bo,bq,br,bw,bx,ca,cb,cc,ce,cf,cg,cl,cn,co,cq,cr,cz,da,dc,de,dh,dk,dl,dm,dy,dz,ea,eb,ec,ee,eh,ei,ej,ek,el,em,eo,ep,et,eu,ev,ew,ex,ey,fa,fc,ff,fo,fu,ga,gf,gg,gl,gm,gn,go,gp,gt,gw,gx,gz,hb,hc,hf,hh,hj,hk,hm,ho
>Marker598662	abxcc
GGTAGCTGGATCTTGCTGGGGGCAGTTTTAAGAGGAACTAGAATTGGAGTGAAGGGAAATATGAGGTCATCTTGTGACAGCTTATTAGCGTCAAGAACGCXXXXXXXXXXGAAGCTGCCTGGTCTCGAGAAGGACAAGCACACCTCAAGGGAACAAACAAATCCAAACCCACAGTGAGATTCCTAGAATCCACTGGGTTCTGAGACATCA	M,aa,ab,ac,ad,af,ag,ah,ai,ak,ap,aq,ar,as,at,au,ba,bc,be,bf,bj,bl,bn,bo,bp,bq,br,bs,bv,bw,bx,by,bz,cc,cd,cf,cj,ck,cn,ct,cu,cw,cy,cz,db,dg,di,dn,dq,dr,ds,dt,du,dv,dx,ea,ec,ed,ee,ef,ei,en,eq,eu,fa,fb,fc,fd,fg,fh,fi,fj,fk,fl,fm,fo,fq,fu,ga,gb,gd,gg,gi,gj,gk,gm,gn,go,gq,gx,gy,he,hf,hg,hl,hm,ho
GGTAGCTGGATCTTGGTGGGGGCAGTTTTAAGAGGAACTAGAATTGGAGTGAAGGGAAATATGAGGTCAGCTTGTGACAGCTTATTAGCGTCAAGAACGCXXXXXXXXXXGAAGCTGCCTGGTCTCGAGAAGGACAAGCACACCTCAAGGGAACTAACAAATCCAAACCCAGAGTGAGACTCCTAGAATCCACTGGGTTCTGAGACATCA	P,aa,ab,ac,ad,af,al,ao,ap,aq,as,au,av,aw,ax,ay,ba,bb,be,bg,bi,bj,bl,bp,bq,bu,bv,bx,by,bz,ca,cc,cd,ce,ch,cj,ck,cl,cp,cr,cs,ct,cw,cx,cy,de,dg,dh,di,dj,dk,dn,do,dq,ds,dt,du,dv,dx,dz,ea,eb,ec,ed,ee,eg,eh,ej,el,em,es,et,eu,ev,ex,ey,ez,fa,fb,fi,fp,fq,fr,fs,ft,fu,fv,fy,fz,gc,ge,gf,gg,gj,gl,gm,gn,go,gp,gq,gr,gs,gt,gu,gv,gw,gx,gy,hc,he,hh,hi,hk,hm,hn,ho,hq
GGTAGCTGGATCTTGGTGGGGGCAGTTTTAAGAGGAACTAGAATTGGAGTGAAGGGAAATATGAGGTCAGCTTGTGACAGCTTATTAGCGTCAAGAACGCXXXXXXXXXXGAAGCTGCCTGGTCTCGAGAAGGACAAGCACACCTCAAGGGAACTAACAAATCCAAACCCAGAGTGAGATTCCTAGAATCCACTGGGTTCTGAGACATCA	P,ae,ag,ah,ai,aj,ak,am,an,ar,at,az,bd,bh,bk,bm,bn,bo,br,bs,bt,bw,bz,cf,cg,ci,cm,cn,co,cq,cu,cv,da,db,dc,dd,df,dl,dm,dp,dw,dy,ef,ei,ek,en,eo,ep,eq,er,ew,fc,fd,fe,ff,fg,fh,fj,fl,fm,fo,fw,fx,ga,gb,gh,ha,hg,hj,hl,hp,hr
>Marker600638	abxcc
TTTAAAAGTTATTTTTTCACTTTTATTTTTGCTTGTTTGGAACTAGTCCTAGGAAGTGATGGGAAAGTATAATCATATCTTGTAAGCGCTGAGCATCAGTXXXXXXXXXXGAAAGTTTTTCGCTTTTTTGGAGCAGTGAATAATGTTGGGCGTTATGGTGCATTTGTCACAGTAGCTGTAAAGCTATTTTGTTGCCGCTTAAACTTGGTT	P,aa,ab,ae,ai,aj,ak,ap,ar,au,av,ay,bd,bf,bi,bk,bm,bn,br,bs,bt,bu,bv,bw,bx,bz,cb,ce,cg,ch,cj,co,cp,cr,cv,cx,db,dc,dh,dl,dm,dn,do,dr,dv,dw,dx,ek,ep,eq,er,eu,ew,ex,fa,fc,fd,fe,fj,fk,fl,fs,ga,gg,gk,gu,gv,gw,ha,hb,he,hf,hj,hk,hl,hq,hr
TTTAAAAGTTATTTTTTCACTTTTATTTTTGCTTGTTTGGAACTAGTCCTAGGAAGTGATGGGAAAGTATAATCATATCTTGTAAGCACTGAGCATCAGTXXXXXXXXXXGAAAGTTTTTCGCTTTTTTGGAGCAGTGAATAATGTTGGGCGTTATGGTGCATTTGTCACAGTAGCTGTAAAGCTATTTTGTTGCCGCTTAAACTTGGTT	P,ac,ad,af,ah,aj,al,am,an,ao,aq,as,at,aw,ax,az,ba,bb,bc,be,bg,bh,bj,bl,bo,bp,bq,ca,cc,cd,cf,ci,ck,cl,cm,cn,cq,cs,cu,cw,cy,cz,da,db,dd,de,df,dg,di,dj,dk,dp,dq,ds,dt,dy,dz,ea,eb,ec,ed,ee,ef,eg,eh,ei,ej,el,em,en,eo,es,ev,ez,fb,ff,fg,fh,fi,fm,fn,fo,fp,fq,fr,ft,fu,fv,fw,fx,fz,gb,gc,gd,ge,gf,gh,gi,gj,gl,gm,gn,go,gp,gq,gr,gs,gx,gy,gz,hc,hd,hg,hh,hi,hm,hn,ho,hp
TTTAAAAGTTATTTTTTCACTTTTATTTTTGCTTGTTTGGAACTAGTCCTAGGAAGTGATGGGAAGTATAATCATATCTTGTAAGCGCTGAGCATCAGTGXXXXXXXXXXGAAAGTTTTTCGCTTTTTTGGAGCAGTGAATAATGTTGGGCGTTATGGTGCATTTGTCACAGTAGCTGTAAAGCTATTTTGTTGCCGCTTCAACTTGGTT	M,aa,ab,ac,ad,ae,af,ah,ai,aj,ak,am,an,ao,ap,aq,ar,as,at,au,av,aw,ax,ay,az,ba,bb,bc,bd,be,bf,bg,bh,bi,bj,bk,bl,bm,bn,bo,bp,bq,br,bs,bt,bu,bv,bw,bx,by,bz,ca,cb,cc,cd,ce,cf,cg,ch,ci,cj,ck,cl,cm,cn,co,cp,cq,cr,cs,ct,cu,cv,cw,cx,cy,cz,da,db,dc,dd,de,df,dg,dh,di,dj,dk,dl,dm,dn,do,dp,dq,dr,ds,dt,du,dv,dw,dx,dy,dz,ea,eb,ec,ee,ef,eg,eh,ei,ej,ek,el,em,en,eo,ep,eq,er,es,et,eu,ev,ew,ex,ey,ez,fa,fb,fc,fd,fe,f…
>Marker602595	abxcc
ACCAGTGAATCGTAATTCAACATCAGCTCCTTGAATGCTAATCACATCAGTATTATTTTCAGGAGAACCATCCATAATAGTATTGCTGACAGAGGTTTCAXXXXXXXXXXCCTGATGTGCATTAAAAGAATTCATCAAAATTAAATTAAAAATAATTTTGATAAAATTGGAATCAGATAACAAATATGGGTTTTACCAGAAGGGGTTGAA	P,aa,ac,ae,ai,aj,ak,al,am,ao,ap,aq,ar,as,at,av,ay,az,bb,bc,bd,bg,bh,bk,bl,bn,bp,bq,bs,bv,by,bz,ca,cb,cg,ch,ci,ck,cl,cm,co,ct,cu,cw,df,dg,di,dj,dl,dn,do,dp,dq,dr,dt,du,dv,dz,ea,ee,ef,eh,ej,el,em,eo,ep,eq,er,et,eu,ev,ey,ez,fa,fd,fe,ff,fg,fi,fl,fm,fo,fp,fq,fr,ft,fu,fv,fw,fx,fy,fz,ga,gb,gd,gf,gj,gk,gm,gq,gs,gv,gw,gx,gz,hd,he,hf,hg,hj,hl,hm,ho,hp,hq,hr
ACCAGTGAATCGTAATTCAACATCAGCTCCTTGAATGCTAATCACATCAGTATTATTTTCAGGGGAACCATCCATAATAGTATTGCTGACAGAGGTTTCAXXXXXXXXXXCCTGATGTGCATTAAAAGAATTCATCAAAATTAAATTAAAAATAATTTTGATAAAATTGGAATCAGATAACAAATATGGGTTTTACCAGAAGGGGTTGAA	P,ab,ac,ad,af,ag,ah,an,at,au,aw,ax,ay,az,ba,be,bf,bg,bi,bj,bm,bo,bp,br,bt,bu,bw,bx,bz,cc,cd,ce,cf,ch,cj,cn,co,cp,cq,cr,cs,cv,cx,cy,cz,da,db,dc,dd,de,dg,dh,di,dk,dm,dn,ds,dw,dx,dy,eb,ec,ed,ee,eg,eh,ei,ek,el,em,en,er,es,et,ev,ew,ex,fb,fc,fd,fg,fh,fj,fk,fm,fn,fs,fw,gc,gd,ge,gg,gh,gi,gl,gn,go,gp,gr,gt,gu,gv,gw,gy,gz,ha,hb,hc,hh,hi,hk,hm,hp,hr
ACCAGTGAATCGTAATTCAACATCAGCTCCTTGAATGCTAATCACATCAGTATTATTTTCAGGAGAACCATCCATAATAGTATTGCTGACAGAGGTTTCAXXXXXXXXXXCCTGATGTGCATTAAAAGAATTCATCAAAATTAGATAAAAAATAATTTTGATAAAATTGGAATCAGATAACAAATATGGGTTTTACCAGAAGGGGTTGAA	M,aa,ab,ac,ad,ae,af,ag,ah,ai,aj,ak,al,am,an,ao,ap,aq,ar,as,at,au,av,aw,ax,ay,az,ba,bb,bc,bd,be,bf,bg,bh,bi,bj,bk,bl,bm,bn,bo,bp,bq,br,bs,bt,bu,bv,bw,bx,by,bz,ca,cb,cc,cd,ce,cf,cg,ch,ci,cj,ck,cl,cm,cn,co,cp,cq,cr,cs,ct,cu,cv,cw,cx,cy,cz,da,db,dc,dd,de,df,dg,dh,di,dj,dk,dl,dm,dn,do,dp,dq,dr,ds,dt,du,dv,dw,dx,dy,dz,ea,eb,ec,ed,ee,ef,eg,eh,ei,ej,ek,el,em,en,eo,ep,eq,er,es,et,eu,ev,ew,ex,ey,ez,fa,fb,f…
>Marker602981	ccxab
GTGCAATCAATTAGTATTCTAGGTTGGTGTCTTCCCACACATATGGATGATATATCTTACTGAAATGCAAATCGTTTGCTGGAGAGTTTTATTTATTTATXXXXXXXXXXAAATGCTGCTCAACAAATGTCTAATGCCACACGAGGTAGCACTGGATCAGTCACGCTTTTTGTCGAGATACTGAACAAGTAAGATCTGCCCCTCTGGTTT	P,aa,ab,ac,ad,ae,af,ag,ah,ai,aj,al,am,an,ao,ap,aq,ar,as,at,au,av,aw,ax,ay,az,ba,bb,bc,bd,be,bf,bg,bh,bi,bj,bk,bl,bm,bn,bo,bp,bq,br,bs,bt,bu,bv,bw,bx,by,bz,ca,cb,cc,cd,ce,cg,ci,cj,ck,cl,cm,cn,co,cp,cq,cr,cs,ct,cu,cv,cw,cx,cy,cz,da,db,dc,dd,de,df,dg,dh,di,dj,dk,dl,dm,do,dp,dq,dr,ds,dt,du,dv,dw,dx,dy,dz,ea,eb,ec,ed,ee,ef,eg,eh,ei,ej,ek,el,em,en,eo,ep,eq,er,es,et,eu,ev,ew,ex,ey,ez,fa,fb,fc,fd,fe,ff,f…
GTGCAATCAATTAGTATTCTAGGTTGGTGTCTTCCCACACATATGGATGATATATCTTACTGAAATGCAAATCGTTTGCTGGAGAGTTTTATTTATTTATXXXXXXXXXXAAATGCTGCTCAACAAATGTCTAATGCCACACGAGGTAGCACTGGATCAGTCACACTTTTTGTAGAGATACTGAACAAGTAAGATCTGCACCTCTGGTTT	M,ab,af,aj,ao,aq,ar,av,ax,bc,bd,be,bg,bh,bi,bl,bm,bn,bs,bt,bu,bw,bz,cb,cc,cd,cg,ci,ck,cm,cs,cy,da,df,dg,di,dj,do,dr,ds,dt,dx,dy,dz,ed,ee,ef,eg,eh,ei,ej,el,eq,et,eu,ex,fa,fb,fd,fe,fh,fj,fo,fp,fq,ft,fy,ga,gd,gg,gk,go,gp,gs,hb,hc,hg,hj,hk,hm,hr
GTGCAATCAATTAGTATTCTAGGTTGGTGTCTTCCCACACATATGGATGATATATCTTACTGAAATGCAAATCGTTTGCTGGAGAGTTTTATTTATTTATXXXXXXXXXXAAATGCTGCTCAACAAATGTCTAATGCCACACGAGGTAGCACTGGATCAGTCACACTTTTTGTCGAGATACTGAACAAGTAAGATCTGCACCTCTGGTTT	M,aa,ac,ad,ae,ag,ah,ai,aj,ak,al,am,an,ap,as,at,au,aw,ay,az,ba,bb,bf,bh,bj,bk,bo,bp,bq,br,bv,bx,by,ca,ce,cf,ch,cj,cl,cn,co,cp,cq,cr,ct,cv,cw,cx,cz,db,dc,dd,de,dh,dk,dl,dm,dn,dp,dq,du,dv,dw,ea,eb,ec,ek,em,en,eo,ep,er,es,ev,ew,ey,ez,fa,fc,fd,fe,ff,fg,fl,fm,fn,fq,fr,fs,fu,fv,fx,gb,gc,ge,gf,gh,gi,gj,gm,gn,gq,gr,gt,gu,gv,gw,gx,gy,gz,ha,hd,he,hf,hh,hi,hj,hl,hn,ho,hp,hq
>Marker603199	abxcc
ATTAACTTGACAACACCAATACCATTCTCAAAGCTTTCTGCTTCGACATGAGCTGCACTAATAGCTCGTTGAGCCTCTTCAACAGCAGTGTCAAAACCAAXXXXXXXXXXAAGTGAAGTGAAACTCAAAACTCCAGAAGTTGAACATAACAAGAGTAATACCGGAATGTCATTATCAATGGTCTTAGGAATTCCAGCAACTGCAACTTTG	P,aa,ab,af,ah,aj,am,an,at,au,av,aw,ax,ay,az,ba,bc,bd,bf,bg,bh,bi,bj,bk,bn,br,bs,bt,bx,by,bz,ca,cb,cc,cd,ce,cf,ch,cj,cl,cm,cp,cq,cr,cs,cu,cv,cy,cz,da,db,dg,di,dk,dl,dp,ds,du,dv,ec,ed,ef,el,em,en,eo,ep,eq,es,eu,ev,ex,ez,fa,fb,fc,fh,fi,fj,fk,fl,fn,fo,fp,fu,fw,fx,fy,fz,ga,gd,ge,gg,gh,gi,gj,gl,gn,gp,gq,gr,gt,gx,gy,ha,hb,hc,hh,hj,hk,hp,hq
ATTAACTTGACAACACCAATACCATTCTCAAAGCTTTCTGCTTCGACATGAGCTGCACTAATAGCTCGTTGAGCCTCTTCAACAGCAGTGTCAAAACCAAXXXXXXXXXXAAGTGAAGTGAAGCTCAAAACTCCAGAAGTTGAACATAACAAGAGTAATACCGGAATGTCATTATCAATGGTCTTAGGAATTCCAGCAACTGCAACTTTG	P,ac,ad,ae,ag,ai,ak,al,am,an,ao,ap,aq,ar,as,at,au,av,ax,bb,bd,be,bf,bg,bh,bl,bm,bn,bo,bp,bq,br,bs,bu,bv,bw,ca,cb,cd,ce,cf,cg,ch,ci,cj,ck,cn,co,cq,ct,cw,cx,cz,da,dc,dd,de,df,dg,dh,dj,dm,dn,do,dq,dr,dt,dw,dx,dy,dz,ea,eb,ed,ee,eg,eh,ei,ej,ek,el,en,er,es,et,eu,ev,ew,ey,ez,fa,fd,fe,ff,fg,fi,fm,fo,fq,fr,fs,ft,fu,fv,fw,fy,gb,gc,ge,gf,gh,gi,gj,gk,gm,go,gs,gu,gv,gw,gz,hb,hd,he,hf,hg,hi,hj,hl,hm,hn,ho,hq,hr
ATTAACTTGACAACACCAATACCATTCTCAAAGCTTTCTGCTTCGACATGAGCTGCACTAATAGCTCGTTGAGCCTCTTCAACAGCAGTGTCAAAACCAAXXXXXXXXXXAAGTGAAGTGAAACTCAAAACTCCAGAAGTTGAACATAACAAGAGTAATACCGGAATGTCATTATCAATGGTCTTAGGAATTCCAGCTACTGCAACTTTG	M,aa,ab,ac,ad,ae,af,ag,ah,ai,aj,ak,al,am,an,ao,ap,aq,ar,as,at,au,av,aw,ax,ay,az,ba,bb,bc,bd,be,bf,bg,bh,bi,bj,bk,bl,bm,bn,bo,bp,bq,br,bs,bt,bu,bv,bw,bx,by,bz,ca,cb,cc,cd,ce,cf,cg,ch,ci,cj,ck,cl,cm,cn,co,cp,cq,cr,cs,ct,cu,cv,cw,cx,cy,cz,da,db,dc,dd,de,df,dg,dh,di,dj,dk,dl,dm,dn,do,dp,dq,dr,ds,dt,du,dv,dw,dx,dy,dz,ea,eb,ec,ed,ee,ef,eg,eh,ei,ej,ek,el,em,en,eo,ep,eq,er,es,et,eu,ev,ew,ex,ey,ez,fa,fb,f…
>Marker603855	lmxll
TTTCCCATAAATGGGGGAATTAGACTAAACGCCATTGAGTTGCTTGTTCTCAGTGAACATCAAGTTTGCACCATGTGAAAAGCTTTATTTATGTGACTTCXXXXXXXXXXTAAGTATTACCGGACACTTTTCATTTCTGGCTTGGTTGTTGGGATCTAATTCTAATGAGATTGGAGATATTTCAATTTTTCACCCAATCTAACTAGGAGC	P,aa,ae,af,ah,am,ao,ap,aq,at,au,av,aw,ax,ay,az,bb,bf,bi,bt,bv,bw,by,ce,cf,cg,cj,cn,cp,cq,da,dd,de,df,dk,dn,do,dq,dr,ds,dt,du,dv,dw,dy,ea,ec,ee,ei,ej,ep,es,ez,fa,fc,ff,fg,fi,fj,fl,fo,fp,fq,fs,ft,fx,fz,gd,gh,gl,gr,gs,gt,gu,gx,gy,ha,hd,hg,hi,ho,hq
TTTCCCATAAATGGGGGAATTAGACTAAACGCCATTGAGTTGCTTGTTCTCAGTGAACATCAAGTTTGCACCATGTGAAAAGCTTTATTTATTTGACTTCXXXXXXXXXXTAAGTATTACCGGACACTTTTCTTTTCTGGCTTGGTTGTTGGGATCTAATTCTAATGAGATTGGAGATATTTCAATTTTTCACCCAATCTAACTAGGAGC	M,P,aa,ab,ac,ad,ae,af,ag,ah,ai,aj,ak,al,am,an,ao,ap,aq,ar,as,at,au,av,ax,ay,az,ba,bb,bc,bd,be,bf,bg,bh,bi,bj,bk,bl,bm,bn,bo,bp,bq,br,bs,bt,bu,bv,bw,bx,by,bz,ca,cb,cc,cd,ce,cf,cg,ch,ci,cj,ck,cl,cm,cn,co,cp,cq,cr,cs,ct,cu,cv,cw,cx,cy,cz,da,db,dc,dd,de,df,dg,dh,di,dj,dk,dl,dm,dn,do,dp,dq,dr,ds,dt,du,dv,dw,dx,dy,dz,ea,eb,ec,ed,ee,ef,eg,eh,ei,ej,ek,el,em,en,eo,ep,eq,er,es,et,eu,ev,ew,ex,ey,ez,fa,fb,fc…
>Marker604928	abxcc
CACATTAACTCGAGTCCCCTTAAAAACAATCGTAGCTGTAGCCGGTGACTTAGACTTCTCAGCCGACATAATATACTTCCTAATCTCATCCCCCGAAGCTXXXXXXXXXXACAACAATTTTCCCTCTTACGAAAGCAGGGTCCAATGACCCTTCTAAACACAGAGAAGCCGAATAACCATCGCCAGATTCACTCCCAGCATAAACCAAAG	M,aa,ab,ac,ad,ae,af,ag,ah,ai,aj,ak,al,am,an,ao,ap,aq,ar,as,at,au,av,aw,ax,ay,az,ba,bb,bc,bd,be,bf,bg,bh,bi,bj,bk,bl,bm,bn,bo,bp,bq,br,bs,bt,bu,bv,bw,bx,by,bz,ca,cb,cc,cd,ce,cf,cg,ch,ci,cj,ck,cl,cm,cn,co,cp,cq,cr,cs,ct,cu,cv,cw,cx,cy,cz,da,db,dc,dd,de,df,dg,dh,di,dj,dk,dl,dm,dn,do,dp,dq,dr,ds,dt,du,dv,dw,dx,dy,dz,ea,eb,ec,ed,ee,ef,eg,eh,ei,ej,ek,el,em,en,eo,ep,eq,er,es,et,eu,ev,ew,ex,ey,ez,fa,fb,f…
CACATTAACTCGAGTCCCCTTAAAAACAATCGTAGCTGTAGCCGGTGACTTGGACTTCTGAGCCGACATAATATACTTCCTAATCTCATCCCCCGAAGCTXXXXXXXXXXACAACAATTTTCCCTCTTACGAAAGCAGGGTCCAATGACCCTTCTAAACACAGAGAAGCCGAATAACCATCGCCAGATTCACTGCCAGCATAAACCAAAG	P,ac,ad,ae,ag,ai,ak,al,am,ao,ap,aq,ar,as,at,bb,bd,be,bf,bg,bh,bl,bm,bo,bp,bq,bs,bu,bv,bw,ca,cb,cg,ci,cj,ck,cn,co,ct,cw,cx,cz,dc,de,df,dg,dh,dj,dm,dn,dq,dr,dt,du,dw,dx,dy,dz,ea,eb,ed,ee,eg,eh,ei,ej,ek,el,en,eo,eq,er,et,eu,ev,ew,ey,ez,fa,fd,fe,ff,fg,fi,fl,fm,fo,fq,fr,ft,fu,fv,fy,gb,gc,gf,gk,gm,go,gs,gu,gv,gw,gz,hb,hd,he,hf,hg,hi,hl,hm,hn,ho,hp,hr
CACATTAACTCGAGTCCCCTTAAAAACAATCGTAGCTGTAGCTGGTGACTTGGACTTCTGAGCCGACATAATATACTTCCTAATCTCATCCCCCGAAGCTXXXXXXXXXXACAACAATTTTCCCTCTTACGAAAGCAGGGTCCAATGACCCTTCTAAACACAGAGAAGCCGAATAACCATCGCCAGATTCACTGCCAGCATAAACCAAAG	P,aa,ab,af,ah,aj,an,at,au,av,aw,ax,ay,az,ba,bc,bd,bi,bj,bk,bn,br,bt,bx,by,bz,cc,cd,ce,cf,ch,cj,cl,cm,cp,cq,cr,cs,ct,cu,cv,cy,da,db,dd,df,dg,di,dk,dl,dm,do,dp,ds,du,dv,ec,ef,em,eo,ep,eq,es,ew,ex,fa,fb,fc,fh,fj,fk,fn,fp,fq,fs,fw,fx,fy,fz,ga,gd,ge,gg,gh,gi,gj,gl,gn,go,gp,gq,gr,gt,gx,gy,gz,ha,hc,hd,hh,hi,hj,hk,hp,hq
>Marker606177	abxcc
GTCGTAACAGCTTTTACCATAAGCAATCACTTGAAAGTAAAAATAAGCTAATTAAGTTAGAAGTAATCACATCCAATTAACAAAGATGTGCTTAAGTAGTXXXXXXXXXXGTGCAATGTGAGCTTCTATAAGAATGTGTCCTCCATGTGACTAAGTAATTCATTTGTAGTCCAAGTGAGAGGTCAGACGAGCACTGCTCGGGTAATATCA	P,ab,ac,ad,af,ag,ah,an,au,aw,ax,az,ba,be,bf,bg,bh,bi,bj,bm,bo,bp,br,bt,bx,bz,cc,cd,ce,cf,ch,cj,ck,cn,cp,cq,cr,cs,cv,cx,cy,cz,da,db,dc,dd,de,dg,dh,di,dk,dm,dn,ds,dw,eb,ec,ed,eg,eh,ei,ek,em,en,es,et,ew,ex,fb,fc,fd,fe,fg,fh,fj,fk,fm,fn,fo,fp,fs,fw,gc,gd,ge,gg,gh,gi,gj,gl,gn,go,gp,gr,gt,gu,gv,gy,ha,hb,hc,hd,hf,hh,hk,hp,hr
GTCGTAACAGGTTTTACCATAAGCAATCACTTGAAAGTAAAAATAAGCTAATTAAGTTAGAAGTAATCACATCCAATTAACAAAGATGTGCTTAAGTAGTXXXXXXXXXXGTGCAATGTGAGCTTCTATAAGAATGTGTCCTCCATGTGACTAAGTAATTCATTTGTAGTCCAAGTGAAAGGTCAGACGAGCACTGCTCGGGTAATATCA	P,aa,ae,ai,aj,ak,al,am,ao,ap,aq,ar,as,at,av,ay,bb,bc,bd,bg,bk,bl,bn,bq,bs,bu,bv,bw,by,ca,cb,cf,cg,ci,cl,cm,co,cq,ct,cu,cw,df,dj,dk,dl,dn,do,dp,dq,dr,dt,du,dv,dx,dy,dz,ea,ee,ef,ej,el,eo,ep,eq,er,et,eu,ev,ey,ez,fa,fe,ff,fi,fj,fl,fo,fq,fr,ft,fu,fv,fx,fy,fz,ga,gb,gd,gf,gj,gk,gm,gq,gs,gw,gx,gz,hd,he,hf,hg,hi,hj,hl,hm,hn,ho,hq
GTCGTAACAGCTTTTACCATAAGCAATCACTTGAAAGTAAAAATAAGCTAATTAAGTTAGAAGTAATCACATCCAATTAACAAAGATGTGCTTAAGTAGTXXXXXXXXXXGTGCAATGTGAGCTTCTATAAGAATGTGTCCTCCATGTGACTAAGTAATTCATTTGTAGTCCAAGTGAGAGGTCAGACGAGCACCGCTCGGGTAATATCA	M,aa,ab,ac,ad,ae,af,ag,ah,ai,aj,ak,al,am,an,ao,ap,aq,ar,as,at,au,av,aw,ax,ay,az,ba,bb,bc,bd,be,bf,bg,bh,bi,bj,bk,bl,bm,bn,bo,bp,bq,br,bs,bt,bu,bv,bw,bx,by,bz,ca,cb,cc,cd,ce,cf,cg,ch,ci,cj,ck,cl,cm,cn,co,cp,cq,cr,cs,ct,cu,cv,cw,cx,cy,cz,da,db,dc,dd,de,df,dg,dh,di,dj,dk,dl,dm,dn,do,dp,dq,dr,ds,dt,du,dv,dw,dx,dy,dz,ea,eb,ec,ed,ee,ef,eg,eh,ei,ej,ek,el,em,en,eo,ep,eq,er,es,et,eu,ev,ew,ex,ey,ez,fa,fb,f…
>Marker606974	nnxnp
AATTATCAAGATTCTATTTCCTTCTCCAAGTTGGATATTATTACCCCATCACAGAAACTTTTGGCTAGGCAGTTGACATTTGAAATAGTTCCAGGGAAAAXXXXXXXXXXTTTTATATTTCTATACAAGATTACATCCGAGATGTCTGTAACTTTTTCAGGTCCTAATGGTAGCGGGAAGAGTTCTGTTTTCAGAGTCCTTAGAGGTCTT	M,aa,ab,ac,ad,ag,ah,ai,ak,an,ao,aq,ar,as,aw,ax,ay,az,ba,bc,bg,bj,bk,bl,bm,bn,bo,bp,bq,br,bs,bu,bw,bx,bz,ca,cb,ce,cf,cn,cp,cr,cu,cv,cw,cy,cz,da,db,de,df,dm,dn,dp,dq,ds,dx,dy,dz,eb,ed,eg,eh,ei,ek,el,ep,eq,es,et,ev,ew,ez,fb,fe,ff,fg,fj,fl,fm,fn,fo,fp,fq,fs,fz,ga,gb,gc,ge,gf,gh,gk,gl,gp,gu,gv,gx,gy,gz,ha,hb,hc,hd,hg,hm,ho,hr
GATTATCAAGATTCTATTTCCTTCTCCAAGTTGGATATTATTACCCCATCACAGAAACTTTTGGCTAGGCAGTTGACATTTGAAATAGTTCCAGGGAAAAXXXXXXXXXXTTTTATATTTCTATACAAGATTACATCCGAGATGTCTGTAACTTTTTCAGGTCCTAATGGTAGCGGGAAGAGTTCTGTTTTCAGAGTCCTTAGAGGTCTT	M,P,aa,ab,ac,ad,ae,af,ag,ah,ai,aj,ak,al,am,an,ao,ap,aq,ar,as,at,au,av,aw,ax,ay,az,ba,bb,bc,bd,be,bf,bg,bh,bi,bj,bk,bl,bm,bn,bo,bp,bq,br,bs,bt,bu,bv,bw,bx,by,bz,ca,cb,cc,cd,ce,cf,cg,ch,ci,cj,ck,cl,cm,cn,co,cp,cq,cr,cs,ct,cu,cv,cw,cx,cy,cz,da,db,dc,dd,de,df,dg,dh,di,dj,dk,dl,dm,dn,do,dp,dq,dr,ds,dt,du,dv,dw,dx,dy,dz,ea,eb,ec,ed,ee,ef,eg,ei,ej,ek,el,em,en,eo,ep,eq,er,es,et,eu,ev,ew,ex,ey,ez,fa,fb,fc…
>Marker607336	abxcc
TTGGACCTTGTTGGTGTTTTCATCATATGTTACTTTTAAGTTTGCATCTGCATGCATTCCTGGTTGCATCAGATTTCCTATACATTTTTCAGATCTAGGTXXXXXXXXXXGCATCAGTGATGGAGAATATCAGATATACGAGCAGGATAGTGATGACAGCTATTCTGGGGATGACGACAACTAAATTTAAATTCTAGCAGATGATATGGA	P,aa,ae,af,ah,am,an,ap,aq,ar,at,au,av,aw,ax,ay,az,bb,bf,bi,bq,bu,bv,bw,by,ce,cf,cg,cj,cn,cp,cq,cs,cu,da,dd,de,df,di,dk,dn,do,dp,dr,ds,dt,du,dv,dw,dy,ea,ec,ee,eh,ei,ej,ep,es,ev,ez,fa,fc,ff,fg,fh,fi,fj,fl,fq,ft,fx,fz,ga,gh,gl,gp,gr,gs,gt,gu,gx,gy,ha,hd,hg,hi,hq
TTGGACCTTGTTGATGTTTTCATCATATGTTACTTTTAAGTTTGCATCTGCATGCATTCCCGGTTGCATCAGATTTCCCATACATTTTTCAGATCTAGGTXXXXXXXXXXGCATCAGTGATGGAGAATATCAGATATACGAGCAGGATAGTGATGACAGCTATTCTGGGGATGATGACAACTAAATTTAAATTCTAGCAGATGATATGGA	M,ab,ad,ae,af,ag,ah,ai,aj,ak,al,am,an,ao,ap,aq,as,at,au,av,aw,ax,ay,az,ba,bb,bc,bd,be,bf,bg,bh,bi,bj,bk,bl,bm,bn,bo,bp,bq,br,bs,bt,bu,bv,bw,bx,by,bz,ca,cb,cc,cd,ce,cf,cg,ci,cj,ck,cl,cm,cn,co,cp,cq,cr,ct,cu,cw,cx,cy,cz,db,dd,de,df,dg,dh,di,dj,dk,dl,dm,dn,do,dp,dq,dr,ds,du,dv,dw,dx,dy,dz,ea,eb,ec,ed,ee,ef,eg,eh,ei,ej,ek,el,em,en,eo,ep,eq,er,es,et,eu,ev,ew,ex,ey,ez,fa,fb,fc,fd,fe,ff,fg,fi,fj,fk,fl,f…
TTGGACCTTGTTAGTGTTTTCATCATATGTTACTTTTAAGTTTGCATCTGCATGCATTCCTGGTTGCATCAGATTTCCTATACATTTTTCAGATCTAGGTXXXXXXXXXXGCATCAGTGATGGAGAATATCAGATATACGAGCAGGATAGTGATGACAGCTATTCTGGGGATGACGACAACTAAATTTAAATTCTAGCAGATGATATGGA	P,ab,ac,ad,ag,ai,aj,ak,al,as,ba,bc,bd,be,bg,bh,bj,bk,bl,bm,bn,bo,bp,br,bs,bt,bu,bx,bz,ca,cb,cc,cd,ch,ci,ck,cl,cm,cn,co,cr,ct,cv,cw,cx,cy,cz,db,dg,dh,dj,dl,dm,dn,dx,dz,eb,ed,ef,eg,el,em,en,eo,eq,er,et,eu,ew,ex,fb,fd,fm,fn,fo,fr,fs,fu,fy,gb,gc,gd,ge,gf,gg,gi,gj,gk,gm,gn,go,gq,gv,gw,gz,hb,hc,he,hf,hh,hj,hk,hm,hp,hr
>Marker608532	abxcc
AGAAAGAGAGGAGACTGAGTAAAGAGAAATGAACTGCAAAAGCTTCAAGAAATGAGAGACATATGCCATTATCTTTGATGGGTCTTTCCCTTTTCCGTATXXXXXXXXXXCCACTAGCCCCATATTTTTCGCTGATTTTTTCTTGCTGATTTTCTCGGGAAAGGTCTAGCTTCCAGGCATTCGCTGGTTTTTGAGGAGTGCGAAAGATAT	P,ab,ac,ad,ae,ag,ai,ak,al,ao,aq,as,az,bc,bd,be,bf,bg,bh,bk,bl,bm,bo,bp,bs,bt,bu,bw,bx,ca,cb,cc,cd,ce,cf,cg,ci,ck,co,ct,cw,cx,cz,da,db,dc,dd,de,df,dg,dh,dj,dm,dn,do,dq,dt,dw,dx,dy,dz,ec,ed,ee,ef,eg,eh,ek,el,em,en,eq,er,et,ew,ex,ey,fd,fe,ff,fn,fo,fq,fr,fs,fu,fv,fy,gb,gc,gf,gj,gk,gm,go,gs,gu,gv,gz,ha,hb,hc,hd,he,hf,hg,hj,hl,hm,hn,ho,hp,hq,hr
AGAAAGAGAGGAGACTGAGTAAAGATAAATGAACTGCAAAAGCTTCAAGAAATGAGAGACATATGCCATTATCTTTGATGGGTCTTTCCCTTTTCCGCATXXXXXXXXXXCCACTAGCCCCATATTTTTCGCTGATTTTTTCTTGCTGATTTTCTCGGAAAAGGTCCAGCTTCCAGGCATTCGCTGGTTTTTGAGGAGTGCGAAAGATAT	M,ab,ad,ae,af,aj,am,an,ap,ar,as,at,au,av,aw,bb,bd,be,bf,bg,bh,bi,bl,bm,bs,bt,bv,bz,cb,cc,cd,cf,ch,cj,ck,cl,cm,cn,co,cq,cr,cs,ct,cx,cy,dc,dg,dh,di,dj,dk,dl,dn,do,dr,dt,du,dv,dw,dy,eb,ec,ee,ef,eh,ei,ej,em,en,er,et,eu,ex,ey,fa,fc,fd,fe,fh,fk,fl,fr,fs,ft,fu,fw,fy,ga,gd,ge,gg,gh,gk,gm,gn,go,gq,gs,gt,gu,gw,gz,hc,he,hf,hh,hi,hj,hk,hl,hm,ho,hq,hr
AGAAAGAGAGGAGACTGAGTAAAGAGAAATGAACTGCAAAAGCTTCAAGAAATGAGAGACATATGCCATTATCTTTGATGGGTCTTTCCCTTTTCCGTATXXXXXXXXXXCCACTAACCCCATATTTTTCGCTGATTTTTTCTTGCTGATTTTCTCGGGAAAGGTCCAGCTCCCAGGCATTCGCTGGTTTTTGAGGAGTGCGAAAGATAT	P,aa,af,ah,aj,am,an,ap,ar,at,au,av,aw,ax,ay,ba,bb,bc,bd,bi,bj,bn,bq,br,bt,bv,by,bz,cf,ch,cj,cl,cm,cn,cp,cq,cr,cs,cu,cv,cy,df,di,dk,dl,dp,dr,ds,du,dv,ea,eb,ei,ej,eo,ep,es,eu,ev,ez,fa,fb,fc,fg,fh,fi,fj,fk,fl,fm,fo,fp,fq,ft,fw,fx,fy,fz,ga,gd,ge,gg,gh,gi,gj,gl,gn,gp,gq,gr,gt,gw,gx,gy,hg,hh,hi,hj,hk,hq
>Marker608834	abxcc
AGGTGAAGTGGGGCATGCAGTTACAAAATATGACAGTGGCTATAATGGATACTGTTCTCAACAATAACATGATAAAAATGAAGAATAAAAGACAAATGATXXXXXXXXXXTACACTACTGGATGTTTTAAGAAATTCACAAGAAGATAACAAGTTGGCTAATCACATAAACTTCTACAGCTTCTGACCCAACTGCCCCCACGACAGTTCA	P,aa,ab,ac,af,ag,ah,aj,an,at,au,aw,ax,az,ba,be,bf,bg,bh,bi,bk,bm,bn,bp,br,bt,bx,bz,cc,cd,ce,cf,ch,cj,cm,cp,cq,cr,cs,cv,cx,cy,da,db,dc,dd,de,dg,dh,di,dk,dl,dm,dn,do,dp,ds,dv,ec,ef,eh,ei,ek,em,en,eo,es,et,ew,ex,fb,fc,fd,fg,fh,fi,fj,fk,fm,fn,fp,fs,fw,gc,ge,gg,gh,gi,gl,gn,go,gp,gr,gt,gu,gy,ha,hc,hh,hn,hp,hr
AGGTGAAGTGGGGCATGCAGTTACAAAATATGACAGTGGCTATAATGGATACTGTTCTCAACAATAACATGATAAAAATGAAGAATAAAAGACAAATGATXXXXXXXXXXTACACTACTGGATGTTTTAAGAAATTCACAAGAAGATAACAAGTTGGCTAATCACATAAACTTCTACAGCTTCTGACCCAACTGCCCCCATGACAGTTCA	P,ad,ae,ai,ak,al,am,ao,ap,aq,ar,as,at,av,ay,bb,bc,bd,bg,bj,bl,bo,bq,bs,bu,bv,bw,by,ca,cb,cg,ci,ck,cl,cn,co,ct,cu,cw,cz,df,dj,dn,dq,dr,dt,du,dw,dx,dy,dz,ea,eb,ed,ee,eg,ej,el,ep,eq,er,eu,ev,ey,ez,fa,fe,ff,fi,fl,fo,fq,fr,ft,fu,fv,fx,fy,fz,ga,gb,gd,gf,gh,gj,gk,gm,go,gq,gs,gv,gw,gx,gz,hb,hd,he,hf,hg,hi,hj,hl,hm,hn,ho,hq,hr
AGGTGAAGGGGGGCATGCAGTTACAAAATATGACAGTGGCTATAATGGATACTGTTCTCAACAATAACATGATAAAAATGAAGAATAAAAGACAAATGAAXXXXXXXXXXTACACTACTGGATGTTTTAAGAAATTCACAAGAAGCTAACAAGTTGGCTAATCACATATACTTCTACTGCTTCTGACCCAACTGCCCCCACAACAGTTCA	M,aa,ab,ac,ad,ae,af,ag,ah,ai,aj,ak,al,am,an,ao,ap,aq,ar,as,at,au,av,aw,ax,ay,az,ba,bb,bc,bd,be,bf,bg,bh,bi,bj,bk,bl,bm,bn,bo,bp,bq,br,bs,bt,bu,bv,bw,bx,by,bz,ca,cb,cc,cd,ce,cf,cg,ch,ci,cj,ck,cl,cm,cn,co,cp,cq,cr,cs,ct,cu,cv,cw,cx,cy,cz,da,db,dc,dd,de,df,dg,dh,di,dj,dk,dl,dm,dn,do,dp,dq,dr,ds,dt,du,dv,dw,dx,dy,dz,ea,eb,ec,ed,ee,ef,eg,eh,ei,ej,ek,el,em,en,eo,ep,eq,er,es,et,eu,ev,ew,ex,ey,ez,fa,fb,f…
>Marker609186	abxcc
AATGTTTGCACTCTTTAAAATGTAGATGCAGAGTTTTACGATGTTGTAAGAATGCACATTTTAAAAGTGTGCCATCTACATCTTTATATATGTTTATATAXXXXXXXXXXCACAGATAGCAGCAACAAACAAAAAAACAGACTCCAATGTGTTCAAATATGTATTTTAATATATTTTAGCTGCATCATCATTTTGTTAAAGTGAGGCTGC	P,aa,ae,ai,aj,ak,al,am,ao,ar,as,at,av,ay,bb,bc,bh,bk,bl,bn,bq,br,bs,bv,bx,by,cg,ci,ck,cl,cm,co,ct,cu,db,dj,dm,dn,do,dp,dq,dr,ds,du,dv,ef,eo,ep,eq,er,eu,ev,ey,ez,fa,fc,fh,fi,fo,fp,fr,ft,fv,fx,fz,ga,gb,gd,gf,gj,gk,gm,gn,gp,gr,gs,gw,gz,hf,hg,hh,hj,hq
AATGTTTGCACTCTTTAAAATGTAGATGCAGAGTTTTATGATGTTGTAAGAATGCACATTTTAAAAGTGTGCCATCTACATCTTTATATATGTTTATATAXXXXXXXXXXCACAGATTTCAGCAACAAACAAAAAAACAGACTCCAATGTGTTCAAATATGTATTTTAATATATTTTAGCTGCATCATCATTTTGTTAAAGTGAGGCTGC	P,ab,ac,ad,af,ag,ah,an,ap,aq,au,aw,ax,az,ba,bd,be,bf,bg,bi,bj,bm,bo,bp,bt,bu,bw,bz,ca,cb,cc,cd,ce,cf,ch,cj,cn,cp,cq,cr,cs,cw,cx,cy,cz,da,dc,dd,df,dg,dh,di,dk,dn,do,dx,dy,dz,eb,ec,ed,ee,ei,em,en,es,et,ew,ex,fb,fd,fj,fk,fl,fm,fn,fq,fs,fu,fw,fy,gc,ge,gg,gh,gi,gl,gn,go,gq,gt,gu,gv,gx,ha,hb,hc,hi,hm,hr
AATGTTTGCACTCTTTAAAATGTAGATGCAGAGTTTTACGATGTTGTAAGAATGCACATTTTAAAAGTGTGCCATCTACATCTTTATATATGTTTATATAXXXXXXXXXXCACAGATTTTAGCAACAAACAAAAAAACAGACTCCAATGTGTTCAAATATGTATTTTTATATATTTTAGCTGCATCATCATTTGGTTAAAGTGAGGCTGC	M,ab,af,aj,aq,ar,au,av,ax,bc,bd,be,bg,bh,bi,bl,bm,bn,bs,bt,bu,bw,bz,ca,cb,cc,cd,cg,ci,ck,cm,cs,cu,cy,da,df,dg,di,do,dr,ds,dt,dx,dy,dz,ed,ee,ef,eq,et,eu,ex,fb,fd,fh,fi,fj,fk,fo,fp,fy,fz,ga,gd,gg,gj,gk,gl,go,gp,gs,hb,hc,hg,hj
>Marker609539	abxcc
TTGTTGCTCAATTCGATTGAGCTACAACCGGGCTCCTTCTGCACTCCTTTCTCCTTCATCAAGGTCCTCACCCTTGCCACTCCGTCCCAGTTACCAATTGXXXXXXXXXXATCTTCATATCCATAACAAGCTTGTATGCTTCTTCTATTTGCCCGGCACGACTAAGAAGATTCACCATGCAACCATAATGTTCAACTTTTGGTTCAATTG	M,aa,ab,ac,ad,ae,af,ag,ah,ai,aj,ak,al,am,an,ao,ap,aq,ar,as,at,au,av,aw,ax,ay,az,ba,bb,bc,bd,be,bf,bg,bh,bj,bk,bl,bm,bn,bo,bp,bq,br,bs,bt,bu,bv,bw,bx,by,bz,ca,cb,cc,cd,ce,cf,cg,ch,ci,cj,ck,cl,cm,cn,co,cp,cq,cr,cs,ct,cu,cv,cw,cx,cz,da,db,dc,dd,de,df,dg,dh,di,dj,dk,dl,dm,dn,do,dp,dq,dr,ds,dt,du,dv,dw,dx,dy,dz,ea,eb,ec,ed,ee,ef,eg,eh,ei,ej,ek,el,em,en,eo,ep,eq,er,es,et,eu,ev,ew,ex,ey,ez,fa,fb,fc,fd,f…
TTGTTGCTCAATTCGATTGAGCTACAACCGGGCTCCTTCTGCACTCCTTTCTCCTTCATCAAGGTCCTCACCCTTGCCACTCCGTCCCAGTTACCAATTGXXXXXXXXXXATCTTCATATCCACAACAAGCTTGTATGCTTCTTCTACGTGCCCGGCATGACTAAGAAGATTTACCATGCAACCATAATGTTCAACTTTTGGTTCAATTG	P,ab,ac,ad,af,ag,ah,an,au,aw,ax,az,ba,be,bf,bg,bh,bi,bj,bm,bn,bo,bp,br,bt,bx,bz,cc,cd,ce,cf,ch,cj,ck,cn,cp,cq,cr,cs,cv,cx,cy,cz,da,db,dc,dd,de,dg,dh,di,dk,dl,dm,dn,do,ds,dw,ec,ed,eh,ei,ek,em,en,eo,ep,es,et,ew,ex,fb,fc,fd,fg,fh,fj,fk,fm,fn,fp,fs,fw,gc,ge,gg,gh,gi,gl,gn,go,gp,gr,gt,gu,gv,gy,ha,hb,hc,hd,hh,hk,hp,hr
TTGTTGCTCAATTCTATTGAGCTACAACCGGGCTCCTTCTGCACTCCTTTCTCCTTCATCAAGGTCCTCACCCTTGCCACTCCGTCCCAGTTACCAATTGXXXXXXXXXXATCTTCATATCCACAACAAGCTTGTATGCTTCTTCTACGTGCCCGGCATGACTAAGAAGATTTACCATGCAACCATAATGTTCAACTTTTGGTTCAATTG	P,aa,ae,ai,aj,ak,al,am,ao,ap,aq,ar,as,at,av,ay,bb,bc,bd,bk,bl,bq,bs,bu,bv,bw,by,ca,cb,cg,ci,cl,cm,co,ct,cu,cw,df,dj,dp,dq,dr,dt,du,dv,dx,dy,dz,ea,eb,ee,ef,eg,ej,el,ep,eq,er,eu,ev,ey,ez,fa,fe,ff,fi,fl,fo,fq,fr,ft,fu,fv,fx,fy,fz,ga,gb,gd,gf,gj,gk,gm,gq,gs,gw,gx,gz,hd,he,hf,hg,hi,hj,hl,hm,hn,ho,hq
>Marker609754	abxcc
TGACAAGTCTGTTTTCATTTCGACCACGTATACGTTGACACGACCAGAAATTTTTCTGTGGCTCATGCAGAGTTAGTGCCCTGTTTTGACAGCTTTCTCAXXXXXXXXXXAAAAATGGCAGCACGAAGAGCTGTTAGCACATCCCAACATGTCGGAAATGTGGGGTTCGATAATTAACGCTGAAACTTTGTTGAAGTGCTACAATATGTT	P,ae,af,ah,am,an,ao,aq,at,au,aw,ax,ay,az,bb,bf,bi,bp,bq,bv,bw,by,bz,ce,cf,cg,cj,cm,cn,cp,cq,cs,cu,da,dd,de,df,dg,di,dk,dn,do,dq,dr,ds,dt,du,dv,dw,dy,ec,ee,eh,ei,ej,ep,es,ev,ew,ez,fa,fc,ff,fg,fh,fi,fj,fl,fn,fo,fp,fq,fs,ft,fv,fx,fy,fz,gd,gh,gl,gn,go,gp,gr,gs,gt,gu,gx,gy,gz,ha,hd,hg,hi,hn,ho,hq
TGACAAGTCTATTTTCATTTCAACCACGTATACGTTGACAGGACCAGAAATTTTTCTGTGGCTCATGCAGAGTTAGTGCCCTGTTTTGACAGCTTTCTCAXXXXXXXXXXAAAAATTGCAGCACGAAGAGCTGTTAGCACATCCCAACATGTCGGAAATGTGGGGTTCGATAATTAACGCTGAAACTTTGTTGAAGTGCTACAATATGTT	M,aa,ab,ac,ad,ae,af,ag,ah,ai,aj,ak,al,am,an,ao,ap,aq,ar,as,at,au,av,aw,ax,ay,az,ba,bb,bc,bd,be,bf,bg,bh,bi,bj,bk,bl,bm,bn,bo,bp,bq,br,bs,bt,bu,bv,bw,bx,by,bz,ca,cb,cc,cd,ce,cf,cg,ch,ci,cj,ck,cl,cm,cn,co,cp,cq,cr,cs,ct,cu,cv,cw,cx,cy,cz,da,db,dc,dd,de,df,dg,dh,di,dj,dk,dl,dm,dn,do,dp,dq,dr,ds,dt,du,dv,dw,dx,dy,dz,ea,eb,ec,ed,ee,ef,eg,eh,ei,ej,ek,el,em,en,eo,ep,eq,er,es,et,eu,ev,ew,ex,ey,ez,fa,fb,f…
TGACAAGTCTGTTTTCATTTCGACCACGTATACGTTGACAGGACCAGAAATTTTTCTGTGGCTCATGCAGAGTTAGTGCCCTGTTTTGACAGCTTTCTCAXXXXXXXXXXAAAAATGGCAGCACGAAGAGCTGTTAGCACATCCCAACATGTCGGAAATGTGGGGTTCGATAATTAACGCTGAAACTTTGTTGAAGTGCTACAATATGTT	P,aa,ab,ac,ad,ae,ag,ai,aj,ak,al,am,ap,ar,as,av,ba,bc,bd,be,bg,bh,bj,bk,bl,bm,bn,bo,br,bs,bt,bu,bv,bx,bz,ca,cb,cc,cd,ch,ci,ck,cl,co,cr,ct,cv,cw,cx,cy,cz,db,dc,dh,dj,dl,dm,dp,dw,dx,dz,ea,eb,ed,ef,eg,ek,el,em,en,eo,eq,er,et,eu,ew,ex,ey,fb,fd,fe,fh,fk,fm,fr,fu,fw,fy,ga,gb,gc,gd,ge,gf,gg,gi,gj,gk,gm,gn,gq,gv,gw,gz,hb,hc,hd,he,hf,hh,hj,hk,hl,hm,hp,hr
>Marker611175	abxcc
AAGACAGACTGATAATTCATATTGTTGAACCTGTATCTGATTTGATGCTGATAGACCTCCTATGGAACAAATGTAGAACAGAATGCATATAGCATAGGTTXXXXXXXXXXGTATGTTTATTTATTAAAATGCTGCTCATCTAGGACATATCTAGAGCGTATTGGAATTAGTTGCTATTTATAGGTCTGGGTTTGTTTTGCCTGTTGCTGT	M,aa,ab,ac,ad,ae,af,ag,ah,ai,aj,ak,al,am,an,ao,ap,aq,ar,as,at,au,av,aw,ax,ay,az,ba,bb,bc,bd,be,bf,bg,bh,bj,bk,bl,bm,bn,bo,bp,bq,br,bs,bt,bu,bv,bw,bx,by,bz,ca,cb,cc,cd,ce,cf,cg,ch,ci,cj,ck,cl,cm,cn,co,cp,cq,cr,cs,ct,cu,cv,cw,cy,cz,da,db,dc,dd,de,df,dg,dh,di,dk,dl,dm,dn,do,dp,dq,dr,ds,dt,du,dv,dx,dy,dz,eb,ec,ed,ee,ef,ei,ej,em,en,eo,ep,eq,er,es,et,eu,ev,ew,ex,ey,ez,fa,fb,fc,fd,fe,ff,fi,fj,fk,fl,fm,f…
AAGACAGACTGATAATTCATATTGTTGAACCTGTATCTGATTTGATGCTGATAGACCTCCTATGGAACAAATGTAGAACAGAATGCATATAGCATAGGTTXXXXXXXXXXGTATGTTTATTTATTAAAATGCTGCTCATCTAGGACATATCTAGAGCATATTGGAATTAGTTGCTATTTATAGGTCTGGGTTTGTTTTGCTTGTTGCTGT	P,ac,ad,ae,af,ag,ai,ak,al,am,ao,ap,aq,as,at,bb,bd,be,bf,bg,bh,bl,bm,bo,bp,bq,bs,bu,bv,bw,ca,cb,ce,cg,ci,ck,cn,co,ct,cw,cx,cz,dc,dd,de,df,dh,dj,dm,dn,do,dq,dr,dt,dx,dy,dz,eb,ed,ee,ei,en,er,et,eu,ev,ew,ey,ez,fa,fd,fe,ff,fg,fi,fm,fo,fq,fr,fs,ft,fu,fv,fx,fy,gb,gf,gk,gm,gn,go,gs,gu,gv,gw,gz,hd,hf,hg,hi,hl,hm,hr
AAGACAGACTGATAATTCATATTGTTGAACGTGTATCTGATTTGATGCTGATAGACCTCCTATGGAACAAATGTAGAACAGAATGCATATAGCATAGGTTXXXXXXXXXXGTATGTTTATTTATTAAAATGCTGCTCATCTAGGACATATCTAGAGCATATTGGAATTAGTTGCTATTTATAGGTCTGGGTTTGTTTTGCTTGTTGCTGT	P,aa,ab,af,ah,aj,an,au,av,aw,ax,ay,az,ba,bc,bi,bj,bk,bn,br,bt,bx,by,bz,cc,cd,cf,cj,cl,cm,cp,cq,cr,cs,cv,cy,da,db,dg,di,dk,dl,dp,ds,du,dv,ec,ef,eo,ep,eq,es,ex,fb,fc,fh,fj,fk,fl,fn,fp,fx,fy,fz,ga,gd,ge,gg,gh,gi,gj,gl,gn,gp,gq,gr,gt,gx,gy,ha,hc,hh,hj,hq
>Marker612546	abxcc
CATGCACAAAGCCAGGACCTGAAATAATCCTATTTCCTCCAAAGTTTAAGAACATGAACTGTGACAGACACAGTGGTATAGAGACATATATAGATCTCAAXXXXXXXXXXCAGGTCCATAAACACAACCTTACTCAAACAGGGTTGAATGGATGTATCGTAACTAACCAATTCTCTGAAAATACCAAAAGAAGATGAATGAAAACATACT	M,aa,ab,ac,ad,ae,af,ag,ah,ai,aj,ak,al,am,an,ao,ap,aq,ar,as,at,au,av,aw,ax,ay,az,ba,bb,bc,bd,be,bf,bg,bh,bi,bj,bk,bl,bm,bn,bo,bp,bq,br,bs,bt,bu,bv,bw,bx,by,bz,ca,cb,cc,cd,ce,cf,cg,ch,ci,cj,ck,cl,cm,cn,co,cp,cq,cr,cs,ct,cu,cv,cw,cx,cy,cz,da,db,dc,dd,de,df,dg,dh,di,dj,dk,dl,dm,dn,do,dp,dq,dr,ds,dt,du,dv,dw,dx,dy,dz,ea,eb,ec,ed,ee,ef,eg,eh,ei,ej,ek,el,em,en,eo,ep,eq,er,es,et,eu,ev,ew,ex,ey,ez,fa,fb,f…
CATGCACAAAGCCAGGACCTGAAATAATCCTATTTCCTCCAAAGTTTATGAACATGAACTGTGACAGACACAGTGGTATAGAGACATACATAGATCTCAAXXXXXXXXXXCATGTCCATAAACACAACCCTACTCAAACAGGGTTGAATGGATATATCGTAACTAACCAATTCTCTGAAAATACCAAAAGAAGATGAATAAAAACATACT	P,aa,ab,ac,af,ag,ah,aj,an,au,aw,ax,az,ba,be,bf,bg,bh,bi,bk,bm,bn,bp,br,bt,bx,bz,cc,cd,ce,cf,ch,cj,ck,cm,cp,cq,cr,cs,cv,cx,cy,da,db,dc,dd,de,df,dg,dh,di,dk,dl,dm,dn,do,dp,ds,dv,dw,ec,ef,eh,ei,ek,em,en,eo,ep,es,et,ew,ex,fb,fc,fd,fg,fh,fj,fk,fm,fn,fp,fs,fw,gc,ge,gg,gh,gi,gl,gn,go,gp,gr,gt,gu,gv,gy,gz,ha,hc,hh,hk,hp,hq,hr
CATGCACAAAGCCAGGAGCTGAAATAATCCTATTTCCTCCAAAGTTTATGAACATGAACTGTGACAGACACAGTGGTATAGAGACATACATAGATCTCAAXXXXXXXXXXCAGGTCCATAAACACAACCCTACTCAAACAGGGTTGAATGGATATATCGTAACTAACCAATTCTCTGAAAATACCAAAAGAAGATGAATAAAAACATACT	P,ad,ae,ai,ak,al,am,ao,ap,aq,ar,as,at,av,ay,bb,bc,bd,bg,bj,bk,bl,bo,bq,bs,bu,bv,bw,bx,by,ca,cb,cc,cg,ci,cj,cl,cn,co,ct,cu,cw,cz,df,dj,dn,dp,dq,dr,dt,du,dw,dx,dy,dz,ea,eb,ed,ee,ef,eg,eh,ej,el,ep,eq,er,et,eu,ev,ey,ez,fa,fe,ff,fg,fi,fl,fo,fq,fr,ft,fu,fv,fx,fy,fz,ga,gb,gd,gf,gj,gk,gm,gq,gs,gw,gx,gz,hb,hd,he,hf,hg,hi,hj,hl,hm,ho,hq,hr
>Marker612723	abxcc
GCATATTATTCTAAGTAACCATTAGTAAAGTTTTGAACCACATTGTTTGCAATTGTAGTCATAACATATGGACATTAAATATCCATTTGTTTGATTTGCAXXXXXXXXXXACCTGGGGTGATGTTAGTCATCTCAACCAAACAGGATTTCTAAAGTCTGGTTTTGGTGGGGACTCAACTTCTGGTTAGATCTTGGGCGGTGCTTCTGATG	P,aa,ae,ai,aj,ak,al,am,ao,ap,aq,ar,as,at,av,bb,bc,bd,bh,bk,bl,bq,bs,bv,by,ca,cb,cg,ci,ck,cl,cm,co,ct,cu,cw,dj,dm,dn,do,dp,dq,dr,dt,du,dv,dz,ea,ee,ef,ej,el,eo,ep,eq,er,eu,ev,ey,ez,fa,fe,ff,fi,fl,fo,fp,fq,fr,ft,fu,fv,fx,fy,fz,ga,gb,gd,gf,gj,gk,gm,gp,gq,gw,gx,gz,hd,he,hf,hg,hj,hl,hm,hn,ho,hq
GCATATGATTCTAAGTAACCATTAGTAAAGTTTTGAACCACATTGTTTGCAATTGTAGTCATAACATATGGACATTAAATATCCATTTGTTTGATTTGCAXXXXXXXXXXACCTGGGGTGATGTTAGTCATCTCAACCAAACAGGATTTCTAAAGTCTGGTTTTGGTGGGGACTCAACTTCTGGTTAGATCTTGGGCGGTGCTTCTGATG	P,ab,ac,ad,af,ag,ah,an,au,aw,ax,az,ba,be,bf,bg,bi,bj,bo,bp,br,bt,bw,bx,bz,cc,cd,ce,cf,cj,cn,cp,cq,cr,cs,cv,cx,cy,cz,da,db,dd,de,dg,dh,di,dk,dn,ds,dx,dy,eb,ec,ed,eg,eh,ei,ek,em,en,es,et,ew,ex,fb,fc,fd,fg,fh,fj,fk,fn,fs,fw,ge,gg,gh,gi,gl,gn,go,gr,gt,gu,gv,gy,ha,hb,hc,hh,hi,hk,hp,hr
GCATATGATTCTAAGTAACCATTAGTAAAGTTTTGAACCACATTGTTTGCAATTGTAGTCATAACATAAGGACATTAAATAGCCATTTGTTTGATTTGCAXXXXXXXXXXACCTGGGGTGATGTTAGTCATCTCAACCAAACAGGATTTCTAAAGTCTGGTTTTGGTGGGGACTCAACTTCTGGTTAGTTCTTGGGCGGTGCTTCTGATG	M,aa,ab,ac,ad,ae,af,ah,ai,aj,ak,al,am,an,ao,ap,aq,ar,as,at,au,aw,ax,ay,az,ba,bb,bc,bd,be,bf,bg,bh,bi,bj,bk,bl,bm,bn,bo,bp,bq,br,bs,bt,bu,bv,bw,bx,by,bz,ca,cb,cc,cd,ce,cf,cg,ch,ci,cj,ck,cl,cn,co,cp,cq,cr,cs,ct,cu,cv,cw,cy,cz,da,db,dc,dd,de,dg,dh,di,dj,dm,dn,do,dp,dq,dr,ds,dt,du,dv,dw,dx,dy,dz,ea,eb,ec,ed,ee,ef,eg,eh,ei,ej,ek,el,em,en,eo,ep,eq,er,es,et,eu,ev,ew,ex,ey,ez,fa,fb,fc,fd,fe,ff,fg,fh,fi,f…
>Marker614505	abxcc
AACCGACAACGCTACTGAGAATCACTGGAACTCGACGTTAAAACGTTAGTGCTCTTCGATAATGTTTGATAAAGGGAACTGTTGTGGGTGGGAAAATCAAXXXXXXXXXXCATCTGGAACATTCTATACACGCCAAATGCATGAGCTTAAGTAACATAATCGTGCTAACGAACCGAGCGGAATAACGAACCTATAACTAACTTGCTGACT	P,ab,ac,af,ag,ah,an,au,aw,ax,az,ba,be,bf,bg,bh,bi,bj,bm,bn,bo,bp,br,bt,bx,bz,cc,cd,ce,cf,ch,cj,ck,cn,cp,cq,cr,cv,da,db,dc,dd,de,dg,dh,di,dk,dl,dm,dn,dw,ec,ed,eh,ei,ek,em,en,eo,et,ew,fb,fc,fd,fg,fh,fj,fk,fn,fp,fs,fw,ge,gg,gh,gi,gl,gn,go,gp,gr,gt,gu,gv,gy,hb,hc,hh,hk,hl,hp,hq,hr
AACCGACAACGCTACTGAGAATCACTGGAACTCGACGTTAAAACGTTAGTGCTCTTCGATAATGGGAACTGTTATGGGTGGGAAAATCAAAGTTTATTTAXXXXXXXXXXCATCTGGAATATTCTATACACGCCAAATGCATGAGCTTAAGTAACATAATCGTGCTAACGAACTGAGCTGAATAACAAACCTATAACTAACTCGCTGACT	M,aa,ab,ac,ad,ae,af,ah,ai,ak,am,ao,ap,ar,at,au,av,ax,az,ba,bb,bc,bd,be,bg,bh,bi,bk,bm,bo,bp,bq,br,bs,bt,bu,bv,bw,bx,by,bz,ca,cb,cc,cd,ce,cf,cg,ch,ci,cj,ck,cl,cn,co,cp,cq,cs,ct,cu,cw,cx,cy,da,db,dc,dd,de,df,dg,dh,di,dj,dk,dl,dm,dn,do,dp,dq,dr,ds,dt,du,dv,dx,dz,ea,eb,ec,ed,ee,ef,eh,ei,ek,el,em,en,eo,ep,er,es,et,eu,ev,ew,ex,ey,ez,fa,fb,fc,ff,fg,fh,fi,fj,fk,fo,fp,fq,fs,ft,fu,fv,fy,fz,ga,gb,gc,ge,gf,g…
AACCGACAACGCTACTGAGAATCACTGGAACTCGACGTTAAAACGTTAGTGCTCTTCGATAATGTTTGATAAAGGGAACTGTTGTGGGTGGGAAAATCAAXXXXXXXXXXCATCTGGAACATTCTATACACGCCAAATGCATGAGCTTAAGTAACATAATCGTGCTAACGAACCGAGCTGAATAACGAACCTATAACTAACTTGCTGACT	P,aa,ae,ai,aj,ak,al,am,ao,ap,ar,as,at,av,ay,bb,bc,bd,bk,bl,bq,bs,bu,bv,bw,by,ca,cg,ci,cl,co,cw,df,dj,do,dp,dq,dr,dt,du,dv,dx,dy,dz,ea,eb,ee,ef,ej,el,ep,eq,er,ev,ey,ez,fa,fe,ff,fi,fo,fq,fr,fu,fv,fx,fy,fz,ga,gb,gd,gf,gj,gk,gm,gq,gs,gw,gx,gz,hd,he,hf,hg,hi,hj,hl,hm,ho,hq
>Marker616264	abxcc
CTTTCCGCTTCCTCCGTTTCAGGATTGGATATTCCCATAAAAGTTTTTAGTTCTACAACGCCGACCACGCTAATTTCACTAATCAATGAATAATGCTTTAXXXXXXXXXXAGACAACCTTAGGTGAATACGCGTTTCAACAGTGGCGAAATTTGTCAATGCATAATATTATCAAACGGAACCGTTTTTCGGCAGTTGCCATCTAAGTATG	P,ab,ac,ad,af,ag,ah,an,au,aw,ax,az,ba,be,bf,bg,bi,bj,bm,bo,bp,br,bt,bu,bw,bx,bz,cc,cd,ce,cf,ch,cj,cn,cp,cq,cr,cs,cv,cx,cy,da,db,dc,dd,de,dg,dh,di,dn,ds,dw,dx,dy,eb,ec,ed,eg,eh,ei,ek,em,en,es,et,ev,ew,ex,fb,fc,fd,fg,fh,fj,fk,fm,fn,fs,fw,fx,gc,ge,gg,gh,gi,gl,gm,gn,go,gr,gt,gu,gv,gy,ha,hb,hc,hh,hi,hk,hp,hr
CTTTCCGCTTCCTCCGTTTCAGGATTGGATCGTCCCATAAAAGTTTTTAGTTCTACAACGCCGCCCACGCTAATTTCACTAATCAATGAATAATGCTTTAXXXXXXXXXXAGACAACCTTAGGTGAATACGCGTTTCAACAGTGGCGAAATTTTTCAATGCATAATATTATCAAACGGAACCGTTTTTCGCCAGTTGCCATCTAAGTATG	M,ab,ad,af,aj,ao,aq,ar,av,ax,ay,bc,bd,be,bg,bh,bi,bm,bn,bs,bt,bu,bw,cb,cc,cd,cg,ci,ck,cm,cn,cq,cs,cy,cz,df,dg,di,dj,dn,do,dt,du,dy,dz,ed,ee,ef,eh,ei,el,eo,eq,et,eu,ex,fb,fd,fj,fk,fl,fo,fp,ft,fy,fz,ga,gd,gg,gh,gk,gl,gm,go,gp,gs,hb,hc,hf,hg,hj,hk,hm,ho
CTTTCCGCTTCCTCCGTTTCAGGATTGGATATTCCCATAAAAGTTTTTAGTTCTACAACGCCGACCACGCTAATTTCACTAATCAATGAATAATGCTTTAXXXXXXXXXXAGACAACCTTAGGTGAATACGCGTTTCAACAATGGCGAAATTTGTCAATGCATAATATTATCAAACGGAACCGTTTTTCGGCAGTTGCCATCTAAGTATG	P,aa,ae,ai,aj,ak,al,am,ao,ap,aq,ar,as,at,av,ay,ba,bb,bc,bd,bh,bk,bl,bn,bq,bs,bv,by,ca,cb,cg,ci,ck,cl,cm,co,ct,cu,cw,de,df,dj,dl,dm,do,dp,dq,dr,dt,du,dv,dz,ea,ee,ef,ej,el,eo,ep,eq,er,eu,ev,ey,ez,fa,fe,ff,fi,fl,fo,fp,fq,fr,ft,fu,fv,fx,fy,fz,ga,gb,gf,gj,gk,gm,gp,gq,gs,gw,gx,gz,hd,he,hf,hg,hj,hl,hm,hn,ho,hq
>Marker617933	abxcc
GGAAATTATAAGAAGAATAAGAAGAATGGCAACAGAATATGGAATATGTTCTGCACCAAGAAACTTGAAAGGAGCTCACCAACTATAAAAAATAAGAAATXXXXXXXXXXATCTATCAGAACAACAGAAGGATTAGACATTCACTTGAACATTTTAGCTATTCCTAAAATGAGAGTTAAGGTAATTGAGTTTAAATCCCTACGTTTTTTA	P,aa,ab,af,ah,aj,an,au,aw,ay,az,ba,bi,bk,bn,br,bt,bx,bz,cc,cd,ce,cf,ch,cj,cl,cm,cp,cq,cr,cv,cy,da,db,dc,dd,dg,di,dk,dl,do,dp,ds,dv,eb,ec,ef,em,en,eo,eq,es,et,ew,ex,fb,fc,fd,fh,fj,fk,fn,fp,fs,fw,fz,ge,gg,gh,gi,gj,gl,gn,gp,gr,gt,hc,hh,hj,hk
GGAAATTATAAGAAGAATAAGAAGAATGGCAACAGAATATGGAATATGTTCTGCACCAAGAAACTTGAAAGGAGCTCACCAACTATAAAAAATAAGAAATXXXXXXXXXXATCTATCAGAACAACAGAAGGATTAGACATTCACTTGAACATTTTAGCTATTCCTAAAATGAGAGTTAAGGTAATTGAGTTTAAATCCCTCCGTTTTTTA	P,ac,ad,ae,ag,ai,ak,am,ao,ap,aq,ar,as,at,av,bb,bc,bd,be,bf,bg,bh,bj,bl,bo,bq,bs,bv,bw,ca,cb,cg,ci,ck,cn,co,ct,cu,cw,cz,de,df,dh,dj,dm,dn,dq,dr,dt,dw,dx,dy,dz,ea,eb,ed,ee,eg,eh,ei,ej,ek,el,ep,er,eu,ev,ey,ez,fa,fe,ff,fg,fi,fl,fq,fr,ft,fu,fv,fx,fy,ga,gb,gf,gk,gm,go,gq,gs,gu,gw,gx,gz,hb,hd,he,hf,hg,hl,hm,ho,hq,hr
GGAAATTAGAAGAAGAATAAGAAGAATGGCAACAGAATATGAAATATGTTCTGCACCAAGAAACTTGAAAGGAGCTCACCAACTATAAAAAATAAGAAATXXXXXXXXXXATCTATCAGAACAACAGAAGGATTAGACATTCACTTGAACATTTTAGCTATTCCTAAAATGAGAGTTAAGGTAATTGTGTCTAAATCCCTACGTTTTTTA	M,ab,ad,af,aj,al,ao,ar,aw,ax,ay,bb,bc,bd,be,bg,bh,bi,bn,bs,bt,bu,bv,bw,cb,cc,ce,ci,ck,cn,co,cq,cu,cv,cz,df,dg,di,dl,dn,do,dt,du,dy,ed,ee,ef,eh,ei,el,eo,et,ex,ez,fb,fd,fj,fl,fo,fp,fu,fw,fy,fz,ga,gc,gd,gg,gh,gk,gm,go,gs,gt,gy,hb,hc,hf,hg,hj,hk,ho,hr
>Marker617944	ccxab
AATGGTATTCTGAATGAAATGAGGCAGAGGGTTGAGGATTTGGTTGAAGAGACATCTAGACAGAGGCAGCGAGCCGCAGAAAATGAACAGGAGCTTTGTCXXXXXXXXXXCAGTATGCGTTGAAATACTTGACCATACTTCATTTTATTGTTGAGTGTTTGTCAGTATTGTCAAGCATCATCTGTAGTAATGCTCCATTGATTTGACGAC	P,aa,ab,ac,ad,ae,af,ag,ah,ai,aj,ak,al,am,an,ao,ap,aq,ar,as,at,au,av,aw,ax,ay,az,ba,bb,bc,bd,be,bf,bg,bh,bi,bj,bk,bl,bm,bn,bo,bp,bq,br,bs,bt,bu,bv,bw,bx,by,bz,ca,cb,cc,cd,ce,cf,cg,ch,ci,cj,ck,cl,cm,cn,co,cp,cq,cr,cs,ct,cu,cv,cw,cx,cy,cz,da,db,dc,dd,de,df,dg,dh,di,dj,dk,dl,dm,dn,do,dp,dq,dr,ds,dt,du,dv,dw,dx,dy,dz,ea,eb,ec,ed,ee,ef,eg,eh,ei,ej,ek,el,em,en,eo,ep,eq,er,es,et,eu,ev,ew,ex,ey,ez,fa,fb,f…
AATGGTATTCTGAATGAAATGAGGCAGAGGGTTGAGGATTTGGTTGAAGAGACATCTAGACAGAGGCAGCGAGCTGCAGAAAATGAACAGGAGCTTTGTCXXXXXXXXXXCAGTATGCGTTGAAATACTTGACTATACTTCATTTTATTGTTGAGTGTTTGTCAGTATTGTCAAGCATCATCTGTAGTAATGCTCCATTGATTTGACGAC	M,aa,ac,ae,ag,ah,ai,ak,al,am,an,ap,aq,as,at,au,aw,ay,az,ba,bb,bf,bh,bi,bj,bk,bo,bp,bq,br,bv,bx,by,bz,ca,ce,cf,ch,cj,cl,cn,co,cp,cq,cr,ct,cv,cw,cx,cz,da,db,dc,dd,de,df,dh,dk,dl,dm,dn,dp,dq,ds,du,dv,dw,dx,ea,eb,ec,eg,ek,el,em,en,eo,ep,er,es,ev,ew,ey,ez,fa,fc,fe,ff,fg,fh,fi,fl,fm,fn,fq,fr,fs,fu,fv,fw,fx,fy,gb,gc,ge,gf,gh,gi,gj,gm,gn,gq,gr,gt,gu,gv,gw,gx,gy,gz,ha,hd,he,hf,hh,hi,hj,hl,hm,hn,ho,hp,hq
AATGGTATTCTGAATGAAATGAGGCAGAGGGTTGAGGATTTGGTTGAAGAGACATCTAGACAGAGGCAGCGAGCTGCAGAAAATGAACAGGAGCTTTGTCXXXXXXXXXXCAGTATGCGTTGAAATACTTGACTATACTTCATTTTATTGTTGAGTGCTTGTCAGTATTGTCAAGCATCATCTGTAGTAATGCTCCATTGATTTGACGAC	M,ab,ad,af,ai,aj,ao,aq,ar,at,av,ax,bc,bd,be,bg,bh,bi,bl,bm,bn,bs,bt,bu,bv,bw,bx,bz,ca,cb,cc,cd,cg,ci,ck,cm,co,cq,cs,cu,cy,df,dg,di,dj,do,dr,dt,dy,dz,ed,ee,ef,eh,ei,ej,el,eq,et,eu,ex,fb,fd,fe,fi,fj,fk,fo,fp,ft,fy,fz,ga,gd,ge,gg,gj,gk,gl,go,gp,gs,gv,hb,hc,hg,hj,hk,hm,hr
>Marker617984	abxcc
CTATTTATGTTTATACCCTTTGTTTTATTTTTACTTATTTTAATTTGAATTATATTGAGGAAGGAATTATTTATATCACACGATCTGTATTTTTAAATTTXXXXXXXXXXTTACACTCAAATATCAATTCTTAAGGTTTAAGATTTAATCTTAAGGACACTGCCATCGCACGCTTTGATTGATTGCTATTTGCTATTTCACATCTCCACT	M,aa,ab,ac,ad,ae,af,ag,ah,ai,aj,ak,al,am,an,ao,ap,aq,ar,at,au,av,aw,ax,ay,ba,bb,bc,bd,be,bf,bg,bh,bi,bj,bk,bl,bm,bn,bo,bp,bq,br,bs,bt,bu,bv,bw,bx,by,bz,cb,cc,cd,ce,cf,cg,ci,cj,ck,cl,cn,co,cp,cq,cr,cs,ct,cu,cv,cw,cx,cy,cz,da,db,dd,de,df,dg,dh,di,dj,dk,dl,dm,dn,do,dp,dq,dr,ds,dt,du,dv,dx,dy,dz,ea,eb,ec,ed,ee,ef,eg,em,en,eo,ep,eq,er,es,et,eu,ev,ew,ex,ey,fa,fb,fc,fd,fe,ff,fi,fj,fl,fn,fo,fp,fq,fr,fs,f…
CTATTTATGTTTATACCCTTTGTTTTATTTTTATTTATTTTAATTTGAATTATATTGAGGAAGGAATTATTTATATCACACGATCTGTATTTAAAAATTTXXXXXXXXXXTTACACTAAAATATCAATTCTTAAGGTTTAAGATTTAATCTTAAGGACACTGCCATCGCACGCTTTGATTGAGTGCTGTTTGCTATTTCACATCTCCACT	P,ad,ae,ai,ak,al,am,ao,ap,aq,as,at,av,ay,bb,bc,bd,bh,bj,bl,bo,bq,bs,bu,bv,bw,by,ca,cb,cg,ci,ck,cl,cn,co,cw,cz,df,dh,di,dj,dn,dq,dr,dt,dw,dx,dy,dz,ea,eb,ed,ee,ej,ep,eq,er,eu,ev,ey,ez,fa,fe,ff,fi,fl,fm,fo,fq,fr,ft,fu,fv,fw,fx,fy,fz,ga,gb,gd,gf,gi,gj,gk,gm,go,gq,gs,gv,gw,gx,gz,hb,hf,hg,hi,hj,ho,hq
CTATTTATGTTTATACCCTTTGTTTTATTTTTATTTATTTTAATTTGAATTATATTGAGGAAGGAATTATTTATATCACACGATCTGTATTTAAAAATTAXXXXXXXXXXTTACACTAAAATATCAATTCTTAAGGTTTAAGATTTAATCTTAAGGACACTGCCATCGCACGCTTTGATTGATTGCTGTTTGCTATTTCACATCTCCACT	P,aa,ab,ac,af,ag,ah,aj,an,au,aw,ax,ba,be,bf,bg,bi,bk,bm,bp,br,bt,bx,cc,cd,ce,cf,ch,cj,cm,cp,cq,cr,cs,cx,cy,da,db,dd,de,dg,dk,dl,dm,do,dp,dv,ec,ef,ei,em,en,eo,es,et,eu,ew,ex,fb,fc,fd,fk,fp,fs,gc,ge,gg,gh,gi,gl,gn,gp,gr,gt,gu,gy,ha,hc,hh,hr
>Marker619137	abxcc
GTTTCTTCTAGAAACCAGAACTGGACAGGAAAACATTTTGTGTAAATGTATTTTTTTCTGTTTTGTTCTTACTCGCAGCTGGACTATCAATACCAAGTATXXXXXXXXXXTGATGGTTTTCAACCTCAATGATGTTAGTCTCTGCTATGCATCCATGCCTTATAGGCTCTGTCATTAAGTATTTATTGCAAGGCTGACGTCATATGTTGA	P,aa,ae,ai,aj,ak,al,am,ao,ap,ar,as,at,av,ay,bb,bc,bg,bh,bk,bl,bn,bq,br,bs,bv,bx,by,cg,ci,ck,cl,cm,co,ct,cu,db,dj,dl,dm,do,dp,dq,dr,ds,dt,du,dv,ea,ef,ej,eo,ep,eq,er,et,eu,ev,ey,ez,fa,fc,fe,ff,fh,fi,fo,fp,fr,ft,fv,fx,fz,gb,gd,gf,gj,gk,gm,gn,gp,gr,gs,gw,gz,hd,hf,hg,hh,hj,hl,hn,ho,hq
GTTTCTTCTAGAAACCAGGACTGGACAGGAAAACATTTTGTGTAAATGTATTTTTTTCTGTTTTGTTCTTACTAGCAGCTGGACTATCAACACCAAGTATXXXXXXXXXXTGATGGTTTTCAACCTCAATGATGTTAGTCTCTGCTATACATCCATGCCTTATAGGCTCTGTTATTTAGTATTTATTGCAAGGCTGACGTCACATGTTGA	M,aa,ac,ad,ae,ag,ah,ai,ak,al,am,an,ap,as,at,au,aw,ay,az,ba,bb,bf,bg,bj,bk,bo,bp,bq,br,bv,bx,by,ca,ce,cf,ch,cj,cl,cn,co,cp,cq,cr,cv,cw,cx,cz,db,dc,dd,de,df,dh,dk,dl,dm,dn,dp,dq,du,dv,dw,ea,eb,ec,ek,en,eo,ep,er,es,ev,ew,ey,ez,fa,fc,fe,ff,fg,fl,fm,fn,fq,fr,fs,fu,fv,fw,fx,gb,gc,ge,gf,gh,gi,gj,gm,gn,gq,gr,gt,gu,gv,gw,gy,gz,ha,hd,he,hf,hh,hi,hl,hn,ho,hp,hq
GTTTCTTCTAGAAACCAGAACTGGACAGGAAAACATTTTGTGTAAATGTATTTTTTTCTGTTTTGTTCTTACTCACAGCTGGACTATCAATACCAAGTATXXXXXXXXXXTGATGGTTTTCAACCTCAATGATGTTAGTCTCTGCTATACATCCATGCCTTATAGGCTCTGTCATTAAGTATTTATTGCAAGGCTGACGTCATATGTTGA	P,ab,ac,af,ag,ah,an,ap,aq,au,aw,ax,az,ba,bd,be,bf,bg,bi,bj,bm,bo,bp,bt,bu,bw,bz,ca,cb,cc,cd,ce,cf,ch,cj,cn,cp,cq,cr,cs,cv,cw,cx,cy,cz,da,dc,dd,de,df,dg,dh,di,dk,dn,dw,dx,dy,dz,eb,ec,ed,ee,eg,eh,ei,ek,el,em,en,es,et,ew,ex,fb,fd,fg,fj,fk,fl,fm,fn,fp,fq,fs,fu,fw,fy,ga,gc,ge,gg,gh,gi,gj,gl,go,gq,gt,gu,gv,gx,gy,ha,hb,hc,he,hi,hk,hm,hp,hr
>Marker619255	abxcc
AAGGGCTCTTAGCAAGATAGAAGGTTGAAAGCTCACTTTAACTACGAAGCATGGTGAAAGGCTTATCAAGCTTGTAAAGAACTGGTTGCAAAGAGTTGGAXXXXXXXXXXATTAAAGAATATTTTTGACAAACTTATAGGCATTACAGTGATGATAATGGGCTTCGGTGCTTAGAAAGGGAAATTGATGACTTACTTCAAGAAGAGGAAT	M,aa,ab,ac,ad,ae,af,ag,ah,ai,aj,ak,al,am,an,ao,ap,aq,ar,as,at,au,av,aw,ax,ay,az,ba,bb,bc,bd,be,bf,bg,bh,bi,bj,bk,bl,bm,bn,bo,bp,bq,br,bs,bt,bu,bv,bw,bx,by,bz,ca,cb,cc,cd,ce,cf,cg,ch,ci,cj,ck,cl,cm,cn,co,cp,cq,cr,cs,ct,cv,cw,cx,cy,cz,da,db,dc,dd,de,df,dg,dh,di,dj,dk,dl,dm,dn,do,dp,dq,dr,ds,dt,du,dv,dw,dx,dy,dz,ea,eb,ec,ed,ee,ef,eg,eh,ei,ej,ek,el,em,en,eo,ep,eq,er,es,et,eu,ev,ew,ex,ey,ez,fa,fb,fc,f…
AAGGGCTCTAGAAAGATAGAAGGTTGAAAGCTCACTTTAACTACGAAGCATGGTGAAAGGCTTATCAAGCTTGTAAAGAACTGGTTGCAAAGGGTTTGATXXXXXXXXXXATTAAAGAATATTTTTGACAAACTTATAGGCATTACACTGATGATAATGGGCTTCGGTGCTTAGAAAGAGAAATTGATGACTTACTTCAAGAAGAGGAAT	P,ab,ac,ad,ag,ai,aj,ak,al,am,ar,as,ba,bc,bd,be,bg,bh,bj,bk,bl,bm,bo,bp,br,bs,bt,bu,bx,bz,ca,cb,cc,cd,ch,ci,ck,cl,cm,co,cr,ct,cv,cw,cx,cy,cz,db,dc,dg,dh,dj,dl,dm,dn,dp,dx,dz,eb,ed,ef,eg,ek,el,em,en,eo,eq,er,et,eu,ew,ex,ey,fb,fd,fe,fk,fm,fn,fr,fu,fy,ga,gb,gc,ge,gf,gg,gi,gj,gk,gm,gn,go,gq,gv,gw,gz,hb,hc,he,hf,hh,hj,hk,hl,hm,hp,hr
AAGGGCTCTAGAAAGATAGAAGGTTGAAAGCTCACTTTAACTACGAAGCATGGTGAAAGGCTTATCAAGCTTGTAAAGGACTGGTTGCAAAGGGTTTGATXXXXXXXXXXATTAAAGAATATTTTTGACAAACTTATAGGCATTACACTGATGATAATGGGCTTCGGTGCTTAGAAAGAGAAATTGATGACTTACTTCAAGAAGAGGAAT	P,aa,ae,af,ah,an,ao,ap,aq,at,au,av,aw,ax,az,bb,bf,bi,bq,bv,bw,by,ce,cf,cg,cj,cn,cp,cq,cs,cu,da,dd,de,df,di,dk,dn,do,dq,dr,ds,dt,du,dv,dw,dy,ea,ec,ee,eg,eh,ei,ej,en,ep,es,ev,ez,fa,fc,ff,fg,fh,fi,fj,fl,fo,fp,fq,fs,ft,fx,fz,gd,gh,gl,gp,gr,gs,gt,gu,gx,gy,gz,ha,hd,hg,hi,ho,hq
>Marker619303	abxcc
CGGAAAAGGTAAGCTCCTCTTCAGATTCGAAAAGGAAAGCACATTTTTATTGGACAGAGGAAGAAGATGATCAGAAATTAGAAAATTACACCTTAGCTAAXXXXXXXXXXGGTTTCATCAATTACGTCCAGGTCGGTCTAAAGCGTGGCTGGTTCACTCAACAAGAGGATCAACTTATTATCAGCCTATTGTGCACGTGTAAAGGGTTAG	P,ab,ac,ad,af,ag,ah,an,ap,aq,au,aw,ax,az,ba,bd,be,bf,bg,bj,bk,bm,bo,bp,bt,bu,bw,bz,ca,cb,cc,cd,ce,cf,ch,cj,cp,cq,cr,cs,cv,cw,cx,cy,cz,da,dc,dd,de,df,dg,dh,di,dk,dn,dw,dx,dy,dz,eb,ec,ed,ee,eg,eh,ei,ek,el,em,en,es,et,ew,ex,fb,fd,fg,fj,fk,fm,fq,fs,fw,fy,gc,ge,gf,gg,gh,gi,gn,go,gq,gt,gu,gv,gx,gy,ha,hb,hc,hh,hi,hk,hl,hm,hp,hr
CGGAAAAGGTAAGCTCCTCTTCAGATTCGAAAAGGAAAGCACATTTTTATTGGACAGAGGAAGAAGATGATCAGAAATTAGCAAATTACACCTTAGCTAAXXXXXXXXXXGGTTTCATCAATTACGTCCAGGTCGGTCTAAAGCGTGGCTGGTTCACTCAACAAGAGGATCAACTTATTATCAGCCTATTGTGCACGTGTAAAGGGTTAG	P,aa,ae,ai,aj,ak,al,am,ao,ar,as,at,av,ay,bb,bc,bh,bk,bl,bn,bq,br,bs,bv,bx,by,cg,ci,ck,cl,cm,co,ct,cu,db,dj,dl,dm,dp,dq,dr,ds,dt,du,dv,ea,ef,ej,em,eo,ep,eq,er,eu,ev,ey,ez,fa,fc,fe,ff,fh,fi,fo,fp,ft,fv,fx,fz,ga,gb,gd,gf,gj,gk,gm,gr,gs,gw,gz,hd,he,hf,hg,hj,hl,hn,ho,hq
CGGAAAAGGTGAGCTCCTCTTCAGATTCGAAAAGGAAAGCACATTTTTATTGGACAGAGGAAGAAGATGATCAGAAATTAGAAAATTACATCTTAGCTCAXXXXXXXXXXGGTTTCATCAATTACGTCCAGGTCGGTCTAAAGCGTGGCTGGTTCACTCAACAAGAGGATCAACTTATTATCAACCTATTGTGCACGTGTAAAGGGTTAG	M,aa,ab,ac,ad,ae,af,ag,ah,ai,aj,ak,al,am,an,ao,ap,aq,ar,as,at,au,av,aw,ax,az,ba,bb,bc,bd,be,bf,bg,bh,bi,bj,bk,bl,bm,bn,bo,bp,bq,br,bs,bt,bu,bv,bw,bx,by,bz,ca,cb,cc,cd,ce,cf,cg,ch,ci,cj,ck,cl,cn,co,cp,cq,cr,cs,ct,cu,cw,cx,cy,cz,da,db,dc,dd,de,df,dg,dh,di,dj,dk,dl,dm,dn,do,dp,dq,dr,ds,dt,du,dv,dw,dx,dy,dz,ea,eb,ec,ed,ee,ef,eg,eh,ei,ej,ek,el,em,en,eo,ep,eq,er,es,et,eu,ev,ew,ex,ey,ez,fa,fb,fc,fd,fe,f…
>Marker619787	abxcd
GACTATTTGCTTAGATGTGCTCGTAATTCTATATGGAATCTTTTGAAAAATATAAATGTCATTCAAGGGGAAGCAAAGTTATTTGTTGGAGTGACATCAAXXXXXXXXXXTATCTGCTTTCTTTCGTTTGAAATGTGTTCTACGCCAAAATTTTGTCTTTCTTACATGGTGATGATTAGTTAGGTCTGGCTTGTCTTTTCTGCCTAAATT	M,aa,ab,ac,ad,ag,ah,ai,ak,an,ao,aq,ar,as,aw,ax,ay,az,ba,bc,bg,bj,bl,bm,bn,bo,bp,bq,br,bs,bu,bw,bx,bz,ca,cb,ce,cf,ch,cp,cr,cu,cv,cw,cy,cz,da,db,de,df,dm,dn,dp,dq,ds,dx,dy,dz,eb,ed,eg,eh,ei,ek,el,ep,eq,es,et,ev,ew,ez,fb,fe,ff,fg,fj,fk,fl,fm,fn,fo,fp,fq,fs,fz,ga,gb,gc,ge,gf,gh,gk,gl,gp,gu,gv,gx,gy,gz,ha,hb,hc,hd,hg,hm,ho,hr
GACTATTTGCTTAGATGTGCTCGTAATTCTATATGGAATCTTTTGAAAAATATAAATGTCATTCAAGGGGAAGCAAAGTTATTTGTTGGAGTGACATCAAXXXXXXXXXXTATCTGCTTTCTTTTGTTTGAAATGTGTTCTACGCCAAAATTTTGTCTTTCTTACATGGTGATGATTAGTTAGGTCTGGCTTGTCTTTTCTGCCTAAATT	M,ae,af,aj,al,am,ap,at,au,av,bb,bd,be,bf,bh,bi,bk,bt,bv,bx,by,cc,cd,cg,ch,ci,cj,ck,cl,cm,cn,co,cq,cs,ct,cx,dc,dd,dg,dh,di,dj,dk,dl,do,dr,dt,du,dv,dw,ea,ec,ee,ef,ej,em,en,eo,er,es,eu,ex,ey,fa,fc,fd,fh,fi,fk,fr,ft,fu,fw,fx,fy,gd,gg,gi,gj,gm,gn,go,gq,gr,gs,gt,gw,gz,he,hf,hh,hi,hj,hl,hp,hq
GACTATTTGCTTAGATGTGCTCGTAATTCTATATGGAATCTTTTGAAAAATATAAATGTCATTCAAGGGGAAGCAAAGTTATTTGTTGGAGTGACATCAAXXXXXXXXXXTATCTGCTTTCTTTTGTTTGAAATGTGTTCTACGCCAAAATTTTGTCTTTCTTACATGGTGATGATTGGTTAGGTCTGGCTTGTCTTTTCTGCCTAAATT	P,aa,ab,ac,ad,ag,ai,aj,ak,al,am,ap,ar,as,av,ba,bc,bd,be,bg,bh,bj,bk,bl,bm,bn,bo,br,bs,bt,bu,bx,bz,ca,cb,cc,cd,ch,ci,ck,cl,co,cr,ct,cv,cw,cz,db,dc,dh,dj,dl,dm,do,dp,dx,dz,ea,eb,ed,ef,eg,ek,el,em,en,eo,eq,er,et,eu,ew,ex,ey,fb,fd,fe,fh,fk,fm,fr,fu,fw,fx,fy,ga,gb,ge,gf,gg,gi,gj,gk,gm,gn,gq,gv,gw,gz,hb,hc,he,hf,hh,hj,hl,hm,hp,hr
GACTATTTGCTTAGATGTGCTCATAATTCTATATGGAATCTTTTGAAAAATATAAATGTCATTCAAGGGGAAGCAAAGTTATTTGTTGGAGTGACATCAAXXXXXXXXXXTATCTGCTTTCTTTTGTTTGAAATGTGTTCTACGCCAAAATTTTGTCTTTCTTACATGGTGATGATTGGTTAGGTCTGGCTTGTCTTTTCTGCCTAAATT	P,ae,af,ah,an,ao,aq,at,au,aw,ax,ay,az,bb,bf,bi,bp,bq,bv,bw,by,ce,cf,cg,cj,cm,cn,cp,cq,cs,cu,da,dd,de,df,dg,di,dk,dn,do,dq,dr,ds,dt,du,dv,dw,dy,ec,ee,eh,ei,ej,ep,es,eu,ev,ez,fa,fc,ff,fg,fi,fj,fl,fn,fo,fp,fq,fs,ft,fv,gd,gh,gl,go,gp,gr,gs,gt,gu,gx,gy,ha,hd,hg,hi,ho,hq
>Marker621003	abxcc
ATCAGTTTTGCCGAATTTCAAATACTCAGAGCCATCAAGAGAAGGGTTTCTATTCAGAAATACTAATGGTGAAACCATGAAAGACGTGGCTACGGAAGTGXXXXXXXXXXCAATAGGTCAGGACCATTGGCGTTAGGACATTCGAACAGCATCAATAGCACCGTTGACATTTCCCAGTTGCAGGAGTGTCATTTAGCTAAGCTACAACTT	M,aa,ab,ac,ad,ae,af,ag,ah,ai,aj,ak,al,am,an,ao,ap,aq,ar,as,at,au,av,aw,ax,ay,az,ba,bb,bd,be,bf,bg,bh,bi,bj,bk,bl,bm,bn,bo,bp,bq,br,bs,bt,bu,bv,bw,bx,by,bz,ca,cb,cc,cd,ce,cf,cg,ch,ci,cj,cl,cm,cn,co,cp,cq,cr,cs,ct,cu,cv,cw,cx,cy,cz,da,db,dd,df,dg,dh,di,dj,dk,dl,dn,do,dq,dr,ds,dt,du,dv,dw,dx,dy,dz,ea,eb,ec,ee,ef,eg,eh,ei,ej,ek,el,en,eo,ep,eq,er,es,et,eu,ev,ew,ex,ey,ez,fa,fb,fc,fd,fe,ff,fg,fh,fi,fj,f…
ATCAGTTTTGCCGAATTTCAAATACTCAGAGCCATCAAGAGAAGGGTTTCTATTCAGAAATACTAATGGTGAAACCATGAAAGATGTGGCTATGGAAGTGXXXXXXXXXXCAATAGGTCAGGACCATTGGCGTTAGGACATTCGAACAGCATCAATAGCACCGTTGACATTTCCCAGTTGCAGGAGTGTCATTTAGCTAAGCTACAACTT	P,ab,ac,ad,ae,ag,ai,ak,al,ao,ap,aq,ar,at,bb,bd,be,bf,bg,bh,bl,bm,bo,bp,bq,bs,bu,bv,bw,ca,cb,cg,ci,ck,cn,co,ct,cw,cx,cz,dc,df,dh,dj,dm,dn,dq,dr,dt,dw,dx,dy,dz,ea,eb,ed,ee,eg,eh,ei,ej,ek,el,en,er,et,eu,ev,ew,ez,fa,fd,fe,ff,fg,fi,fl,fm,fo,fq,ft,fu,fv,fy,gb,gc,gf,gk,gm,go,gs,gu,gv,gw,gz,hb,hd,he,hf,hg,hi,hl,hm,hn,ho,hr
ATCAGTTTTGCCGAATTTCAAATACTCAGAGCCATCAAGAGAAGGGTTTCTATTCAGAAATACTAATGGTGAAACCATGAAAGATGTGGCTACGGAAGTGXXXXXXXXXXCAATAGGTCAGGACCATTGGCGTTAGGACATTCGAACAGCATCAATAGCACCGTTGACATTTCCCAGTTGCAGGAGTGTCATTTAGCTAAGCTACAACTT	P,aa,ab,af,ah,aj,an,au,av,aw,ax,ay,az,ba,bj,bk,bn,br,bt,bx,by,bz,cc,cd,cf,ch,cj,cl,cm,cp,cq,cr,cs,cu,cv,cy,da,db,dd,dg,di,dk,dl,do,ds,du,dv,ec,ef,em,eo,ep,eq,es,ex,fb,fc,fj,fk,fn,fp,fs,fw,fx,fz,ga,gd,ge,gg,gh,gi,gj,gl,gn,gp,gq,gr,gt,gx,gy,ha,hc,hh,hj,hk,hp,hq
>Marker624976	abxcc
AGAAAGGAGAGAATCAAACAAATGCTGAGTTGGTTAAGGAAGAAGACTGGGGAGCCCTGTTGAAAATGGAAGAGGAATACATTGAAAACCTCTGCATGCAXXXXXXXXXXTGCAATTAGGAGGCTAAGGAAGACAGACAATAATAGAATTGCCAAAGCATGTGGTGCTGTTATTGTGAACAGACCAGATGAATTGCAGGAATCTGATGTT	P,ae,af,ah,an,ao,aq,at,au,aw,ax,ay,az,bb,bf,bi,bm,bp,bq,bv,bw,by,cd,ce,cf,cg,cj,cm,cn,cp,cq,cs,cu,da,dd,de,dg,di,dk,dn,do,dq,dr,ds,dt,du,dv,dw,dy,ec,ee,eh,ei,ej,ep,es,ev,ez,fa,fc,ff,fg,fi,fj,fl,fn,fo,fp,fq,fs,ft,fv,fx,fz,gd,gh,gl,go,gp,gr,gs,gt,gu,gx,gy,ha,hd,hg,hi,hn,ho,hq
AGAAAGGAGAGAATCAAACAAATGCTGAGTTGGTTAAGGAAGAAGACTGGGAAGTCCTGTTGAAAATGGAAGAGGAATACATTGAAAACCTCTGCATGCAXXXXXXXXXXTGCAATTAGGAGGCTAAGGAAGACAGACAATAATAGAATTGCCAAAGCATGTGGTGCTGTTATTGTGAACAGACCAGATGAATTGCAGGAATCTGATGTT	M,aa,ab,ac,ad,ae,af,ah,ai,aj,ak,al,am,an,ao,ap,aq,as,at,au,av,aw,ax,ay,az,ba,bb,bc,bd,be,bf,bg,bh,bi,bj,bk,bl,bm,bn,bo,bp,bq,br,bs,bt,bu,bv,bw,bx,by,bz,ca,cb,cc,cd,ce,cf,cg,ch,ci,cj,ck,cl,cm,cn,co,cp,cq,cr,cs,ct,cu,cw,cy,cz,da,db,dc,de,df,dg,dh,di,dj,dk,dl,dm,dn,do,dp,dq,dr,dt,du,dv,dw,dx,dy,dz,ea,eb,ec,ed,ee,ef,eg,eh,ei,ej,ek,el,em,en,eo,ep,eq,er,es,et,eu,ev,ew,ex,ey,ez,fa,fb,fc,fd,ff,fg,fh,fi,f…
AGAAAGGAGAGAATCAAACAAATGCTGAGTTGGTTAAGGAAGAAGACTGGGGAGTCCTGTTGAAAATGGAAGAGGAATACATTGAAAACCTCTGCATGCAXXXXXXXXXXTGCAATTAGGAGGCTAAGGAAGACAGACAATAATAGAATTGCCAAAGCATGTGGTGCTGTTATTGTGAACAGACCAGATGAATTGCAGGAATCTGATGTT	P,aa,ab,ac,ad,ag,ai,aj,ak,al,am,ap,aq,ar,as,av,ba,bc,bd,be,bg,bh,bj,bk,bl,bn,bo,br,bs,bt,bu,bx,bz,ca,cb,cc,ch,ci,ck,cl,co,cr,ct,cv,cw,cx,cy,cz,db,dc,df,dh,dj,dl,dm,dp,dx,dy,dz,ea,eb,ed,ef,eg,ek,el,em,en,eo,eq,er,et,eu,ex,ey,fb,fd,fh,fk,fm,fu,fw,fy,gb,gc,ge,gf,gg,gi,gj,gk,gm,gn,gq,gv,gw,gz,hc,he,hf,hh,hi,hj,hk,hl,hm,hp,hr
>Marker625501	abxcc
AGAAATTTTGATATGTAAAGAAAGCAAGGTCTGAATGCTAAAAGAATTATATAAATACTTCCAAAACACAAAATTAAAGAAAAACCCTACAAAAATAATGXXXXXXXXXXAAAAATTAAAACAAAACAGCCAATCAGACTATGTCCATGCACATCACTCCCAAACAATCCTGCACCACGTAATCATCAACATGCATAGACTATTTACAAT	P,ab,ac,ad,af,ag,ah,an,au,av,aw,ax,az,ba,be,bf,bg,bi,bj,bm,bo,bp,br,bt,bu,bv,bw,bz,cc,cd,ce,cf,ch,cj,cn,cp,cq,cr,cs,cv,cx,cy,cz,da,dc,dd,de,df,dg,dh,di,dk,dn,dw,dx,dy,dz,eb,ec,ed,ee,eg,eh,ei,ek,em,en,er,es,et,ew,ex,fb,fc,fd,fe,ff,fg,fh,fj,fk,fm,fn,fo,fq,fr,fs,fw,fx,gc,gd,ge,gg,gh,gi,gl,gn,go,gt,gu,gv,gy,ha,hb,hc,hh,hi,hk,hm,hp,hr
AGAAATTTTGATATGTAAAGAAAGCAAGGTCTGAATGCTAAAAGAATTATATAAATACTTCCAAAACACAAAATAAAAGAAAAACCCTACAAAAATAATGXXXXXXXXXXTAAAATTAAAGCAAAATAGCCAATCAGACTATGTCCATGCACATCACTCCCAAACAATCCTGCACCATGTAATCATCAACATGCATAGACTATTTACAAT	M,aa,ab,ac,ad,ae,af,ag,ah,ai,aj,ak,al,am,an,ao,ap,aq,ar,as,at,au,av,aw,ax,ay,az,ba,bb,bc,bd,be,bf,bg,bh,bi,bj,bk,bl,bm,bn,bo,bp,bq,br,bs,bt,bu,bv,bw,bx,by,bz,ca,cb,cc,cd,ce,cf,cg,ch,ci,cj,ck,cl,cm,cn,co,cp,cq,cr,cs,ct,cu,cv,cw,cx,cy,cz,da,db,dc,dd,de,df,dg,dh,di,dj,dk,dl,dm,dn,do,dp,dq,dr,ds,dt,du,dv,dw,dx,dy,dz,ea,eb,ec,ed,ee,ef,eg,eh,ei,ej,ek,el,em,en,eo,ep,eq,er,es,et,eu,ev,ew,ex,ey,ez,fa,fb,f…
AGAAATTTTGATATGTAAAGAAAGCAAGGTCTGAATGCTAAAAGAATTATATAAATACTTCCAAAACACAAAATTAAAGAAAAACCCTACAAAAATAATGXXXXXXXXXXAAAAATTAAAGCAAAACAGCCAATCAGACTATGTCCATGCACATCACTCCCAAACAATCCTGCACCACGTAATCATCAACATGCATAGACTATTTACAAT	P,aa,ad,ae,ai,aj,ak,al,am,ao,ap,aq,ar,as,at,av,ay,bb,bc,bd,bh,bk,bl,bn,bq,bs,bv,bx,by,ca,cb,cg,ci,ck,cl,cm,co,ct,cu,cw,cx,db,dj,dl,dm,do,dp,dq,dr,ds,dt,du,dv,ea,ef,eh,ej,el,eo,ep,eq,er,et,eu,ev,ey,ez,fa,fe,ff,fi,fl,fo,fp,fr,ft,fu,fv,fx,fy,fz,ga,gb,gd,gf,gg,gj,gk,gm,gp,gq,gr,gs,gw,gx,gz,hd,he,hf,hg,hj,hl,ho,hq
>Marker625545	abxcc
TTCAAACAAAAAATTAAGTTTCAAAACGATCAACTTTGTTGTCTTTCTCTTACCTCTCTTCGGTGAAATTAAAAGTTCGAATTTTTTACCTCTGTGTTGGXXXXXXXXXXCTGGGATGGGAAGAGTTTATTGGAAGAACCAGAAGGCAAGTGGGTGTCTGAGATCGGGCGTGGATTCTGGGGAGCTGTTGTTTTTGCGATTTTGTCAGAG	P,ab,ac,ad,af,ag,ah,an,au,aw,ax,az,ba,be,bf,bg,bi,bj,bm,bo,bp,br,bt,bu,bv,bw,bx,bz,cc,cd,ce,cf,ch,cj,cn,cp,cq,cr,cs,cu,cv,cx,cy,cz,da,db,dc,dd,de,dg,dh,di,dk,dn,ds,dw,dx,dy,eb,ec,ed,ee,eg,eh,ei,ek,em,en,es,et,ew,ex,ey,fb,fc,fd,fg,fh,fj,fk,fm,fn,fq,fs,fw,gc,ge,gg,gh,gi,gl,gn,go,gt,gu,gv,gy,ha,hb,hc,hh,hi,hk,hp,hr
TTCAAACAAAAAATGAAGTTTCAAAACGATCAACTTTGTTTTCTTTCTCTTACCTCACTTCGGTGAAATTAAAAGTTCGAATTTTTTACCTTTCTGTGTTXXXXXXXXXXCTGGGATGGGAAGAGTTTATTGGAAGAACCAGAGGTCAAGTGGGTGTCTGAGATCGGGCGTGGATTCTGGGGAGCTGTTGTTTTTGCGATTTTGTAAGAG	M,ab,ad,af,aj,ao,ap,aq,ar,at,av,ax,ay,ba,bc,bd,be,bg,bh,bi,bm,bn,bs,bt,bu,bw,bz,ca,cb,cc,cd,cg,ci,ck,cm,cn,cq,cs,cu,cx,cy,cz,dd,df,dg,di,dj,dn,do,dp,dq,dt,du,dy,dz,ed,ee,ef,eh,ei,ej,el,eq,et,eu,ex,fa,fb,fd,fj,fk,fl,fo,fp,fq,ft,fw,fy,fz,ga,gd,gg,gh,gj,gk,gl,gm,go,gp,gs,hb,hc,hf,hg,hj,hk,hm,ho
TTCAAACAAAAAATTAAGTTTCAAAACGATCAACTTTGTTGTCTTTCTCTTACCTCTCTTCGGTGAAATTAAATGTTCGAATTTTTTACCTCTGTGTTGGXXXXXXXXXXCTGGGATGGGAAGAGTTTATTGGAAGAACCAGAAGGCAAGTGGGTGTCTGAGATCGGGCGTGGATTCTGGGGAGCTGTTGTTTTTGCGATTTTGTCAGAG	P,aa,ae,ai,aj,ak,al,am,ao,ap,aq,ar,as,at,av,ay,bb,bc,bd,bg,bh,bk,bl,bn,bq,bs,bv,bx,by,ca,cb,cg,ci,ck,cl,cm,co,cp,ct,cu,cv,cw,de,df,dj,dl,dm,do,dp,dq,dr,dt,du,dv,dz,ea,ef,ej,el,eo,ep,eq,er,es,et,eu,ev,ey,ez,fa,fd,fe,ff,fi,fl,fo,fp,fr,ft,fu,fv,fx,fy,fz,ga,gb,gd,gf,gj,gk,gm,gp,gq,gr,gs,gw,gx,gz,hd,he,hf,hg,hj,hl,hm,hn,ho,hq,hr
>Marker625578	abxcc
CTGAATGAAATGGATACAAAATGTGATCTCATCCAATACTTGGAAGAAGTTAACTTAGTTTTGATAAAAGCCTTATATTCTGGCACATTGTTACAGAATTXXXXXXXXXXAATTCAGCAAGATCCTCTCGGAATGCATGCTGTATCTTTTAGTTTTGAAGCCTACCATGCTTTTCCAAAAAAAATGTTAGATTGGAAATTCTCCGTGATG	M,aa,ab,ac,ad,ae,af,ag,ah,ai,aj,ak,al,am,an,ao,ap,aq,ar,as,at,au,av,aw,ax,ay,az,ba,bb,bc,bd,be,bf,bg,bh,bi,bj,bk,bl,bm,bn,bo,bp,bq,br,bs,bt,bu,bv,bw,bx,by,bz,ca,cb,cc,cd,ce,cf,cg,ch,ci,cj,ck,cl,cm,cn,co,cp,cq,cr,cs,ct,cu,cv,cw,cx,cy,cz,da,db,dc,dd,de,df,dg,dh,di,dj,dk,dl,dm,dn,do,dp,dq,dr,ds,dt,du,dv,dw,dx,dy,dz,ea,eb,ec,ed,ee,ef,eg,ei,ej,ek,em,en,eo,ep,eq,er,es,et,eu,ev,ew,ex,ey,ez,fa,fb,fc,fd,f…
CTGAAGGAAATGGATACAAAATGTGATCTCATCCAATACGTGGAAGAAGTTAACTTAGTTTTGATAAAAGCCTTATATTCTGGCACATTGTTACATAATTXXXXXXXXXXAATTCAGCAAGATCCTCTCGGAATGCATGCTGTATCTTTTAGTTTTGAAGCCTACCATGCTTTTCCAAGAAAAATATTAGATTGGAAATTCTCCGTGATG	P,aa,ae,af,ah,an,ao,aq,at,au,av,aw,ax,ay,az,bb,bf,bi,bq,bt,bv,bw,by,ce,cf,cg,cj,cn,cp,cq,cs,cu,da,dd,de,df,di,dk,dn,do,dq,dr,ds,dt,du,dv,dy,ec,ee,ei,ej,ep,es,ev,ez,fa,fc,ff,fi,fj,fl,fn,fo,fp,fq,fs,ft,fv,fx,fz,ga,gd,gh,gl,go,gp,gr,gs,gt,gu,gx,gy,ha,hc,hd,hg,hi,ho,hq,hr
CTGAAGGAAATGGATACAAAATGTGATCTCATCCAATACGTGGAAGAAGTTAACTTAGTTTTGATAAAAGCCTTATATTCTGGCAAATTGTTACAGAATTXXXXXXXXXXAATTCAGCAAGATCCTCTCGGAATGCATGCTGTATCTTTTAGTTTTGAAGCCTACCATGCTTTTCCAAGAAAAATATTAGATTGGAAATTCTCCGTGATG	P,ab,ac,ad,ae,ag,ai,aj,ak,al,am,ap,aq,ar,as,ba,bc,bd,be,bg,bh,bj,bk,bl,bm,bn,bo,bp,br,bs,bt,bu,bx,bz,ca,cb,cc,cd,ch,ci,ck,cl,cm,co,cr,ct,cv,cw,cx,cy,cz,db,dc,dg,dh,dj,dl,dm,dp,dx,dz,ea,eb,ed,ef,eg,ek,el,em,en,eo,eq,er,et,eu,ew,ex,ey,fb,fd,fe,fh,fk,fm,fr,fu,fw,fy,ga,gb,gc,ge,gf,gg,gi,gj,gk,gm,gn,gq,gv,gw,gz,hb,hc,hf,hh,hj,hl,hm,hp,hq,hr
>Marker625782	abxcc
CATAAATCCTATGCTTCAGCTAGCTACCATCCTTTACGCGAAAGGCTTTTCAATCACCATCATTCACCCACAATTCAACTTTCCCAACTCATCGAATCATXXXXXXXXXXAGAGGATCCACATGATCGGATCTCATGTATCGTTTATGACAGCACTATGTGCTTTTCTCAAAGTGTTGCTGATCATTTAAAGCTTCCAGGAATCTGTGTT	P,aa,af,ah,am,an,ap,aq,ar,at,au,av,aw,ax,ay,az,bb,bf,bi,bj,bq,bv,bw,by,ce,cf,cg,cj,cn,cp,cq,cs,cy,da,dd,de,df,di,dk,dl,do,dp,dq,dr,ds,dt,du,dv,dw,dy,ea,ec,ee,eh,ei,ej,eo,ep,es,ev,fa,fc,ff,fg,fh,fi,fj,fl,fp,fq,ft,fx,fz,ga,gd,gh,gl,gp,gr,gs,gt,gu,gw,gx,gy,ha,hd,hg,hh,hi,hk,hn,ho,hq
CATAAATCCTATGCTTCAGCTAGCTACCATCCTTTACGCGAAAGGCTTTTCAATCACCATCATTCACCCACAATTCAACTTTCCCAACTCATCGAATCATXXXXXXXXXXAGAGGATCCACATGATCGGATCTCGTGTATCGTTTATGACAGCACTATGTGCTTTTCTCAAAGTGTTGCTGATCATTTAAAGCTTCCGGGAATCTGTGTT	M,ab,ad,ae,af,ag,ah,ai,aj,al,am,an,ao,ap,aq,as,at,au,av,aw,ax,ay,az,ba,bb,bc,bd,be,bf,bg,bh,bi,bj,bk,bl,bm,bn,bo,bp,bq,br,bs,bt,bu,bv,bw,bx,by,bz,ca,cb,cc,cd,ce,cf,cg,ci,cj,ck,cl,cm,cn,co,cp,cq,cr,cs,ct,cv,cw,cx,cy,cz,db,dc,dd,de,df,dg,dh,dj,dk,dl,dm,dn,do,dp,dq,ds,dt,du,dv,dw,dx,dy,dz,ea,eb,ec,ed,ee,ef,eg,eh,ei,ej,ek,el,em,en,eo,ep,eq,er,es,et,eu,ev,ew,ey,ez,fa,fb,fc,fd,fe,ff,fg,fi,fj,fk,fl,fn,f…
CATAAATCCTATGCTTCAGCTTGCCACCATCCTTTACGCGAAAGGCTTTTCAATCACCATCATTCACCCACAATTCAACTCTCCCAACTCATCGAATCATXXXXXXXXXXAGAGGATCCACATGATCGGATCTCGTGTATCGTTTATGACAGCACTATGTGCTTTTCTCAAAGTGTTGCTGATCATTTAAAGCTTCCGGGAATCTGTGTT	P,ab,ac,ad,ae,ag,ai,aj,ak,al,ao,as,ba,bd,be,bg,bh,bk,bl,bm,bn,bo,bp,br,bs,bt,bu,bx,bz,ca,cb,cc,cd,ch,ci,ck,cl,cm,co,cr,cx,cz,db,dc,dg,dh,dj,dm,dx,dz,eb,ed,ef,eg,ek,el,em,en,er,et,eu,ew,ex,ey,ez,fb,fd,fe,fk,fn,fo,fr,fs,fu,fv,fw,fy,gb,gc,ge,gf,gg,gi,gj,gk,gm,gn,go,gq,gu,gv,gz,hb,hc,he,hf,hi,hj,hl,hm,hp,hr
>Marker626701	abxcc
TGATGTTTGGCTTCAGTGATATGCATTCAAGATGCAAGTTAAAGTGGCAATTACCACACCGATAGATGAACTCACCGTGATCGATATCGAAACCACACCCXXXXXXXXXXATAAAGAATGTCTTTCCAGCACATCTTGCATTTTTTAGCCTCCACCACCCCCGCCGCCGGCGAAGCCACTAACGGATGCCGGTGACTAAAATGTTGCAGA	P,ab,ac,ai,aj,ak,ao,as,ba,bd,be,bg,bj,bk,bl,bm,bn,bo,bp,br,bs,bt,bu,bx,bz,ca,cb,cc,cd,ch,ci,ck,cl,cm,co,cr,cv,cw,cx,cz,db,dg,dh,dj,dl,dx,dz,eb,ed,ef,eg,ek,el,em,en,eo,eq,er,et,ew,fb,fd,fe,fk,fm,fo,fs,fv,fw,gb,gc,ge,gf,gg,gj,gk,gm,gn,go,gq,gv,gw,gz,hb,hc,he,hf,hh,hj,hk,hl,hm,hp
TGATGTTTGGCTTCAGTAATATGCATTCAAGATGCAAGTTAAAGTGGCAATTATCACACCGATAGATGAACTCACCTTGATCGATATCGAAACCACACCCXXXXXXXXXXATAAAGAATGTCTTTCCAGCACATCTTGCATTTTTTAGCCTCCACCACCCCCGCCGCCGGCGAAGCCACCAACGGATGCCGGTGACTAAAATGTTGCAGA	M,aa,ab,ac,ad,ae,af,ag,ah,ai,aj,al,am,an,ao,ap,aq,ar,as,at,au,av,aw,ax,ay,az,ba,bb,bd,be,bf,bg,bh,bi,bj,bk,bl,bm,bn,bo,bp,bq,br,bs,bt,bv,bw,bx,bz,ca,cb,cc,cd,ce,cf,cg,ci,cj,cl,cm,cn,cp,cq,cr,cs,cv,cy,da,db,dc,de,df,dg,dh,di,dl,dm,dn,do,dp,dq,dr,du,dv,dw,dy,dz,ea,ec,ed,ee,ef,eg,eh,ei,ej,ek,el,em,en,eo,ep,eq,er,es,et,eu,ev,ew,ex,ey,ez,fa,fb,fc,fd,fe,ff,fg,fh,fj,fk,fo,fp,fq,fr,fs,fv,fx,fy,fz,ga,gb,g…
TGATGGTTGGCTTCAGTGATATGCATTCAAGATGCAAGTTAAAGTGGCAATTACCACACCGATAGATGAACTCACCTTGATCGATATCGAAACCACACCCXXXXXXXXXXATAAAGAATGTCTTTCCAGCACATCTTGCATTTTTTAGCCTCCACCACCCCCGCCGCCGGCGAAGCCACTAACGGATGCCGGTGACTAAAATGTTGCAGA	P,aa,ae,af,ah,am,an,au,av,aw,ax,az,bb,bf,bq,bw,by,ce,cg,cj,cn,cp,cq,cs,da,dd,de,df,dn,do,dp,dq,ds,dt,du,dw,dy,ea,ec,ee,ei,ep,es,ev,ez,fa,fc,fh,fi,fj,fq,ft,fx,fz,ga,gh,gl,gs,gt,gu,ha,hd,hg,hi
>Marker630245	ccxab
CAGATGGATTTGTTCTCATTTTTGCAGCTCCAGCAGCAGCAGGGGATGTATTCCACAAATCCATGCCAATATTGAGATTAGTTGCAGGCATTGAGACTACXXXXXXXXXXGTCAAAGCTTCCTTTCTTACCCCTAGCAAACTCCTAAAAAAAGAAATATTAGGTGTTTGTTTGAAATAAAGACAAATCATGCTTTGAAAGTCTATTTATC	M,ab,ad,af,ag,aj,al,an,ao,aq,ar,at,av,ax,ay,bc,bd,be,bg,bh,bi,bm,bn,bs,bt,bu,bw,cb,cc,cd,cg,ci,ck,cm,cn,cq,cs,cu,cv,cy,cz,df,dg,di,dj,dl,dn,do,dt,du,dy,dz,ed,ee,ef,eh,ei,ej,el,em,eq,et,eu,ex,fb,fd,fj,fk,fl,fo,fp,fq,ft,fw,fy,fz,ga,gb,gd,ge,gg,gh,gk,gl,gm,gn,go,gp,gs,hb,hc,hf,hg,hj,hk,hm,ho
CAGATGGATTTGTTCTCATTTTTGCAGCTCCAGCAGCAGCAGGGGATGTATTCCACAAATCCATGCCAATATTGAGATTAGTTGCAGGCATTGAGACTACXXXXXXXXXXGTCAAAGCTTCCTTTCTTACCCCCAGCAAACTCCTAAAAAAAGAAATATTAGGTGTTTGTTTGAAATAAAGACAAATCATGCTTTGAAAGTCTATTTATC	M,aa,ac,ae,ag,ah,ai,ak,al,am,an,ap,as,at,au,aw,az,ba,bb,be,bf,bh,bj,bk,bl,bo,bp,bq,br,bv,bx,by,bz,ca,ce,cf,cg,ch,cj,cl,co,cp,cr,ct,cv,cw,cx,da,db,dc,dd,de,dg,dh,dk,dl,dm,dn,dp,dq,dr,ds,dv,dw,dx,ea,eb,ec,eg,ek,em,en,eo,ep,er,es,ev,ew,ey,ez,fa,fc,fe,ff,fg,fh,fi,fm,fn,fq,fr,fs,fu,fv,fw,fx,gb,gc,ge,gf,gi,gj,gn,gq,gr,gt,gu,gv,gw,gx,gy,gz,ha,hd,he,hh,hi,hj,hl,hn,hp,hq,hr
CAGATGGATTTGTTCTCATTTTTGCAGCTCCAGCAGCAGCAGGGGATGTATTCCACAAATCCATGCCAATATTGAGATTAGTTGCAGGCATTGAGACTACXXXXXXXXXXGTCAAAGCTTCCTTTCTTACCCCCAGCAAACTCCTAAAGAAAGAAATATTAGGCGTTTGTTTGAAATAAAGACAAATCATGCTTTGAAAGTCTATTTATC	P,aa,ab,ac,ad,ae,af,ag,ah,ai,aj,ak,al,am,an,ao,ap,aq,ar,as,at,au,av,aw,ax,ay,az,ba,bb,bc,bd,be,bf,bg,bh,bi,bj,bk,bl,bm,bn,bo,bp,bq,br,bs,bt,bu,bv,bw,bx,by,bz,ca,cb,cc,cd,ce,cf,cg,ch,ci,cj,ck,cl,cm,cn,co,cp,cq,cr,cs,ct,cu,cv,cw,cx,cy,cz,da,db,dc,dd,de,df,dg,dh,di,dj,dk,dl,dm,dn,do,dp,dq,dr,ds,dt,du,dv,dw,dx,dy,dz,ea,eb,ec,ed,ee,ef,eg,eh,ei,ej,ek,el,em,en,eo,ep,eq,er,es,et,eu,ev,ew,ex,ey,ez,fa,fb,f…
>Marker631406	ccxab
CGTGTCAGGTATCCTCAAGGGTTATGTGGGTCTCAGCACAGCAATCTTTACAGATATTTGCACAGCTCTTTTCTCCTCCAAACCGTCAGCATTTCTCCTCXXXXXXXXXXCTGTAGAAGATAGACAAGAAACTGAATTCTTTCATATTTTCAATGTTCTCGCTATCGCCGTAGCTGTCTATTTGTTGGTCTTTGACATCACTGGAAATCA	P,aa,ab,ac,ad,ae,af,ag,ah,ai,aj,ak,al,am,an,ao,ap,aq,ar,as,at,au,av,aw,ax,ay,az,ba,bb,bc,bd,be,bf,bg,bh,bi,bj,bk,bl,bm,bn,bo,bp,bq,br,bs,bt,bu,bv,bw,bx,by,bz,ca,cb,cc,cd,ce,cf,cg,ch,ci,cj,ck,cl,cm,cn,co,cp,cq,cr,cs,ct,cu,cv,cw,cx,cy,cz,da,db,dc,dd,de,df,dg,dh,di,dj,dk,dl,dm,dn,do,dp,dq,dr,ds,dt,du,dv,dw,dx,dy,dz,ea,eb,ec,ed,ee,ef,eg,eh,ei,ej,ek,el,em,en,eo,ep,eq,er,es,et,eu,ev,ew,ex,ey,ez,fa,fb,f…
CGTGTCAGGTATCCTCAAGGGTTATGTGGGTCTCAGCACAGCAATCTTTACAGATATTTGCACAGCTCTTTTCTCCTCCAAACCGTCAGCATTTCTCCTCXXXXXXXXXXCTGTAGAAGATAGACAAGAAACTGAATTCTTTCATATTTTCAATGTTCTCGCTATTGCCGTAGCTGTCTATTTGTTGGTCTTTGACATCACTGGAAATCA	M,aa,ab,ac,ae,ag,ah,ai,ak,al,am,an,ap,as,at,au,aw,ay,az,ba,bb,bc,bf,bg,bj,bk,bo,bp,bq,br,bv,bx,by,bz,ca,cb,ce,cf,ch,cj,cl,cn,co,cp,cr,ct,cu,cv,cw,cx,cz,da,db,dc,dd,de,dh,dk,dl,dm,dn,dp,dq,du,dv,dw,dx,ea,eb,ec,eg,ek,em,en,eo,ep,er,es,et,eu,ev,ew,ey,ez,fa,fc,fe,ff,fg,fi,fj,fl,fm,fn,fq,fr,fs,fu,fv,fw,fx,fy,fz,gb,gc,gd,ge,gf,gh,gi,gj,gm,gn,gp,gq,gr,gt,gu,gv,gw,gx,gy,gz,ha,hd,he,hf,hh,hi,hj,hl,hm,hn,h…
CGTGTCAGGTATCCTCAAGGGTTATGTGGGTCTCAGCACAGCAATCTTTACAGATATTTGCACAGCTCTTTTCTCCTCCAAACCGTCAGCATTTCTCCTCXXXXXXXXXXCTGTAGAAGATAGACAAGAAACTGAATTCTTTCGTATTTTTAATGTTCTCGCTATCGCCGTAGCTGTCTATTTGTTGGTCTTTGACATCACTGGAAATCA	M,ab,ad,af,ah,aj,ao,aq,ar,at,au,av,ax,bc,bd,be,bg,bh,bi,bl,bm,bn,bs,bt,bu,bw,cb,cc,cd,cg,ci,cj,ck,cm,cq,cs,cu,cy,db,dd,df,dg,di,dj,do,dq,dr,ds,dt,dx,dy,dz,ed,ee,ef,eg,eh,ei,ej,el,eq,et,eu,ex,ez,fb,fd,fg,fh,fi,fj,fk,fo,fp,ft,fy,fz,ga,gd,gg,gk,gl,go,gp,gs,hb,hc,he,hg,hj,hk,hm,hn,hq,hr
>Marker632044	abxcc
TGTTTACCAACCATTTATACTTTATAGTTGCAGATTCCACGCTGTTGGATTAAGAGCCAGAAAACCTCAATAATGAACATACTCTTAGTGAAAGCAACAAXXXXXXXXXXTCTTGTTGTGCTTTTTCTTTACTTGTAAATGCTTGGTCTTGTGTGAGTATATATATCTGTAAATTTCATGCTTCTAAAATTCTTTAGGCATGTGCTTTAA	P,ac,ad,ae,ag,ai,ak,al,am,ao,ap,aq,ar,as,at,ay,bb,bd,be,bf,bg,bh,bl,bm,bo,bp,bq,bs,bu,bv,bw,ca,cb,cg,ci,ck,cn,co,ct,cw,cx,cz,dc,de,df,dh,dj,dm,dn,dq,dr,dt,dw,dx,dy,dz,ea,eb,ed,ee,eg,eh,ei,ej,ek,el,en,er,et,eu,ev,ew,ey,ez,fa,fd,fe,ff,fg,fi,fl,fm,fo,fq,fr,ft,fu,fv,fy,gb,gc,gf,gk,gm,go,gs,gu,gv,gw,gz,hb,hd,he,hf,hg,hi,hl,hm,hn,ho,hr
TGTTTACCAACCATTTATACTTTATAGTTGCAGATTCCATGTTGTTGGATTAAGAGCCAGAAAACCTCAATAATGAACATACTCTTAGTGAAAGCAACTAXXXXXXXXXXTCTTGTTGTGCTTTTTCTTTACTTGTAAATGCTTGGTCTTGTGTGAGTATATATATCCGTAAATTTCATGCTTCTACAATTCTTTAGGCATGTGCTTTAA	M,aa,ab,ac,ad,ae,af,ag,ah,ai,aj,ak,al,am,an,ap,aq,ar,as,at,au,av,aw,ax,ay,ba,bb,bc,bd,be,bf,bg,bh,bi,bj,bk,bl,bm,bn,bo,bp,bq,br,bs,bt,bu,bv,bw,bx,by,bz,ca,cb,cc,cd,ce,cf,cg,ch,ci,cj,ck,cl,cm,cn,co,cp,cq,cr,cs,ct,cu,cv,cw,cx,cy,cz,da,db,dc,dd,de,df,dg,dh,di,dj,dk,dl,dm,dn,do,dp,dq,dr,dt,du,dv,dw,dx,dy,dz,ea,eb,ec,ed,ee,ef,eg,eh,ej,ek,el,em,en,eo,ep,eq,er,es,et,eu,ev,ew,ex,ey,ez,fa,fb,fc,fd,fe,ff,f…
TGTTTACCAACCATTTATACTTTATAGTTGCAGATTCCACGCTGTTGGATTAAGAGCCAGAAAACCTCAATAATGAACATACTCTTAGTGAAAGCAACTAXXXXXXXXXXTCTTGTTGTGCTTTTTCTTTACTTGTAAATGCTTGGTCTTGTGTGAGTATATATATCTGTAAATTTCATGCTTCTAAAATTCTTTAGGCATGTGCTTTAA	P,aa,ab,af,ah,aj,an,au,av,aw,ax,ay,az,ba,bc,bi,bj,bk,bn,br,bt,bx,by,bz,cc,cd,ce,cf,ch,cj,cl,cm,cp,cq,cr,cs,cu,cv,cy,da,db,dd,dg,di,dk,dl,do,dp,ds,du,dv,ec,ef,em,eo,ep,eq,es,ex,fb,fc,fh,fj,fk,fn,fp,fs,fw,fx,fz,ga,gd,ge,gg,gh,gi,gj,gl,gn,gp,gq,gr,gt,gy,ha,hc,hh,hj,hk,hp,hq
>Marker632068	efxeg
AGTTCCCCAAGATGTAACCACATAATACCAATCAAAAGTCCAACAGAAATAACCATCCATGAAAGAAGAATCGTATTAAATCTGCAGTGATTAAGGATGGXXXXXXXXXXAAAATTGATGTTCCAAATTTATGAAGATTGGAAGGTATATAACAAAAAAAACCTGCCAAAACAGAATTTCTTGCACGGTGTTAGTTTTGGGATCACCCTC	M,P,aa,ab,ac,ad,ae,af,ag,ah,ai,ak,al,am,an,ap,aq,as,at,au,aw,ax,ay,az,ba,bb,bd,be,bf,bg,bi,bj,bk,bm,bo,bp,bq,br,bt,bu,bv,bw,bx,by,bz,ca,cb,cc,cd,ce,cf,ch,cj,cl,cn,co,cp,cq,cr,cs,ct,cv,cw,cx,cy,cz,da,db,dc,dd,de,df,dg,dh,di,dk,dl,dm,dn,dp,dq,du,dv,dx,dy,dz,eb,ec,ed,ee,ei,em,en,eo,ep,er,es,et,ev,ew,ex,ey,fa,fb,fc,fd,fe,ff,fj,fk,fl,fm,fn,fq,fr,fs,fu,fv,fw,fx,fy,gb,gc,gd,ge,gf,gg,gh,gi,gj,gm,gn,go,gq…
AGTTCCCCAAGATGTAACCACATAATACCAATCAAAAGTCCAACAGAAATAACCATCCATGAACGAAGAATCATATTAAATCTGCAGTGATTAAGGATGGXXXXXXXXXXAAAATTGGTGTTCCAAATTTATGAAGATTGGAAGGTATATAACAAAAAAAACCTGCCAAAACAGAATTTCTTGCACGGTGTTAGTTTTGGGATCACCCTC	M,ab,af,aj,ao,aq,ar,av,ax,bc,bd,be,bg,bh,bi,bl,bm,bn,bs,bt,bu,bw,bz,cb,cc,cd,cg,ci,ck,cm,cs,cu,cy,da,df,dg,di,do,dr,ds,dt,dx,dy,dz,eb,ed,ee,ef,eg,eh,ei,ej,el,eq,et,eu,ex,fb,fd,fi,fj,fo,fp,ft,fy,fz,ga,gg,gj,gk,gl,go,gp,gs,hb,hc,hg,hj,hm,hr
AGTTCCCCAAGATGTAACCACATAATACCAATCAGAAGTCCAACAGAAATAACCATCCATGAAAGAAGAATCGTATTAAATCTGCAGTGATTAAGGATGGXXXXXXXXXXAAAATTGATGTTCCAAATTTATGAAGATTGAAAGGTATATAACAAAAAAAACCTGCCAAAACAGAATTTCTTGCACGGTGTTAGTTTTGGGATCACCCTC	P,aa,ae,ai,aj,ak,al,ao,ar,as,at,av,ay,bb,bc,bh,bk,bl,bn,bq,br,bs,bv,bx,by,cb,cg,ci,ck,cl,cm,co,ct,cu,db,dj,dl,dm,do,dp,dq,dr,ds,dt,du,dv,ea,ef,eo,ep,eq,er,eu,ev,ey,ez,fa,fc,fe,ff,fi,fo,fp,fr,ft,fv,fx,fz,ga,gb,gd,ge,gf,gj,gk,gm,gn,gp,gr,gs,gw,gz,hf,hg,hh,hj,hl,hq
>Marker632188	abxcc
AGGAGGTAATTTCTTATTGGTCTTTGTGCTTGTTTTCCATGAAAATGCTTGGAGGAAAAAGAAAACTGTAACTAGAGCAAGTGAAGTCCACAACCACGACXXXXXXXXXXACTGAAGGCAAAAGAAAAAACAAAAATGGAGATAAGTTCAATATGTGACTAATGGGCGTCTGAATGCCTAGTAGTTGCTTTGTTTTTGGCGCTGTGTATG	P,ab,ac,ad,ag,ai,aj,ak,al,am,ap,ar,as,ba,bc,bd,be,bg,bh,bj,bk,bl,bm,bn,bo,bp,br,bs,bt,bu,bx,bz,ca,cb,cc,cd,ch,ci,ck,cl,cm,co,cr,ct,cv,cw,cy,cz,db,dc,dg,dh,dj,dl,dm,dp,dx,dz,ea,eb,ed,ef,eg,ek,el,em,en,eo,eq,er,et,eu,ew,ex,ey,fb,fd,fe,fh,fk,fm,fr,fu,fw,fy,ga,gb,gc,ge,gf,gg,gi,gj,gk,gm,gn,gp,gq,gv,gw,gz,hb,hc,he,hf,hh,hj,hl,hm,hp,hr
AGGAGGCAATTTCTTATTGGTCTTTGTGCTTGTTTTCCATGAAAATGCTTGGAGGAAAAAGAAAACTGTAACTAGAGCAAGTGAAGTCCACAACCACGACXXXXXXXXXXACTGAAGGCAAAAGAAAAAACAAAAATGGAGATAAGTTCAATATGTGACTAATGGGCGTCTGAATGCCTAGTAGTTGCTTTGTTTTTGGCGCTGTGTATG	P,aa,ae,af,ah,an,ao,aq,at,au,av,aw,ax,ay,az,bb,bf,bi,bq,bv,bw,by,ce,cf,cg,cj,cn,cp,cq,cs,cu,da,dd,de,df,dg,di,dk,dn,do,dq,dr,ds,dt,du,dv,dw,dy,ec,ee,eh,ei,ej,ep,es,ev,ez,fa,fc,ff,fg,fi,fj,fl,fn,fo,fp,fq,fs,ft,fv,fx,fy,fz,gd,gh,gl,go,gp,gr,gs,gt,gu,gx,gy,ha,hd,hg,hi,ho,hq
AGGAGGCAATTTCTTATTGGTCTTTGTGCTTGTTTTCCATGAAAATGCTTGGAGGAAAAAGAAAATTGTAACTAGAGCAAGTGAAGTCCACAACCACGACXXXXXXXXXXACTGAAGGCAAAAGAAAAAACAAAAATGGAGATAAGTTCAATATGGGACTAATGGGTGTCTGAATTCCTAGTAGTTGCTTTGTTTTTGGCGCTGTGTATG	M,aa,ab,ac,ad,ae,af,ag,ah,ai,aj,ak,al,am,an,ao,ap,aq,ar,as,at,au,av,aw,ax,ay,az,ba,bb,bc,bd,be,bf,bg,bh,bi,bj,bk,bl,bm,bn,bo,bp,bq,br,bs,bt,bu,bv,bw,bx,by,bz,ca,cb,cc,cd,ce,cf,cg,ch,ci,cj,ck,cl,cm,cn,co,cp,cq,cr,cs,ct,cu,cv,cw,cx,cy,cz,da,db,dc,dd,de,df,dg,dh,di,dj,dk,dl,dm,dn,do,dp,dq,dr,ds,dt,du,dv,dw,dx,dy,dz,ea,eb,ec,ed,ee,ef,eg,eh,ei,ej,ek,el,em,en,eo,ep,eq,er,es,et,eu,ev,ew,ex,ey,ez,fa,fb,f…
>Marker632560	abxcc
TTTGCAGTCTTCTCAGATGGCGATGAACTTTCTGGATCACTTTTTGCAGCTTCCTCTTTCTCCAGAATGTCAACAAGTTCGTTTAGCAAGAAATTCAAGAXXXXXXXXXXAAAATAACCAATAATATGTTGAACTTTCAAATAAGAAACGAATGCAACAACAAGGCGAGCATTGGAGCATTGAAATTGCAAGAGAAAAGTAGCAGTGAGA	M,aa,ab,ac,ad,ae,af,ag,ah,ai,aj,ak,al,am,an,ao,ap,aq,ar,as,at,au,av,aw,ax,ay,az,ba,bb,bc,bd,be,bf,bg,bh,bi,bj,bk,bl,bm,bn,bo,bp,bq,br,bs,bt,bu,bv,bw,bx,by,bz,ca,cb,cc,cd,ce,cf,cg,ch,ci,cj,ck,cl,cm,cn,co,cp,cq,cr,cs,ct,cu,cv,cw,cx,cy,cz,da,db,dc,dd,de,df,dg,dh,di,dj,dk,dl,dm,dn,do,dp,dq,dr,ds,dt,du,dv,dw,dx,dy,dz,ea,eb,ec,ed,ee,ef,eg,eh,ei,ej,ek,el,em,en,eo,ep,eq,er,es,et,eu,ev,ew,ex,ey,ez,fa,fb,f…
TTTGCAGTCTTCTCAGATGGCGATGAACTTTCTGGATCACTTTTTGCAGCTTCCTCTTTCTCCAGAATGTCAACAAGTTCGTTTAGCAAGAAATTCAAGAXXXXXXXXXXAAAATAACCAATAATATGTTGAACTTTCACATAAGAAACGAATGCAACGACAAGGCGAGCATTGAAGCATTGAAATTGCAAGAGAAAAGTAACAGTGAGA	P,aa,ab,ac,ad,ag,ai,aj,ak,al,am,ap,ar,as,av,ba,bc,bd,be,bg,bh,bj,bk,bl,bm,bn,bo,br,bs,bt,bu,bx,bz,ca,cb,cc,cd,ch,ci,ck,cl,co,cr,ct,cv,cw,cx,cy,cz,db,dc,dh,dj,dl,dm,dp,dx,dz,ea,eb,ed,ef,eg,ek,el,em,en,eo,eq,er,et,eu,ew,ex,ey,fa,fb,fd,fe,fh,fk,fl,fm,fr,fu,fw,fy,fz,ga,gb,gc,ge,gf,gg,gi,gj,gk,gm,gn,gq,gv,gw,gz,hb,hc,he,hf,hh,hj,hk,hl,hm,hp,hr
TTTGCAGTCTTCTCAGATGGCGATGAACTTTCTGGATCACTTTTTGCAGCTTCCTCTTTCTCCAGAATGTCAACAAGTTCGTTTAGCAAGAAATTCAAGAXXXXXXXXXXAAAATAACCAATAATATGTTGAACTTTCACATAAGAAACGAATGCAACAACAAGGCGAGCATTGAAGCATTGAAATTGCAAGAGAAAAGTAACAGTGAGA	P,ae,af,ah,an,ao,aq,at,au,aw,ax,ay,az,bb,bf,bi,bp,bq,bt,bv,bw,by,ce,cf,cg,cj,cm,cn,cp,cq,cs,cu,da,db,dd,de,df,dg,di,dk,dn,do,dq,dr,ds,dt,du,dv,dw,dy,ec,ee,eh,ei,ej,ep,es,eu,ev,ez,fa,fc,ff,fg,fi,fj,fl,fn,fo,fp,fq,fs,ft,fv,fx,fz,gd,gh,gl,go,gp,gr,gs,gt,gu,gx,gy,ha,hd,hg,hi,ho,hq,hr
>Marker632571	abxcc
ATTTTCAATGCAGAAAGCATATGAGAAACAGGTTTCTAAGTTAATAGATATATTGAAAAGTGATCCGTTCAGACCTCTTGTGAGTTTGCTTGAACGGCATXXXXXXXXXXCTTTGCTTCATGGATCAAGGATTGTTGAAGAATTTAGATGCGGAGAAGAGTATTGGGCTTTGGAGAGAAAGCTGTGTTGTGCACTGATGACAAAAAAGGA	M,aa,ab,ac,ad,ae,af,ag,ah,ai,aj,ak,al,am,an,ao,ap,aq,ar,as,at,au,av,aw,ax,ay,az,ba,bb,bc,bd,be,bf,bg,bh,bi,bj,bk,bl,bm,bn,bo,bp,bq,br,bs,bt,bu,bv,bw,bx,by,bz,ca,cb,cc,cd,ce,cf,cg,ch,ci,cj,ck,cl,cm,cn,co,cp,cq,cr,cs,ct,cu,cv,cw,cx,cy,cz,da,db,dc,dd,de,df,dg,dh,di,dj,dk,dl,dm,dn,do,dp,dq,dr,ds,dt,du,dv,dw,dx,dy,dz,ea,eb,ec,ed,ee,ef,eg,eh,ei,ej,ek,el,em,en,eo,ep,eq,er,es,et,eu,ev,ew,ex,ey,ez,fa,fb,f…
ATTTTCAATGCAGAAAGCATATGAGAAACAGGTTTCTAAGTTAATAGATATATTGAAAAGTGATCCATTCAGACCTCTTGTGAGTTTGCTTGAACGGCATXXXXXXXXXXCTTTGCTTCGTGGATCAAGGATTGTTGAAGAATTTAGATGCGGAGAAGAGTATTGGGCTTTGGAGAGAAATCTGTGTTGTGCATTGATGACAAAAAAGGA	P,aa,ab,ac,af,ah,aj,an,au,aw,ax,az,ba,bd,bf,bg,bi,bk,bm,bn,bp,br,bs,bt,bx,bz,cc,cd,ce,cf,ch,cj,cl,cm,cn,cp,cq,cr,cs,cv,cx,cy,da,db,dc,dd,de,df,dg,di,dk,dl,dm,do,dp,ds,dv,ec,ef,ei,em,en,eo,es,et,ew,ex,fb,fc,fd,fh,fj,fk,fn,fp,fs,fw,gc,ge,gg,gh,gi,gl,gn,gp,gr,gt,gu,gy,ha,hc,hh,hj,hk,hp,hr
ATTTTCAATGCAGAAAGCATATGAGAAACAGGTTTCTAAGTTAATAGATATATTGAAAAGTGATCCATTCAGACCTCTTGTGAGTTTGCTTGAACGGCATXXXXXXXXXXCTTTGCTTCATGGATCAAGGATTGTTGAAGAATTTAGATGCGGAGAAGAGTATTGGGCTTTGGAGAGAAATCTGTGTTGTGCATTGATGACAAAAAAGGA	P,ad,ae,ag,ai,ak,al,am,ao,ap,aq,ar,as,at,av,ay,bb,bc,bd,be,bh,bj,bl,bo,bq,bs,bu,bv,bw,by,ca,cb,cg,ci,ck,cn,co,ct,cu,cw,cz,df,dh,dj,dn,dq,dr,dt,du,dw,dx,dy,dz,ea,eb,ed,ee,eg,eh,ej,ek,el,ep,eq,er,et,eu,ev,ey,ez,fa,fe,ff,fg,fi,fl,fm,fo,fq,fr,ft,fu,fv,fx,fy,fz,ga,gb,gd,gf,gj,gk,gm,go,gq,gs,gv,gw,gx,gz,hb,hd,he,hf,hg,hi,hj,hl,hm,hn,ho,hq,hr
>Marker635047	abxcc
CCTTGATTATCCTTCTTCGCTATTTCTCCCTTGATTTTGAAATGCGGAGAAAAGCTGCTGCATACAACAGTAAACCTTCCTCGGAAAATGTAGTATCTCAXXXXXXXXXXAGGATGCAATAGATAAGTTCACCAGGCATCTTGTTTCTGAGTGGGTTACAGATCTCTGGTATTCCCGTTTAACACCTGATAAAGAAGGTCCAGAGGAACT	P,aa,ab,af,ah,aj,an,ar,au,av,aw,ax,ay,az,ba,bc,bd,bi,bj,bk,bn,bq,br,bt,bx,by,bz,cc,cd,cf,ch,cj,cl,cm,cp,cq,cr,cs,cu,cv,cy,da,db,de,dg,di,dk,dl,do,dp,ds,du,dv,ea,eb,ec,ef,eo,ep,eq,es,ex,fa,fb,fc,fh,fi,fj,fk,fl,fm,fp,fw,fx,fy,fz,ga,gd,ge,gg,gh,gi,gj,gl,gn,gp,gq,gr,gt,gx,gy,hb,hc,hh,hj,hk,hp,hq
CCTTGATTATCCTTCTTCGCTATTTCTCCCTTGATTTTGAAATGCGGAGAAAAGCTGCTGCATACAACAGCAAACCTTCCTCGGAAAATGTAGTATCTCAXXXXXXXXXXAGGATGCAATAGATAAGTTCACCAGGCATCTTGTTTCTGAGTGGGTTACAGATCTCTGGTATTCCCGTTTAACACCTGATAAAGAAGGTCCAGAGGAACT	M,aa,ab,ac,ad,ae,af,ag,ah,ai,aj,ak,al,am,an,ao,ap,aq,ar,as,at,au,av,aw,ax,ay,az,ba,bb,bc,bd,be,bf,bg,bh,bi,bj,bk,bl,bm,bn,bo,bp,bq,br,bs,bt,bu,bv,bw,bx,by,bz,ca,cb,cc,cd,ce,cf,cg,ch,ci,cj,ck,cl,cm,cn,co,cp,cq,cr,cs,ct,cu,cv,cw,cx,cy,cz,da,db,dc,dd,de,df,dg,dh,di,dj,dk,dl,dm,dn,do,dp,dq,dr,ds,dt,du,dv,dw,dx,dy,dz,ea,eb,ec,ed,ee,ef,eg,eh,ei,ej,ek,el,em,en,eo,ep,eq,er,es,et,eu,ev,ew,ex,ey,ez,fa,fb,f…
CCTTGATTATCCTTCTTCGCTATTTCTCCCTTGATTTTGAAATGCGGAGAAAAGCTGCTGCATACAACAGTAAACCTTCCTCGGAAAATGTAGTATCTCAXXXXXXXXXXAGGATGCAATAGATAAGTTCACCGGGCATCTTGTTTCTGAGTGGGTTACAGATCTCTGGTATTCCCGTTTAACACCTGATAAAGAAGGTCCAGAGGAACT	P,ac,ad,ae,ag,ai,ak,al,am,an,ao,ap,aq,ar,as,at,ba,bb,bd,be,bf,bg,bh,bl,bm,bo,bp,bq,br,bs,bu,bv,bw,bz,ca,cb,cd,ce,cg,ci,ck,cn,co,ct,cv,cw,cx,cz,dc,dd,de,df,dh,dj,dk,dm,dn,dq,dr,dt,dw,dx,dy,dz,ed,ee,eg,eh,ei,ej,ek,el,em,en,eq,er,et,eu,ev,ew,ey,ez,fa,fd,fe,ff,fg,fi,fn,fo,fq,fr,fs,ft,fu,fv,fy,gb,gc,gf,gj,gk,gm,gn,go,gs,gu,gv,gw,gz,ha,hb,hd,he,hf,hg,hi,hl,hm,hn,ho,hr
>Marker635065	ccxab
ATAGTTTTCACTTTGAACCTGCTTAGCATGTATCTTCCCTCCAGAAAACCTTTTTGCTTATTTGACAACAGGTCAATAAACCAAGCAAGAATGCTGTATCXXXXXXXXXXTTAACGTAGCTTACCTATCTACTCTGCATAGTGAATTTTAAAGAATAAGCAGTCCGTTAGACTGTTCGCGTAAGTTACCATGAAGATCCTCATTGTTTGA	M,ab,af,aj,ao,aq,ar,at,av,ax,bc,bd,be,bg,bh,bi,bl,bm,bn,bs,bt,bu,bw,bz,cb,cc,cd,cg,ci,ck,cm,cs,cu,cv,cx,cy,da,df,dg,di,dj,do,dr,ds,dt,dx,dy,dz,ed,ee,ef,eg,eh,ei,ej,el,em,eq,et,eu,ex,fb,fd,fh,fi,fj,fk,fo,fp,ft,fw,fy,fz,ga,gd,ge,gg,gk,gl,gn,go,gp,gs,gv,gx,gz,hb,hc,hg,hj,hk,hm,hr
ATAGTTTTCACTTTGAACCTGCTTAGCATGTATCTTCCCTCCAGAAAACCTTTTTGCTTATTTGACAACAGGTCAATAAACCAAGCAAGAATGCTGTATCXXXXXXXXXXTTAACGTAGCTTACCTATCTACTCTGCATATTGAATTTTAAAGAATAAGCAGTCCGTTAGACTGTTCGCGTAAGTTACCATGAAGATCCTCATTGTTTGA	P,aa,ab,ac,ad,ae,af,ag,ah,ai,aj,ak,al,am,an,ao,ap,aq,ar,as,at,au,av,aw,ax,ay,az,ba,bb,bc,bd,be,bf,bg,bh,bi,bj,bk,bl,bm,bn,bo,bp,bq,br,bs,bt,bu,bv,bw,bx,by,bz,ca,cb,cc,cd,ce,cf,cg,ch,ci,cj,ck,cl,cm,cn,co,cp,cq,cr,cs,ct,cu,cv,cw,cx,cy,cz,da,db,dc,dd,de,df,dg,dh,di,dj,dk,dl,dm,dn,do,dp,dq,dr,ds,dt,du,dv,dw,dx,dy,dz,ea,eb,ec,ed,ee,ef,eg,eh,ei,ej,ek,el,em,en,eo,ep,eq,er,es,et,eu,ev,ew,ex,ey,ez,fa,fb,f…
ATAGTTTTCACTTTGAACCTGCTTAGCATGTATCTTCCCTCCAGAAAACCTTTTTGCTTATTTGACAACAGGTCAATAAACCAAGCAAGAATGCTGTATCXXXXXXXXXXTTAACGTAGCTTACCTATCTACTCTGCATAGTGAATTTTAAAGAATAAGCAGTCCGGTAGACTGTTCGCGTAAGTTACCATGAAGATCCTCATTGTTTGA	M,aa,ac,ad,ae,ag,ah,ai,ak,al,am,an,ap,as,at,au,aw,ay,az,ba,bb,bf,bj,bk,bo,bp,bq,br,bt,bv,bx,by,ca,ce,cf,ch,cj,cl,cn,co,cp,cq,cr,ct,cv,cw,cx,cz,db,dc,dd,de,df,dh,dk,dl,dm,dn,dp,dq,du,dv,dw,dx,ea,eb,ec,ek,em,en,eo,ep,er,es,ev,ew,ey,ez,fa,fc,fe,ff,fg,fl,fm,fn,fq,fr,fs,fu,fv,fw,fx,fy,gb,gc,ge,gf,gh,gi,gj,gm,gn,gq,gr,gt,gu,gv,gw,gy,gz,ha,hd,he,hf,hh,hi,hl,hn,ho,hp,hq
>Marker635358	abxcc
TCACTTAATCTTTACCAGTTGGATGCTGCTCCTCTCTCGCCTTCCAACGTGTTCAAAGGTTCATGAATCATTATTTGATAGTGTGCCTTAGTTTTCTAATXXXXXXXXXXAACACAAGAAGTGAATACAAATCTAACTTTGGCAATTCAAGAAACTTGAAAACAACAATGTCGTAGAGAGTAGAGACATAACAAGCCTTGAAAATGAAAT	P,ab,ac,ad,af,ag,ah,aj,an,aq,at,au,aw,ax,az,ba,bd,be,bf,bg,bi,bj,bm,bo,bp,bs,bt,bu,bw,bx,bz,ca,cb,cc,cd,ce,cf,ch,cj,cn,cp,cq,cr,cs,cw,cx,cy,cz,da,db,dc,dd,de,df,dg,dh,di,dk,dn,dw,dx,dy,dz,eb,ec,ed,ee,eg,eh,ei,ek,el,em,en,es,et,ew,ex,fa,fb,fd,fg,fj,fk,fl,fm,fn,fq,fs,fu,fw,fx,fy,fz,gc,ge,gg,gh,gi,gl,gm,gn,go,gq,gt,gu,gv,gx,gy,ha,hb,hc,hh,hi,hl,hm,ho,hp,hr
TCACTTAATCTTTACCAGTTGGATGCTGCTCCTCTCTCGCCTTCCAACATGTTCAAAGGTTCATGAATCATGATTTGATAGTGTGCCTTAGTTCTCTAATXXXXXXXXXXAACACAAGAAGTGAATACAAATCTAACTTTGGCAATTCAAGAAACTTGAAAACAACAATGTAGTAGAGAGTAGAGACATAACAAGCCTTGAAAATGAAAT	M,aa,ab,ac,ad,ae,af,ag,ah,ai,aj,ak,al,am,an,ao,ap,aq,ar,as,at,au,av,aw,ax,ay,az,ba,bb,bc,bd,be,bf,bg,bh,bi,bj,bk,bl,bm,bn,bo,bp,bq,br,bs,bt,bu,bv,bw,bx,by,bz,ca,cb,cc,cd,ce,cf,cg,ch,ci,cj,ck,cl,cm,cn,co,cp,cq,cr,cs,ct,cu,cv,cw,cx,cy,cz,da,db,dc,dd,de,df,dg,dh,di,dj,dk,dl,dm,dn,do,dp,dq,dr,ds,dt,du,dv,dw,dx,dy,dz,ea,eb,ec,ed,ee,ef,eg,eh,ei,ej,ek,el,em,en,eo,ep,eq,er,es,et,eu,ev,ew,ex,ey,ez,fa,fb,f…
TCACTTAATCTTTACCAGTTGGATGCTGCTCCTCTCTCGCCTTCCAACGTGTTCAAAGGTTCATGAATCATTATTTGATAGTGTGCCTTAGTTCTCTAATXXXXXXXXXXAACACAAGAAGTGAATACAAATCTAACTTTGGCAATTCAAGAAACTTGAAAACAACAATGTCGTAGAGAGTAGAGACATAACAAGCCTTGAAAATGAAAT	P,aa,ae,ah,ai,aj,ak,al,am,ao,ap,ar,as,at,av,ay,bb,bc,bf,bg,bh,bk,bl,bn,bp,bq,br,bs,bv,bx,by,cg,ci,ck,cl,cm,co,ct,cu,cv,db,dh,dj,dl,dm,dn,do,dp,dq,dr,ds,dt,du,dv,ea,ef,ej,eo,ep,eq,er,et,eu,ev,ey,ez,fa,fc,fe,ff,fh,fi,fo,fp,fr,ft,fv,fw,fx,fz,ga,gb,gd,gf,gh,gj,gk,gm,gp,gr,gs,gw,gz,hd,he,hf,hg,hj,hl,hn,ho,hq,hr
>Marker635905	abxcc
GACCATTTTTAGCCTGCTTACTGTTGTTCTTAGGCTGAATGACAATTCAAATTCAGATAAATGAGTGGAGAACAAAATAAAATTTTTCACACAAGATAGAXXXXXXXXXXTCTCCTCTTATGCTGTCGGCATGGATTGTCAGTCACAATGATGTTGTTCTCGTCTGAGGCTGGTTTTTTTGGATTTTCCCGCAGAACACGTTTTCTAGTT	P,ac,ad,ae,ag,ai,ak,al,ao,ap,aq,ar,as,bb,bd,be,bf,bg,bh,bl,bm,bo,bp,bq,bs,bu,bv,bw,bx,ca,cb,cd,ce,cg,ck,cn,co,cx,cz,dc,dd,df,dh,dj,dm,dn,dr,dt,du,dw,dx,dy,dz,ed,ee,eg,eh,ej,ek,el,em,en,er,es,et,ev,ew,ey,ez,fa,fd,ff,fi,fn,fo,fq,fr,fs,ft,fu,fv,fy,gb,gc,gf,gk,gm,go,gs,gu,gv,gw,gz,ha,hb,hc,hd,he,hf,hg,hi,hl,hm,hn,ho,hq,hr
GACCATTTTTAGCCTGCTTACTGTTCTTAGGCTGAATGACAATTCAAATTCAGATAAATGAGTGGAGAACAAAATAAAATTTTTCACACAAGATACAACTXXXXXXXXXXTCTCCTCTTATGCTGTCGGCATGGATTGTCAGTCACAATGATGTTGTTCTCGTCTGAGGCTGCTTTTTTTGGATTTTCCCGCAGAACACGTTTTCTAGTT	M,aa,ab,ac,ad,ae,af,ag,ah,ai,aj,ak,al,am,an,ao,ap,aq,as,at,au,av,aw,ax,ay,az,ba,bb,bc,bd,be,bf,bg,bh,bi,bj,bk,bl,bm,bn,bo,bp,bq,br,bs,bt,bu,bv,bw,bx,by,bz,ca,cb,cc,cd,ce,cf,cg,ch,ci,cj,ck,cl,cm,cn,co,cp,cq,cr,cs,cu,cv,cw,cx,cy,cz,da,db,dc,dd,de,df,dg,dh,di,dj,dl,dm,do,dp,dr,ds,dt,du,dv,dw,dx,dz,ea,eb,ec,ed,ee,ef,eh,ei,ej,ek,el,em,en,eo,ep,eq,er,es,et,eu,ev,ew,ex,ez,fa,fb,fc,fe,ff,fg,fh,fi,fk,fl,f…
GACCATTTTTAGCCTGCTTACTGTTGTTCTTAGGCTGAATGACAATTCAAATTCAGATAAATGAGTGGAGAACAAAATAAAATTTTTCACACAAGATAGAXXXXXXXXXXTCTCCTCTTATGCTGTCGGCATGGATTGTCAGTCACAATGATGTTGTTCTCGTCTGAGGCTGCTTTTTTTGGATTTTCCCGCAGAACACGTTTTCTAGTT	P,aa,ab,af,ag,ah,aj,an,at,au,av,ax,ay,az,ba,bc,bf,bi,bj,bk,bn,br,bt,by,bz,cc,cf,ch,cj,cl,cm,cp,cq,cr,da,db,dg,di,dk,dl,do,dp,ds,du,dv,ea,eb,ec,ef,ei,eo,ep,eq,es,eu,ex,fb,fc,fg,fh,fj,fk,fl,fm,fp,fx,fz,ga,ge,gg,gh,gi,gj,gl,gn,gp,gq,gr,gt,gx,gy,hc,hh,hk,hp,hq
>Marker636643	abxcc
ATAATTAGAAAAAGTAGACATTCTGTCAAGCTGTTTGATACAATTTTGTTTTGATTTTGATTGAGTGAATTAATCACTTGATAGTCCTTTGGCTGGTTGCXXXXXXXXXXCTTATTTCTCTTAAATAGCATATACAATATAATAATAGTTTCACATTTAAAAAGTGTAAAGAAAGCAAAATGACCGATGAAATGCATAAGTTATTATGCC	M,aa,ab,ac,ad,ae,af,ag,ah,ai,aj,ak,al,am,an,ao,ap,aq,ar,as,at,au,av,aw,ax,ay,az,ba,bb,bc,bd,be,bf,bg,bh,bi,bj,bk,bl,bm,bn,bo,bp,bq,br,bs,bt,bu,bv,bw,bx,by,bz,ca,cb,cc,cd,ce,cf,cg,ch,ci,cj,ck,cl,cm,cn,co,cp,cq,cr,cs,ct,cu,cv,cw,cx,cy,cz,da,db,dc,dd,de,df,dg,dh,di,dj,dk,dl,dm,dn,do,dp,dq,dr,ds,dt,du,dv,dx,dy,dz,ea,eb,ec,ed,ee,ef,eg,eh,ei,ej,ek,el,em,en,eo,ep,eq,er,es,et,eu,ev,ew,ex,ey,ez,fa,fb,fc,f…
ATAATTAGAAAAAAGTAGACATTCTGTCAAGCTGTTTGATACAATTTTGTTTTGATTTTGATTGAGTGAATTTATTACTTGATAGTCCTTTGGCTGGTTGXXXXXXXXXXCTTATTTCTCTTAAATAGCATATACAATATAATAATGGTTTCACATTTAAAAAGTGTAAAGAAAGCAAAATGACTGATGAAATTCATAAGTTATTATGCC	P,aa,ab,af,ah,ai,aj,an,au,av,aw,ax,ay,az,ba,bc,bi,bj,bk,bn,br,bt,bx,by,bz,cc,cf,ch,cj,cl,cm,cp,cq,cr,cs,cu,cv,cy,da,db,dg,di,dk,dl,do,dp,ds,du,dv,dw,ea,eb,ec,ef,eo,ep,eq,es,ex,fb,fc,fh,fj,fk,fl,fm,fp,fw,fx,ga,gd,ge,gg,gh,gi,gj,gl,gn,gp,gq,gr,gt,gx,gy,hc,hh,hj,hq
ATAATTAGAAAAAAGTAGACATTTTGTCAAGCTGTTTGATACAATTTTGTTTTGATTTTGATTGAGTGAATTTATTACTTGATAGTCCTTTGGCTGGTTGXXXXXXXXXXCTTATTTCTCTTAAATAGCATATACAATATAATAATGGTTTCACATTTAAAAAGTGTAAAGAAAGCAAAATGACTGATGAAATGCATAAGTTATTATGCC	P,ac,ad,ae,ag,ah,ai,ak,al,am,ao,ap,aq,ar,as,at,bb,bd,be,bf,bg,bh,bl,bm,bo,bp,bq,bs,bu,bv,bw,ca,cb,cd,ce,cg,ci,ck,cn,co,ct,cw,cx,cz,dc,dd,de,df,dh,dj,dm,dn,do,dq,dr,dt,dx,dy,dz,ed,ee,eg,ei,ej,em,en,er,et,eu,ev,ew,ey,ez,fa,fd,ff,fg,fi,fn,fo,fq,fr,fs,ft,fu,fv,fy,gb,gc,gd,gf,gk,gl,gm,gn,go,gr,gs,gu,gv,gw,gz,ha,hb,hd,he,hf,hg,hi,hl,hm,ho,hr
>Marker638008	abxcc
TTCTGTGATCAACAAGAACGTATAGAAGAATTAAAACAACGCATGCAAAAGAAATTCAAAGAAATCATAAACAATGCATGCAGCATTAAATGAAAATTGTXXXXXXXXXXATGAAACTTGCAGACATTTTGGAGATGACTGATGATCAATGGACGTCCTTGCCGGAGAAGTCTAATTATAGCGATGATGTGTGTGATCACACAAATTGTT	P,ab,ac,ad,ag,ai,ak,al,as,az,bd,be,bf,bg,bh,bk,bl,bm,bo,bp,bs,bt,bu,bw,bx,ca,cb,cc,cd,ce,cg,ci,ck,co,cw,cz,da,db,dc,dd,dg,dh,dj,dm,dn,do,dq,dt,dw,dx,dy,dz,ec,ed,ee,ef,eg,eh,ek,el,em,eq,er,et,ew,ex,ey,fe,ff,fn,fo,fr,fs,fu,fv,fy,gb,gc,gf,gk,gm,gs,gu,gv,gz,ha,hb,hc,hd,he,hf,hg,hl,hm,ho,hp,hr
TTCTGTGATCAACAAGAACGTATAGAATAATTAAAACAACGCATGCAAATGAAATTCAAAGAAATCATAAACAATGCATGCAGCATTAAATGAAAATTGTXXXXXXXXXXATGAAACTTGCAGACATTTTGGAGATGACTGATGATCAATGGACGTCCTTGCCGGAGAAGTCTAATTATAGCGATGATGTGTGTGATCACACAAATTGTT	P,aa,af,ah,aj,am,an,ap,ar,at,au,av,aw,ax,ay,ba,bb,bc,bi,bj,bn,bq,br,bv,by,cf,ch,cj,cl,cm,cn,cp,cr,cs,cu,cv,di,dk,dp,dr,ds,du,dv,ea,eb,ei,ej,eo,ep,es,et,eu,ev,ez,fa,fb,fc,fg,fh,fi,fj,fk,fl,fm,fp,fq,ft,fw,fz,ga,gd,ge,gg,gh,gi,gj,gl,gn,gq,gr,gt,gw,gx,gy,hh,hi,hj,hq
TTCTGTGATCAACAAGAACGTATAGAAGAATTAAAACAACGCATGCAAATGAAATTCAAAGAAATCACAAACAATGCATGCAGCATTAAATGAAAATTGAXXXXXXXXXXATGAAACTTGTAGACATTTTGGAGATGACTGATGATCAATGGACATCCTTGCCGGAGAAGTCTAATTATAGCGATGATGTGTGTGATCACACAAATTGTT	M,aa,ab,ac,ad,ae,af,ag,ah,ai,aj,ak,al,am,an,ao,ap,aq,ar,as,at,au,av,aw,ax,ay,az,ba,bb,bc,bd,be,bf,bg,bh,bi,bj,bl,bm,bn,bo,bp,bq,br,bs,bt,bu,bv,bw,bx,by,bz,ca,cb,cc,cd,ce,cf,ch,ci,cj,ck,cl,cm,cn,co,cp,cq,cr,cs,ct,cu,cv,cw,cy,cz,da,db,dc,dd,de,df,dg,dh,di,dj,dk,dl,dm,dn,do,dp,dq,dr,ds,dt,du,dv,dw,dx,dy,dz,ea,eb,ec,ed,ee,ef,eg,eh,ei,ej,ek,el,em,en,eo,ep,eq,er,es,et,eu,ev,ex,ez,fa,fb,fd,fe,ff,fh,fi,f…
>Marker639073	abxcc
AAATTGTTCGAGTGTTACGCAGCATATTGAAGTGTTTAAATCAAGATTTTGTATATGACGATAATCTTGCTGAAGTATATTTTGATTCCGTGTATTATAGXXXXXXXXXXTAATTCAGTTATTCTGTTCTATGGTTGAGCAATGTGGTTCTGTCGATGACGCAGGTCGTTCTCAAGATGAACATCCCTTTTTTGGTCTAGTCACCAACCT	P,aa,ab,ac,ad,af,ah,ai,an,au,aw,ax,az,ba,be,bf,bg,bi,bj,bm,bo,bp,br,bt,bu,bw,bx,bz,cc,cd,ce,cf,ch,cj,cn,cp,cq,cr,cs,cv,cx,cy,cz,da,db,dc,dd,de,dg,dh,di,dn,ds,dw,dx,dy,eb,ec,ed,eg,eh,ei,ek,em,en,es,et,ev,ew,ex,fb,fc,fd,fg,fh,fj,fk,fm,fn,fs,fw,gc,ge,gg,gh,gi,gl,gn,go,gr,gt,gu,gv,gy,ha,hb,hc,hh,hi,hk,hp,hr
AAATTGTTCGAGTGTTACGCAGCATATTGAAGTGTTTAAATCTAGATTTTGAATATGACGATAATCTTGCTGAAGTATATTTAGATTCCGTGTATTATAGXXXXXXXXXXTAATTCAGTTATTCTGTTCTATGGTTGAGCAATGTGGTTCTGTCGATGACGCAGGTCGTTCTCAAGATGAACATCCCTTTTTTGGTCTAGTCACCAACCT	P,aa,ae,ai,aj,ak,al,am,ao,ap,aq,ar,as,at,av,ay,bb,bc,bd,bh,bk,bl,bn,bq,bs,bv,by,ca,cb,cg,ci,ck,cl,cm,co,ct,cu,cw,df,dj,dl,dm,do,dp,dq,dr,dt,du,dv,dz,ea,ee,ef,ej,el,eo,ep,eq,er,et,eu,ev,ey,ez,fa,fe,ff,fh,fi,fj,fl,fo,fp,fq,fr,ft,fu,fv,fx,fy,fz,ga,gb,gd,gf,gj,gk,gm,gp,gq,gs,gw,gx,gz,hd,he,hf,hg,hj,hl,hm,hn,ho,hq
AAATTGTTCGAGTGTTACGCAGCATATTGAAGTGTTTAAATCAAGATTCTGAATATGACGATAATCTTGCTGAAGTATATTTAGATTCCGTGTATACTAGXXXXXXXXXXTAATTCAGTTATTCTGTTCTATGGTTGAGCAATGTGGTTCTGTCGATGACACAGGTCGTTCTCAAGATAAACATCCCTTTTTTGGTCTAGTCACCAACCT	M,ab,ad,af,aj,ao,aq,ar,av,ax,ay,bb,bc,bd,be,bg,bh,bi,bm,bn,bs,bt,bu,bw,cb,cc,cd,cg,ci,ck,cm,cn,cq,cs,cu,cy,cz,db,df,dg,di,dj,dn,do,dt,du,dy,dz,ee,ef,eh,ei,el,eo,eq,et,eu,ex,fb,fd,fj,fk,fl,fo,fp,ft,fz,ga,gd,gg,gh,gk,gl,gm,go,gp,gs,hb,hc,hf,hg,hj,hk,hm,ho
>Marker640507	nnxnp
AGCTAGTCCTCTCCAGAAACACGTTCGATAAACCATTTGACTATATCAGTCAACCTTTCAATAATGATATGCTTAAAATTTTAAACAAAGTTCAAACATCXXXXXXXXXXTAAGATTTTTTCTCTGTTTACAGCTCTTAGATTGCAAGATTGAAGTGAGCACTTATTAGAGAGTTCATCACCATTTAAGCTTCACATTTTAGCATATTTA	M,P,aa,ab,ac,ad,ae,af,ag,ah,ai,aj,ak,al,am,an,ao,ap,aq,ar,as,at,au,av,aw,ax,ay,az,ba,bb,bc,bd,be,bf,bg,bh,bi,bj,bk,bl,bm,bn,bo,bp,bq,br,bs,bt,bu,bv,bw,bx,by,bz,ca,cb,cc,cd,ce,cf,cg,ch,ci,cj,ck,cl,cm,cn,co,cp,cq,cr,cs,ct,cu,cv,cw,cx,cy,cz,da,db,dc,dd,de,df,dg,dh,di,dj,dk,dl,dm,dn,do,dp,dq,dr,ds,dt,du,dv,dw,dx,dy,dz,ea,eb,ec,ed,ee,ef,eg,eh,ei,ej,ek,el,em,en,eo,ep,eq,er,es,et,eu,ev,ew,ex,ey,ez,fa,fb…
AGCTAGTCCTCTCTAGAAACACGTTCGATAAACCATTTGACTATATCAGTCAACCTTTCAATAATGATATGCTTAAAATTTTAAACAAAGTTCAAACATCXXXXXXXXXXTAAGATTTTTTCTCTGTTTACAGCTCTTAGATTGCAAGATTGAAGTGAGCACTTATTAGAGAGTTCATCACCATTTAAGCTTCACATTTTAACATATTTA	M,ab,af,aj,ao,aq,ar,at,av,ax,bc,bd,be,bg,bh,bi,bl,bm,bn,bs,bt,bu,bw,bz,ca,cb,cc,cd,cg,ci,cj,ck,cm,cs,cu,cy,da,df,dg,di,dj,do,dr,ds,dt,dx,dy,dz,ed,ee,ef,eg,eh,ei,ej,el,eq,et,eu,ex,fb,fd,fh,fi,fj,fk,fo,fp,fr,ft,fy,fz,ga,gd,gg,gk,gl,go,gp,gs,gx,hb,hc,hg,hj,hk,hm,hr
>Marker640857	abxcc
ATTCCGATCCAACCCCAGACATGGAGAAAAACAAGGTTTTTATCGTATGAACGCAAGCTAGATCAATCAAAACAAGGAGTTAAACACCATGAACACTCAGXXXXXXXXXXCTACAGAGTTCGAAAAGAGAGTTGGGGATTGTATTCTGCCTACACTCAAGCATTCAAAGCAAGAGATGAGTTGACTCCACCATAGAAAAAGAAAAACAAG	M,aa,ab,ac,ad,ae,af,ag,ah,ai,aj,ak,al,am,an,ao,ap,aq,ar,as,at,au,av,aw,ax,ay,az,ba,bb,bc,bd,be,bf,bg,bh,bi,bj,bk,bl,bm,bn,bo,bp,bq,br,bs,bt,bu,bv,bw,bx,by,bz,ca,cb,cc,cd,ce,cf,cg,ch,ci,cj,ck,cl,cm,cn,co,cp,cq,cr,cs,ct,cu,cv,cw,cx,cy,cz,da,db,dc,dd,de,df,dg,dh,di,dj,dk,dl,dm,dn,do,dp,dq,dr,ds,dt,du,dv,dw,dx,dy,dz,ea,eb,ec,ed,ee,ef,eg,eh,ei,ej,ek,el,em,en,eo,ep,eq,er,es,et,eu,ev,ew,ex,ey,ez,fa,fb,f…
ATTCCGATCCAACCCCAGACATGGAGAAAAACAAGGTTTTTATCGTATGAACGCAAGCTAGATCAACCAAAACAAGGAGTTAAACACCATGAACACTCAGXXXXXXXXXXCTACAGAGTTCGAAAAGAGAGTTGGGGATTGTATTCTGCCTATATTCAAGCATTCAAAGCAAGAGATGAGTTGACTCCACCATAGAAAAAGAAAAACAAG	P,ac,ad,ae,ag,ai,ak,al,am,ao,ap,aq,ar,as,at,bb,bd,be,bf,bg,bh,bl,bm,bo,bp,bq,bs,bu,bv,bw,bx,ca,cb,cd,ce,cf,cg,ci,ck,cn,co,ct,cw,cx,cz,dc,dd,de,df,dh,dj,dk,dm,dn,dq,dr,dt,dw,dx,dy,dz,ed,ee,eg,eh,ei,ej,ek,el,em,en,er,et,eu,ev,ew,ey,ez,fa,fd,fe,ff,fg,fi,fn,fo,fq,fr,fs,ft,fu,fv,fy,fz,gb,gc,gf,gj,gk,gm,go,gs,gu,gv,gw,gx,gz,ha,hb,hd,he,hf,hg,hi,hl,hm,ho,hr
ATTCCGATCCAACCCCAGACATGGAGAAAAACAAGGTTTTTATCGTATGAACGCAAGCTAGATCAACCAAAACAAGGAGTTAAACACCATGAACACTCAGXXXXXXXXXXCTACAGAGTTCGAAAAGAGAGTTGGGGATTGTATTCTGCCTATATTAAAGCATTCAAAGCAAGAGATGAGTTGACTCCACCATAGAAAAAGAAAAACAAG	P,aa,ab,ac,af,ah,aj,al,am,an,au,av,aw,ax,ay,az,ba,bc,bi,bj,bk,bn,br,bt,bu,bx,by,bz,cc,cf,ch,cj,cl,cm,cp,cq,cr,cs,cu,cv,cy,da,db,dg,dh,di,dk,dl,do,dp,ds,du,dv,ea,eb,ec,ef,eo,ep,eq,es,ex,fa,fb,fc,fh,fj,fk,fl,fm,fp,fs,fv,fw,fx,fy,fz,ga,gd,ge,gg,gh,gi,gj,gl,gn,gp,gq,gr,gt,gx,gy,hc,hd,hh,hj,hk,hp,hq
>Marker641140	abxcc
TTTGAAGGATCTACTCGCCCAACTAAACGAAAATCTCCCCGGTGCCACTTTCGTTCTTGCCAATGTCTATGATCTTGTCCTGGAAGTCATCACTAATTACXXXXXXXXXXTGTTAACGAACGAACGAATGAATGAATGAATGCAGGATTTACGACAGCAAGCAGAGCATGTTGCGGGAACGGGGGTCAATTTGCCGGAATAATTCCATGT	P,ab,ac,ad,af,ag,ah,an,au,aw,ax,az,ba,be,bf,bg,bi,bj,bm,bo,bp,br,bt,bu,bw,bx,bz,cc,cd,ce,cf,ch,cj,cn,cp,cq,cr,cs,cx,cy,cz,da,db,dc,dd,de,dg,dh,di,dk,dn,ds,dw,dx,dy,eb,ec,ed,eg,eh,ei,ek,em,en,es,et,ew,ex,fb,fc,fd,fg,fh,fj,fk,fm,fs,fw,gc,ge,gg,gh,gi,gl,gn,go,gr,gt,gu,gv,gy,ha,hb,hc,hh,hi,hk,hp,hr
TTTGAAGGATCTACTCGCCCAACTAAACGAAAATCTCCCCGGTGCCACTTTCGTTCTTGCCAATGTCTATGATCTTGTCCTGGAAGTCATCACTAATTACXXXXXXXXXXTGTTAACGAACGAACGAACGAATGAATGAATGCAGGATTTACGACAGCGAGCAGAGCATGTTGCGGGAACGGGGGTCAATTTGCCGGAATAATTCCATGT	M,ab,ad,af,aj,ao,aq,ar,av,ax,ay,bb,bc,bd,be,bg,bh,bi,bm,bn,bo,bs,bt,bu,bw,cb,cc,cd,cg,ch,ci,ck,cm,cn,cq,cs,cu,cy,cz,df,dg,di,dj,do,dt,du,dy,dz,ed,ee,ef,eh,ei,el,eo,eq,et,eu,ex,fb,fd,fj,fk,fl,fo,fp,ft,fy,fz,ga,gd,gg,gh,gk,gl,gm,go,gp,gs,gz,hb,hc,hf,hg,hj,hk,hm,ho
TTTGAAGGATCTACTCGCCCAACTAAACGAAAATCTCCCCGGTGCCACTTTCGTTCTTGCCAATGTCTATGATCTTGTCCTGGAAGTCATCACTAATTACXXXXXXXXXXAACGAACGAACGAACGAACGAATGAATGAATGCAGGATTTACGACAGCAAGCAGAGCATGTTGCGGGAACGGGGGTCAATTTGCCGGAATAATTCCATGT	P,aa,ae,ai,aj,ak,al,am,ao,ap,aq,ar,as,at,av,ay,bb,bc,bd,bh,bk,bl,bn,bq,bs,bv,by,ca,cb,cg,ck,cl,cm,co,ct,cu,cw,df,dj,dl,dm,do,dp,dq,dr,dt,du,dv,dz,ea,ee,ef,ej,el,eo,ep,eq,er,et,eu,ev,ez,fe,ff,fi,fl,fo,fp,fq,fr,ft,fu,fv,fy,fz,ga,gb,gd,gf,gj,gk,gm,gp,gq,gs,gw,gx,gz,hd,he,hf,hg,hj,hl,hm,hn,ho,hq
>Marker642134	abxcc
CAAATAAGGTGACTATTTTTGTAACTGTTGTGCTTCTGTTTTAATTTTAAAAGCATTTAAGCTGAAGTGTTTAGTAATCTTTTCCTCCAGTGTGTATCAAXXXXXXXXXXGGAATTTTACTGGGATTCATTCTTCTTCTCCGTCCTCAGTATGGATACGTTAGCCGACCATACATTGCTCCAGGATATGAACTCAACCACAAGAAACCCA	P,aa,ab,af,ah,aj,am,an,ap,ar,at,au,av,aw,ax,ay,az,ba,bc,bi,bj,bn,br,bt,bv,by,bz,cf,ch,cj,cl,cm,cp,cr,cs,cu,cv,cy,df,dg,di,dk,dl,dp,ds,du,dv,ea,eb,ec,ei,ej,eo,ep,eq,es,et,eu,ez,fb,fc,fg,fh,fi,fj,fk,fl,fm,fp,fq,ft,fw,fx,fz,ga,gd,ge,gg,gh,gi,gj,gl,gn,gp,gq,gr,gt,gx,gy,hc,hh,hj,hk,hp,hq
CAAATAAGGTGACTATTTTTGTAACTGTTGTGCTTCTCTTTTAATTTTAAAAGCATTTAAGCTGAAGTGTTTAGTAATCTTTTCCTCCAGTGTGTATCAAXXXXXXXXXXGGAATTTTACTGGGATTCATTCTTCTTCTCCGTCCTCAGTATGGATACGTTAGCCGACCATACATTGCTCCAGGATATGAACTCAACCACAAGAAACCCA	P,ac,ad,ae,ag,ai,ao,aq,as,bb,bd,be,bf,bg,bh,bk,bl,bm,bo,bp,bq,bs,bu,bw,bx,ca,cb,cd,ce,cg,ci,ck,cn,co,cw,cx,cz,db,dc,dd,dh,dj,dm,dn,do,dq,dr,dt,dw,dx,dy,dz,ed,ee,ef,eh,ek,el,em,en,er,et,ev,ew,ey,fa,fd,fe,ff,fn,fo,fq,fr,fs,fu,fy,gb,gc,gf,gj,gk,gm,go,gs,gu,gv,gw,gz,ha,hb,hd,he,hf,hg,hi,hl,hm,hn,ho,hr
CAAATAAGGTGACTATTTTTGTAACTGTTGTGCTTCTGTTTTAATTTTAAAAGCATATAAGCTGATGTGTTTAGTAATCTTTTTCTCCAGTGTGTATCAAXXXXXXXXXXGGAATTTTACTGGGATTCATTCTTCTTCTCCGTCCTCAGTATGGATACGTTAGCGGACCATACATTGCTCCAGGATATGAACTCAACCACAAGAAACCCA	M,aa,ab,ac,ad,ae,af,ag,ah,ai,aj,ak,al,am,an,ao,ap,aq,ar,as,at,au,av,aw,ax,ay,az,ba,bb,bc,bd,be,bf,bg,bh,bi,bj,bk,bl,bm,bn,bo,bp,br,bs,bt,bu,bv,bw,bx,by,ca,cb,cc,cd,ce,cf,cg,ch,ci,cj,ck,cl,cm,cn,co,cp,cq,cr,cs,ct,cu,cv,cw,cz,da,db,dc,dd,de,df,dg,dh,di,dj,dk,dm,dn,do,dr,ds,dt,du,dv,dw,dx,dy,dz,ea,eb,ec,ed,ee,ef,eg,eh,ei,ej,ek,el,em,en,eo,ep,eq,er,es,et,eu,ev,ew,ex,ey,ez,fa,fb,fc,fd,fe,ff,fg,fh,fi,f…
>Marker642476	lmxll
AAGTCTGAAACCTTGGGGTTCCAATGCTTATCAATTAAAATGTTGCTTGATTTTATATCACGGTGAACAACTTTGGGTTCAAGTCCCTCATGCAAATAACXXXXXXXXXXGAAAATGAAATTTGAACTAAATTTAACTTTATTTTTCATTATACCCCTTTGCTGTCCCTAAGATAATATTCATTCGAATCTCCCATGTAAGAGGACTGCA	P,aa,ae,ai,aj,ak,al,am,ao,ap,aq,ar,as,at,av,ay,bb,bc,bd,bg,bh,bk,bl,bn,bq,bs,bu,bv,bw,by,ca,cb,cg,ci,cl,cm,co,ct,cu,cw,df,dj,dl,dn,do,dp,dq,dr,dt,du,dv,dx,dy,dz,ea,ee,ef,ej,el,eo,ep,eq,er,et,eu,ev,ey,ez,fa,fe,ff,fi,fl,fo,fq,fr,ft,fu,fv,fx,fy,fz,ga,gb,gd,gf,gj,gk,gm,go,gq,gs,gw,gx,gy,gz,hd,he,hf,hg,hi,hj,hl,hm,ho,hq
AAGTCTGAAACCTTGGGGTTCCAATGCTTATCAATTAAAATGTTGCTTGATTTTATATCACGGTGAACAACTTTGGGTTCAAGTCCCTCATGCAAATAACXXXXXXXXXXGAAAATGAAATTTGAACTAAATTTAACTTTATTTTTCATAATACCCCTTTGCTGTCCCTAAGATAATATTCATTCGAATCTCCCATGTAAGAGGACTGCA	M,P,aa,ab,ac,ad,ae,af,ag,ah,ai,aj,ak,al,am,an,ao,ap,aq,ar,as,at,au,av,aw,ax,ay,az,ba,bb,bc,bd,be,bf,bg,bh,bi,bj,bk,bl,bm,bn,bo,bp,bq,br,bs,bt,bu,bv,bw,bx,by,bz,ca,cb,cc,cd,ce,cf,cg,ch,ci,cj,ck,cl,cm,cn,co,cp,cq,cr,cs,ct,cu,cv,cw,cx,cy,cz,da,db,dc,dd,de,df,dg,dh,di,dj,dk,dl,dm,dn,do,dp,dq,dr,ds,dt,du,dv,dw,dx,dy,dz,ea,eb,ec,ed,ee,ef,eg,eh,ei,ej,ek,el,em,en,eo,ep,eq,er,es,et,eu,ev,ew,ex,ey,ez,fa,fb…
>Marker642502	abxcc
TTGTTCGGGCTGGTATGTGCGCATAGTTTGTTTACGATTGCATGAACGTTGTTTGTTAAATTGTCTATATGAATATTGAATTGCATGTTTTTTCCCTTTTXXXXXXXXXXTGATCCTCGTATATTAGCGTTCCAGCTGCTTCCGTCTCAGAGCCTTTTAACTACAACCCAAGCTGATCTTTGTTAAAAATGGTCTCCTTTCGTGGTAATT	M,aa,ab,ac,ad,ae,af,ag,ah,ai,aj,ak,al,am,an,ao,ap,aq,ar,as,at,au,av,aw,ax,ay,az,ba,bb,bc,bd,be,bf,bg,bh,bi,bj,bk,bl,bm,bn,bo,bp,bq,br,bs,bt,bu,bv,bw,bx,by,bz,ca,cb,cc,cd,ce,cf,cg,ch,ci,cj,ck,cl,cm,cn,co,cp,cq,cr,cs,ct,cu,cv,cw,cx,cy,cz,da,db,dc,dd,de,df,dg,dh,di,dj,dk,dl,dm,dn,do,dp,dq,dr,ds,dt,du,dv,dw,dx,dy,dz,ea,eb,ec,ed,ee,ef,eg,eh,ei,ej,ek,el,em,en,eo,ep,eq,er,es,et,eu,ev,ew,ex,ey,ez,fa,fb,f…
TTGTTCGGGCTGGTATGTGCGCATAGTTTGTTTACGATTGCATGAACATTGTTTGTTAAATTGTCTATATGAATATTGAATTGCATGTTTTTTCCCTTTTXXXXXXXXXXTGATCCTCGTATATTAGCGTTCCAGCTGCTTACGTCTCAGAGCCTTTTAACTACAACCCAAGCTGATCTTTGTTAAAAATGGTCTCCTGTCGTGGTAATT	P,aa,ae,ah,ai,aj,ak,al,am,ao,ap,aq,ar,as,at,av,ay,bb,bc,bd,bh,bk,bl,bn,bq,bs,bv,by,ca,cb,cg,ci,ck,cl,cm,co,ct,cu,cw,df,dj,dl,dm,dn,do,dp,dq,dr,dt,du,dv,dz,ea,ef,ej,el,eo,ep,eq,er,et,eu,ev,ey,ez,fa,fe,ff,fi,fk,fl,fo,fp,fr,ft,fu,fx,fy,fz,ga,gb,gd,gf,gj,gk,gm,gp,gq,gr,gs,gw,gx,gz,hd,he,hf,hj,hl,hm,ho,hq
TTGTTCGGGCTGGTATGTGCGCATAGTTTGTTTACGATTGCACGAACATTGTTTGTTAAATTGTCTATATGAATATTGAATTGCATGTTTTTTCCCTTTTXXXXXXXXXXTGATCCTCGTATATTAGCGTTCCAGCTGCTTACGTCTCAGAGCCTTTTAACTACAACCCAAGCTGATCTTTGTTAAAAATGGTCTCCTGTCGTGGTAATT	P,ab,ac,ad,af,ag,ah,an,au,aw,ax,az,ba,be,bf,bg,bi,bj,bm,bo,bp,bq,br,bt,bu,bw,bx,bz,cc,cd,ce,cf,ch,cj,cn,cp,cq,cr,cs,cv,cx,cy,cz,da,db,dc,dd,de,dg,dh,di,dk,dn,ds,dw,dx,dy,eb,ec,ed,ee,eg,eh,ei,ek,em,en,es,et,ew,ex,fb,fc,fd,fe,fg,fh,fj,fk,fm,fn,fq,fs,fw,gc,gd,ge,gg,gh,gi,gl,gn,go,gt,gu,gv,gy,gz,ha,hb,hc,hh,hi,hp,hr
>Marker642923	abxcc
GAAAGCACCGCTCACGCCATTCAAAAGCACTAATTTATCTTCAAGAACACCTTGAACTTTCATTTCCTGTAAAGTTAAACAAACCAATTGGTCATCATGCXXXXXXXXXXATTAATGTTACCTCTGGCATGTCAACAGAGTATACAACCTCATCAAAGGTAAGGGAATGAGGTTCAAATGGAAGAACCATTCCTTTTTTCTTCGGACGAC	P,ac,ad,ae,ag,ai,ak,al,am,ao,ap,aq,ar,as,bb,bd,be,bf,bg,bh,bl,bm,bo,bp,bq,bs,bu,bv,bw,bx,ca,cb,cd,ce,cg,ci,ck,cn,co,ct,cw,cx,cz,dc,dd,de,df,dh,dj,dm,dn,dq,dr,dt,dw,dx,dy,dz,ed,ee,eg,eh,ej,ek,el,em,en,er,et,ev,ew,ey,ez,fa,fd,fe,ff,fi,fn,fo,fq,fr,fs,ft,fu,fv,fy,gb,gc,gd,gf,gk,gm,go,gp,gs,gu,gv,gw,gz,ha,hb,hc,hd,he,hf,hg,hi,hl,hm,ho,hr
GAAAGCACCGCTCACACCATTCAAAAGCACTAATTTATCTTCAAGAACACCTTGAACTTTCATTTCCTGTAAAGTTAAACAAACCAATTGGTCATCATGCXXXXXXXXXXATTAATGTTACCTCTGGCATGTCAACAGAGTATACAACCTCATCAAAGGTAAGGGAATGAGGTTCAAATGGAAGAACCATTCCTTTTTTCTTCGGACGAC	P,aa,ab,af,ah,aj,al,an,at,au,av,aw,ax,ay,az,ba,bc,bi,bj,bk,bn,br,bt,by,bz,cc,cf,ch,cj,cl,cm,cp,cq,cr,cs,cu,cv,cy,da,db,df,dg,di,dk,dl,do,dp,ds,du,dv,ea,eb,ec,ef,eg,ei,eo,ep,eq,es,eu,ex,fb,fc,fg,fh,fi,fj,fk,fl,fm,fp,fw,fx,fz,ga,gd,ge,gg,gh,gi,gj,gl,gn,gp,gq,gr,gt,gx,gy,hc,hh,hj,hp,hq
GAAAGCACCGCTCACGCCATTCAAAAGCACTAATTTATCTTCAAGAACACCTTGAACTTTCATTTCCTGTGAAGTTAAACAAACCAATTGATCATCATGCXXXXXXXXXXATTAATGTTACCTCTGGCATGTCAACAGAGTATACAACCTCATCAAAGGTAAGGGAATGAGGTTCAAATGGAAGAACCATTCCTTTTTTCTTCGGACGAC	M,ab,ad,ae,af,aj,an,ap,ar,as,at,au,aw,bb,bd,be,bh,bi,bn,bs,bt,bv,bw,cb,cc,ce,cf,ch,ck,cl,cm,cn,co,cq,cr,cs,ct,cv,cx,cy,cz,df,dg,di,dj,dk,dl,dn,do,dt,du,dv,dy,ec,ed,ee,ef,eh,ei,ej,el,en,eq,et,eu,ex,ey,fa,fb,fd,fh,fj,fk,fl,fr,ft,fu,fv,fw,fy,gc,gg,gk,gl,gm,gs,gt,gu,gw,gy,hc,hd,he,hf,hh,hi,hj,hl,hm,ho
>Marker643018	abxcc
GCACCTATAGATTTCTCTCAATTAGATTTCTCTTAATTACGTTTATTGGTAAGATCTTTACCCATTAATCTAAACATAATGAGATTGATGCCAACGAATGXXXXXXXXXXCAGCTTCTTTTTTTAACTTCTCTCTTTCTTGATTAGTTCTCAATGCACTAAAGATTATAAATGTTTTGTATATTTATTTTTATTTATCCTGTAAAGAGAG	P,aa,af,ah,aj,am,an,ap,ar,at,au,av,aw,ax,ay,ba,bb,bc,bj,bn,bq,br,bv,by,bz,cf,ch,cj,cl,cm,cn,cp,cq,cr,cs,cu,cv,df,di,dk,dl,dp,dr,ds,dt,du,dv,eb,ei,eo,ep,eq,es,et,eu,ev,ez,fa,fb,fc,fh,fi,fj,fl,fm,fp,fq,ft,fw,fx,fz,ga,gd,ge,gg,gh,gi,gj,gl,gn,gp,gq,gr,gt,gw,gx,gy,ha,hh,hi,hj,hq
GCACCTATAGATTTCTCTCAATTAGATTTCTCTTAATTACGTTTATTGGTTAGATCTTTACCCATTAATCTAAACATAATGAGATTGATGCCAACGAATCXXXXXXXXXXCAGCTTCTTTTTTTAACTTCTCTCTTTCTTGATTAGTTCTCAATGCACTAAAGATTATAAATGTTTTGTATATTTATTTTTATTTATCCTGTAAAGAGAG	M,ab,ad,ae,af,aj,am,an,ap,ar,as,at,au,av,aw,bb,bd,be,bg,bh,bi,bs,bt,bv,cb,cc,cd,cf,ch,cj,ck,cl,cm,cn,co,cq,cr,cs,ct,cx,cy,dc,dg,dh,di,dj,dk,dl,do,dr,dt,du,dv,dy,ec,ee,ef,ei,em,en,er,eu,ex,ey,fc,fd,fl,fr,ft,fu,fv,fw,fy,ga,gd,gg,gj,gk,gm,gn,go,gq,gs,gt,gu,gw,gy,hc,hf,hh,hi,hj,hl,hm,hq
GCACCTATAGATTTCTCTCAATTAGATTTCTCTTAATTACGTTTATTGGTAAGATCTTTACCCATTAATCTAAACATAATGAGATTGTTGCCAACGAATGXXXXXXXXXXCAGCTTCTTTTTTTAACTTCTCTCTTTCTTGATTAGTTCTCAATGCACTAAAGATTATAAATGTTTTGTATATTTATTTTTATTTATCCTGTAAAGAGAG	P,ab,ac,ad,ae,ag,ai,ak,al,ao,aq,as,az,bd,be,bf,bg,bh,bk,bl,bm,bo,bp,bs,bt,bw,bx,cb,cc,cd,ce,cg,ci,ck,co,ct,cw,cx,cz,da,db,dc,dd,de,dg,dh,dj,dm,dn,do,dx,dy,ec,ed,ee,ef,em,en,er,et,ew,ex,ey,fd,fn,fo,fr,fs,fu,fv,fy,gb,gc,gd,gf,gk,gl,gm,go,gs,gu,gv,gx,gz,ha,hb,hc,hd,hf,hg,hl,hq
>Marker643632	abxcc
TCAATTGTTGCCCCAATTTATTTCGTGCAGCTGTTTTGGAGGTATAAATGAAGATGCTTTCCTGTTCTTGTTGCACAATTCTCATCTCGTTACTTATCACXXXXXXXXXXTCATAATATCTTTATCCGTTTCAGGTTCCATTCCTTGATGCAACCAACACTCTTCTCTATCCCATTTTACCACTTATAGCTGCTGATTATGAAGAGTTTG	P,ab,ac,ad,af,ag,ah,an,au,aw,ax,az,ba,be,bf,bg,bh,bi,bj,bm,bo,bp,br,bt,bu,bw,bx,bz,cc,cd,ce,cf,ch,cj,cn,cp,cq,cr,cs,cv,cx,cy,cz,da,db,dc,dd,de,dg,dh,di,dk,dn,ds,dw,dx,dy,eb,ec,ed,eg,eh,ei,ek,el,em,en,es,et,ew,ex,fa,fb,fc,fd,fg,fh,fj,fk,fm,fn,fs,fw,gc,gd,ge,gg,gh,gi,gl,gn,go,gr,gt,gu,gv,gy,ha,hb,hc,hh,hi,hp,hr
TCAATTGTTGCCCCAATTTATTTCGTGCAGCTGTTTTGGAGGTATAAATGAAGATGCTTTCCTGTTCTTGTTGCACAATTCTCATCTCATTACTTATCACXXXXXXXXXXTCATAATATCTTTATCCGTTTCAGGTTCCATTCCTTGATGCAACCAACACTCTTCTCTATCCCATTTTACCACTTATAGCTGCTGATTATGAAGAGTTTG	P,aa,ae,ai,aj,ak,al,am,ao,ap,aq,ar,as,at,av,ay,bb,bc,bd,bg,bh,bk,bl,bn,bq,br,bs,bv,by,bz,ca,cb,cg,ci,ck,cl,cm,co,ct,cu,cv,cw,df,dj,dl,dm,do,dp,dq,dr,dt,du,dv,dz,ea,ee,ef,ej,el,en,eo,ep,eq,er,es,et,eu,ev,ey,ez,fa,fe,ff,fi,fl,fo,fp,fq,fr,ft,fu,fv,fw,fx,fy,fz,ga,gb,gd,ge,gf,gj,gk,gm,gp,gq,gs,gw,gx,gz,hd,he,hf,hg,hj,hl,hm,ho,hq,hr
TCAATTGTTGCCCCGATTTATTTCGTGCAGTTGTTTTGGAGGTATAAATGAAGATGCTTTCCTGTTCTTGTTGCACAATTCTCATCTCGTTACTTATCACXXXXXXXXXXTCATAATATCTTTATCCGTTTCAGGTTCCATTCCTCGATGCAACCAACACTCTTCTCTATCCCATTTTACCACTTATAGCTGCTGATTACGAAGAGTTTG	M,ab,ad,af,aj,ao,aq,ar,av,ax,ay,bc,bd,be,bg,bh,bi,bm,bn,bs,bt,bu,bw,cb,cc,cd,cg,ci,ck,cm,cn,cq,cs,cu,cv,cy,cz,df,dg,di,dj,dn,do,dt,du,dy,dz,ed,ee,ef,eh,ei,el,eo,eq,et,eu,ew,ex,fb,fd,fe,fj,fk,fl,fo,fp,ft,fw,fy,fz,ga,gd,gg,gh,gj,gk,gl,gm,go,gp,gs,hb,hc,hd,hf,hg,hj,hk,hm,ho,hr
>Marker644275	abxcc
AGGCAGTTACTTGGGTGCCTAATATCTCAGCATGCTAATTCAGAATGTCTTGCAATATCCTTGGAAGAGCTGAGTTTTAAAGGAGTAAATCTCCAAAACAXXXXXXXXXXCAATGCATGTTATATATTAATATCACTGTTGTTTTTGCTCAGGGTCATCATTCTTGTAGTTCACATCTCACATCTGTCTCATTCTTGATAACAAGAATCA	P,aa,ad,ae,ai,ak,al,am,ao,ap,aq,ar,as,at,ay,bb,bc,bd,bk,bl,bq,bs,bu,bv,bw,by,ca,cb,cg,ci,cl,cm,cn,co,cu,cw,df,dj,dp,dq,dr,dt,du,dv,dx,dy,dz,eb,ee,ef,eg,ej,el,eq,er,eu,ev,ey,ez,fa,fe,ff,fl,fo,fq,fr,ft,fu,fv,fx,fy,ga,gb,gf,gj,gk,gm,gq,gs,gw,gx,gz,hd,he,hf,hg,hi,hj,hl,hm,hq
AGGCAGTAACTTGGGTGCCTAATATCTCAGCATGCTAATTCAGAATGTCTTGCAATATCCTTGGAAGAGCTGAGTTTTAAAGGAGTAAATCTCCAAAACAXXXXXXXXXXCAATGCATGTTATATATTAATATATCTGTTGTTTTTGCTCAGGGTCATCATTCTTGTAGTTCACATCTCACATCTGTCTCATTCTTGAAAACAAGAATCA	M,aa,ab,ac,ad,ae,af,ah,ai,aj,ak,al,am,an,ao,ap,aq,as,at,au,av,aw,ax,ay,az,ba,bb,bc,bd,be,bf,bg,bh,bi,bj,bk,bl,bm,bn,bo,bp,bq,br,bs,bt,bu,bv,bw,bx,by,bz,ca,cb,cc,cd,ce,cf,cg,ch,ci,cj,ck,cl,cm,cn,co,cp,cq,cr,ct,cu,cw,cx,cy,cz,da,db,dc,dd,df,dg,dh,di,dj,dk,dl,dm,dn,do,dq,dr,ds,dt,du,dv,dw,dx,dy,dz,ea,eb,ec,ed,ee,ef,eg,eh,ei,ej,ek,el,em,en,ep,eq,er,es,et,eu,ev,ew,ex,ey,ez,fa,fb,fc,fd,fe,ff,fg,fh,fi,f…
AGGCAGTTACTTGGGTGCCTAATATCTCAGCATGCTAATTCAGAATGTCTTGCAATATCCTTGGAAGAGCTGAGTTTTAAAGGAGTAAATCTCCAAAACAXXXXXXXXXXCAATGCATGTTATATATTAATATAACTGTTGTTTTTGCTCAGGGTCATCATTCTTGTAGTTCACATCTCACATCTGTCTCATTCTTGATAACAAGAATCA	P,ab,ac,af,ag,ah,aj,an,au,aw,ax,az,ba,be,bf,bg,bh,bj,bm,bo,bp,br,bt,bx,bz,cc,cd,ce,cf,cj,ck,cp,cq,cr,cv,cx,cy,cz,db,dd,de,dg,dh,di,dk,dl,dm,dn,do,ds,dw,ec,ed,eh,ei,ek,em,eo,es,et,fa,fc,fd,fj,fk,fm,fn,fp,fs,fw,ga,gc,ge,gg,gh,gi,gl,gn,go,gp,gr,gt,gu,gv,gw,gy,gz,ha,hb,hc,hh,hp,hr
>Marker644314	abxcc
ACTTAATTTGTTAACTTACGGGAGTAAACAAAGGTTCAATAAATTTTTTCCTTTCATTTTCCCGCATTTTCTCGGCAACCAAACAGTCTAAAACATTTTTXXXXXXXXXXAAAATAAACAACTTTCAAAACAATGATAAAACTTCGAAGATCGGAACCTGAAGAGGAGGGATAGTGCCGGTAGCGGAAGACTGTTGCAAGTGCTGAAGCC	P,ac,ad,ae,ag,ai,ak,al,am,ao,ap,aq,at,bb,bd,be,bf,bg,bh,bl,bm,bo,bp,bq,bs,bu,bv,bw,ca,cb,cd,ce,cg,ci,ck,cn,co,ct,cx,cz,dd,de,dh,dj,dm,dn,dq,dt,dw,dx,dy,dz,ed,ee,eg,eh,ei,ej,ek,el,em,en,er,et,eu,ev,ew,ey,ez,fa,fd,fe,fg,fi,fn,fo,fq,fr,fs,ft,fu,fv,fy,gc,gf,gk,go,gs,gu,gv,gw,gz,ha,hb,hd,he,hg,hi,hl,hm,hn,ho,hr
ACTTAATTTGTTAACTTACGGGAGTAAACAAAGGTTCAATAATTTTTTTCCTTTCATTTTCCCGCATTTTCTCGGCAACCAAACAGTCTAAAACATTTTTXXXXXXXXXXAAAATAAACAACTTTCAAAACAATGATAAAACTTCGAAGATCGGAACCTGAAGAGGAGGGATAGTGCCGGTAGCGGAAGACTGTTGCAAGTGCTGAAGCC	P,aa,ab,af,aj,an,au,av,aw,ax,ay,az,ba,bc,bi,bj,bk,bn,br,bt,bx,cc,cf,ch,cj,cl,cm,cq,cr,cu,da,db,dg,di,dk,dl,dn,do,dp,ds,du,ea,eb,ec,ef,eo,ep,es,ex,fc,fh,fj,fk,fp,fx,fz,ga,gd,ge,gg,gh,gi,gj,gl,gn,gp,gq,gr,gt,gx,gy,hc,hh,hj,hk,hp,hq
ACTTAATTTGTTAACTTACAGGAGTAAACAAAGGTTCAATAATTTTTTTCCATTCATTTTCCCGTATTTTCTCGGCAACCAAACAGACTAAAACATTTTTXXXXXXXXXXAAAATAAACAACTTTCAAAACAATGATAAAACTTCGAAGATCGGAACCTGAAGAGGAGGGATAGTGCCGGTAGCGGAAGACTGTTGCAAGTGCTGAAGCC	M,ab,ad,af,aj,ar,as,au,aw,ay,bb,bd,be,bg,bh,bn,bs,bt,bv,bw,cb,cc,ce,cf,ch,ck,cl,cm,cn,co,cq,cr,ct,cv,cy,cz,df,dg,di,dj,dk,dl,do,dt,du,dy,ec,ed,ee,ef,eh,ej,en,eq,et,eu,ex,ey,fb,fd,fj,fk,ft,fu,fv,fw,fy,ga,gg,gk,gm,go,gs,gt,gw,gy,hc,hd,he,hf,hh,hi,hj,hk,hl,hm,ho,hq,hr
>Marker644686	abxcc
CTGCCCTCTGAATCACTCCCGGAGCTTTGCAGCTGAGCTGCCGGAGAAGAACTCATGCTGAGAATGAGACTCTGACTGCAGCCTGCAGACTTGCGATCATXXXXXXXXXXCGTTAATGCAAGTCATTGTTAGTAGCCATATTGTCTCAACATAATACTCGATAGTTACATGCCAATCAGATTGAATGCTCGAGGGCGACCCAGAGAATAT	M,aa,ab,ac,ad,ae,af,ag,ah,ai,aj,ak,am,an,ao,ap,aq,ar,as,at,au,av,aw,ax,ay,az,ba,bb,bc,bd,be,bf,bg,bh,bi,bj,bk,bl,bm,bn,bo,bp,bq,br,bs,bt,bu,bv,bw,bx,by,bz,ca,cb,cc,cd,ce,cf,cg,ch,ci,cj,ck,cl,cm,cn,co,cp,cq,cr,cs,ct,cu,cw,cx,cy,cz,da,db,dd,de,df,dg,dh,di,dj,dk,dl,dm,dn,do,dp,dq,ds,dt,du,dv,dw,dx,dy,dz,ea,eb,ec,ed,ee,ef,eg,eh,ei,ej,ek,el,em,en,eo,ep,eq,er,es,et,eu,ev,ew,ex,ey,ez,fa,fb,fc,fd,fe,ff,f…
CTGCCCTCCGAATCACTCCCGGAGCTTTGCAGCTGAGCTGCCGGAGGAGAACTCATGCTGAGAATGAGACTCTGACTGCAGCCTGCAGACTTGCGATCATXXXXXXXXXXCGTTAATGCAAGTCATTGTTAGTAGCCATATTGTCTCAACATAATACTCGATAGTTACATGCCAATCAGATTGAATGCTCGAGGGCGACCCAGAGAATAT	P,ae,af,ah,an,ao,aq,at,au,aw,ax,ay,az,bb,bf,bi,bp,bq,bv,bw,by,ce,cf,cg,cj,cm,cn,cp,cq,cs,cu,da,dd,de,df,dg,di,dk,dn,do,dq,dr,dt,du,dv,dw,dy,ec,ee,eh,ei,ej,ep,er,es,ev,ez,fa,fc,ff,fg,fi,fl,fn,fo,fp,fq,fs,ft,fv,fx,fz,gd,gh,gl,go,gp,gr,gs,gt,gu,gx,gy,ha,hd,hg,hi,hn,ho,hq
CTGCCCTCTGAATCACTCCCGGAGCTTTGCAGCTGAGCTGCCGGAGGAGAACTCATGCTGAGAATGAGACTCTGACTGCAGCCTGCAGACTTGCGATCATXXXXXXXXXXCGTTAATGCAAGTCATTGTTAGTAGCCATATTGTCTCAACATAATACTCGATAGTTACATGCCAATCAGATTGAATGCTCGAGGGCGACCCAGAGAATAT	P,aa,ab,ac,ad,ag,ai,aj,ak,al,am,ao,ap,ar,as,av,ba,bc,bd,be,bg,bh,bj,bk,bl,bm,bn,bo,br,bs,bt,bu,bx,bz,ca,cb,cc,cd,ch,ci,ck,cl,co,cr,ct,cv,cw,cx,cy,cz,db,dc,dh,dj,dl,dm,dn,dp,dx,dz,ea,eb,ed,ef,eg,ek,el,em,en,eo,eq,er,et,eu,ew,ex,ey,fb,fd,fe,fh,fk,fm,fr,fu,fy,ga,gb,gc,ge,gf,gg,gi,gj,gk,gm,gn,gq,gv,gw,gz,hb,hc,he,hf,hh,hj,hk,hl,hm,hp,hr
>Marker646194	abxcd
CGCCCAATCAAGGAACCACTGACATCGCTGTCAGGTCCTTATGTTCTGTCAATCGCTTAGACGATGCTATTGAATTGGTAAAAGGCTTATCTTTAAACAGXXXXXXXXXXACCATTTTGATCGATAATGTTTGCAATACTAAGAATTTACGTGAGGCTATGAGATTGGTTAGTGCCTTGAGTGATTCGGGGTTTAAGCCTGATTGTTTTG	M,aa,ad,ae,ag,ah,ai,ak,al,am,an,ap,as,at,au,aw,ay,az,ba,bb,bf,bj,bk,bo,bp,bq,br,bv,bx,by,ca,ce,cf,ch,cj,cl,cn,co,cp,cq,cr,ct,cv,cw,cx,cz,db,dc,dd,de,dh,dk,dl,dm,dn,dp,dq,du,dv,dw,ea,eb,ec,ek,em,en,eo,ep,eq,er,es,ev,ew,ey,ez,fa,fc,fe,ff,fg,fl,fm,fn,fq,fr,fs,fu,fv,fw,fx,gb,gc,ge,gf,gh,gi,gj,gm,gn,gq,gr,gt,gu,gv,gw,gy,gz,ha,hd,he,hf,hh,hi,hl,hn,ho,hp,hq
CGCCCAATCAAGGAACCACTGACATCGCTGTCAGGTCCTTATGTTCTGTCAATCGCTTAGAAGATGCTATTGAATTGGTAAAAGGCTTATCTTTAAACAGXXXXXXXXXXACCATTTTGATCGATAATGTTTGCAATACTAAGAATTTACGTGAGGCTTTGAGATTGGTTAGTGCCTTGAGTGATTCGGGGTTTAAGCCTGATTGTTTTG	P,ab,ac,ad,af,ag,ah,am,an,ap,aq,au,aw,ax,az,ba,bc,bd,be,bf,bg,bi,bj,bm,bo,bp,bt,bu,bw,bz,ca,cb,cc,ce,cf,ch,cj,cn,cp,cq,cr,cv,cw,cx,cy,cz,da,dc,dd,de,df,dg,dh,di,dk,dn,dw,dx,dy,dz,eb,ec,ed,ee,eg,eh,ek,el,em,en,es,et,ew,ex,fa,fb,fd,fg,fj,fl,fq,fs,fu,fw,fy,gc,ge,gg,gh,gi,gl,go,gq,gt,gu,gv,gx,gy,gz,ha,hb,hc,hi,hk,hl,hm,hp,hr
CGCCCAATCAAGGAACCACTGACATCGCTGTCAGGTCCTTATGTTCTGTCAATCGCTTAGAAGATGCTATTGAATTGGTAAAAGGCTTATCTTTAAACAGXXXXXXXXXXACCATTTTGATCGATAATGTTTGCAATACTAAGAATTTACGTGAGGCTTTGAGATTGGTTAGTGCCTTGAGTGATTCGGGGTTTAAGCCTGATTGTTATG	P,aa,ae,ai,aj,ak,al,am,ao,ar,as,at,av,ay,bb,bc,bh,bk,bl,bn,bq,br,bs,bv,bx,cg,ci,ck,cl,cm,co,ct,cu,db,dj,dl,dm,do,dp,dq,dr,ds,dt,du,dv,ea,ef,ej,eo,ep,eq,er,et,eu,ev,ey,ez,fa,fc,fe,ff,fh,fo,fp,fr,ft,fz,ga,gb,gd,gf,gj,gk,gm,gn,gp,gr,gs,gw,gz,hd,he,hf,hh,hj,hl,hn,ho,hp,hq,hr
CGCCCAATCAAGGAACCACTGACATCGCTGTCAGGTCCTTATGTTCTGTCAATCGCTTAGACGATGCTATTGAATTGGTAAAAGGCTTATCTTTAAACAGXXXXXXXXXXACTATTTTGATCGATAATGTTTGCAATACTAAGAATTTACGTGAGGCTATGAGATTGGTTAGTGCCTTGAGTGATTCGGGGTTTAAGCCTGATTGTTTTG	M,ab,af,aj,aq,ar,at,av,ax,bc,bd,be,bg,bh,bi,bl,bm,bs,bt,bu,bw,bz,cb,cc,cd,cg,ci,ck,cm,cs,cu,cy,df,dg,di,dj,do,ds,dt,dx,dy,dz,ed,ee,ef,eg,eh,ei,ej,el,eq,et,eu,ex,fb,fd,fe,fh,fi,fj,fk,fo,fp,ft,fy,fz,ga,gd,gg,gk,gl,go,gp,gs,gx,hb,hc,hg,hj,hk,hm,hr
>Marker646305	ccxab
TTTTTCCTTTTTCTTTGCTTGGATTCTGTTGACTTTCGTTCATTTCATCTTAATCTTTTGCTTATATTAGCTTGTTGATTTCCGAATTGCTTAGGTGCATXXXXXXXXXXGAGACACCAAATCTCAAAGTTTTCAGTTTTTTGGATTTGAAGTCTGCAACCAAGAACTTCAAGCCTGATTCTCTGTTGGGTGAAGGTGGTTTTGGGAGAG	P,aa,ab,ac,ad,ae,af,ag,ah,ai,aj,ak,al,am,an,ao,ap,aq,ar,as,at,au,av,aw,ax,ay,az,ba,bb,bc,bd,be,bf,bg,bh,bi,bj,bk,bl,bm,bn,bo,bp,bq,br,bs,bt,bu,bv,bw,bx,by,bz,ca,cb,cc,cd,ce,cf,cg,ch,ci,cj,ck,cl,cm,cn,co,cp,cq,cr,cs,ct,cu,cv,cw,cx,cy,cz,da,db,dc,dd,de,df,dg,dh,di,dj,dk,dl,dm,dn,do,dp,dq,dr,ds,dt,du,dv,dw,dx,dy,dz,ea,eb,ec,ed,ee,ef,eh,ei,ej,ek,el,en,eo,ep,eq,er,es,et,eu,ev,ew,ex,ey,ez,fa,fb,fc,fd,f…
TTTTTCCTTTTTCTTTGCTTGGATTCTGTTGACTTTCGTTCATTTCATGTTAATCTTTTGCTTATATTATCTTGTTGATTTCCGAATTGCTTAGGTGCATXXXXXXXXXXGAGACACCAGATCTCAAAGTTTTCAGTTTTTTGGATTTGAAGTCTGCAACCAAGAACTTCAAGCCTGATTCTCTGTTGGGTGAAGGTGGTTTTGGGAGAG	M,aa,ac,ad,ae,ag,ah,ai,ak,al,am,an,ap,as,at,au,aw,ay,az,ba,bb,bf,bj,bk,bo,bp,bq,br,bv,bx,by,ca,ce,cf,ch,cj,cl,cn,co,cp,cq,cr,ct,cv,cw,cx,cz,da,db,dc,dd,de,dh,dk,dl,dm,dn,dp,dq,du,dv,dw,ea,eb,ec,ek,em,en,eo,ep,er,es,ev,ew,ey,ez,fa,fc,fe,ff,fg,fi,fl,fm,fn,fq,fr,fs,fu,fv,fw,fx,gb,gc,ge,gf,gh,gi,gj,gm,gn,gq,gr,gt,gu,gv,gw,gy,gz,ha,hd,he,hf,hh,hi,hl,hn,ho,hp,hq
TTTTTCCTTTTTCTTTGCTTGGATTCTGTTGACTTTCGTTCATTTCATGTTAATCTTTTGCTTATATTAGCTTGTTGATTTCCGAATTGCTTAGGTGCATXXXXXXXXXXGAGACACCAGATCTCAAAGTTTTCAGTTTTTTGGATTTGAAGTCTGCAACCAAGAACTTCAAGCCTGATTCTCTGTTGGGTGAAGGTGGTTTTGGGAGAG	M,ab,af,aj,ao,aq,ar,av,ax,bc,bd,be,bg,bh,bi,bl,bm,bn,bs,bt,bu,bw,bz,cb,cc,cd,cg,ci,cj,ck,cm,cs,cu,cy,da,df,dg,di,dj,do,dr,ds,dt,dx,dy,dz,ed,ee,ef,eg,eh,ei,ej,el,eq,et,eu,ex,fb,fd,fh,fi,fj,fk,fo,fp,ft,fy,fz,ga,gd,gg,gk,gl,gn,go,gp,gs,gx,hb,hc,hg,hh,hj,hk,hm,hr
>Marker646765	abxcc
AAAAATAGAAAACATTATTTTAGGAATAAAATTTTTTTTATTTCTTTTTTAGAAAAGACTCTACTAGTGTTTTAAAATTGTAATAGTATATCATAATACAXXXXXXXXXXCAAACAAATCTATTCTTGGGAATCACACGACCATGTAAATCAAATATTTGGTGTAAAGTATCTCCAAAGTGCCAAATAAATAGGCTTTTTCAAAAATTAA	P,aa,ab,af,ah,an,ap,at,au,av,aw,ay,az,ba,bc,bi,bj,bk,bn,br,bt,by,bz,cc,cf,ch,cj,cl,cm,cp,cq,cr,cs,cu,da,db,df,dg,di,dk,dl,dp,ds,du,dv,ec,ei,eo,ep,eq,es,et,eu,ex,ez,fb,fc,fj,fk,fl,fm,fp,fq,fw,fx,fz,ga,gd,ge,gg,gh,gi,gj,gl,gn,gp,gq,gr,gt,gx,gy,hc,hh,hj,hp,hq
AAAAATAGAAAACATTATTTTAGGAATAAAAAATTTTTTATTTCTTTTTTAGAATAGACTCTACTAGTGTTTTAAAATTGTAATAGTATATCATAATACAXXXXXXXXXXCAAACAAATCTATTCTTGGGAATCACACGACCATGTAAATCAAATATTTGGTGTAAAGTATCTCCAAAGTGCCAAATAAATAGGCTTTTTCAAAAATTAA	P,ac,ad,ae,ag,ai,ak,al,ao,aq,ar,as,bb,bd,be,bf,bg,bh,bl,bm,bo,bp,bq,bs,bu,bv,bw,bx,ca,cb,cd,ce,cg,ci,ck,cn,ct,cw,cx,cz,dd,de,dh,dj,dm,dn,do,dq,dr,dt,dx,dy,dz,ed,ee,ef,em,en,er,et,ev,ey,ez,fa,fi,fn,fo,fr,fs,ft,fu,fv,fy,gb,gc,gf,gk,gm,go,gs,gu,gv,gw,gz,ha,hb,he,hf,hg,hi,hm,hq,hr
AAAAATAGAAAACATTATTTTAGGAATAAAAATTTTTTTATTTCTTTTTTAGAAGACTCTACTAGAGTTTTAAAATTGTAATAGTATATCATAATACAACXXXXXXXXXXCAAACAAATCTATTCTTCGGAATCACACGACCATGTAAATCAAATATTTGGTGTAAAGTATCTCCAAAGTGCCAAATAAATAGGCTTTTTCAAAAATTAA	M,ab,ad,ae,af,an,ap,as,au,av,aw,ay,bb,bd,be,bh,bi,bs,bt,bv,bw,cb,cc,ce,cf,ch,ck,cl,cm,cn,co,cq,cr,cs,ct,cv,cx,cy,cz,df,dg,di,dj,dk,dl,dn,do,dt,du,dy,ec,ed,ee,ef,en,eq,er,et,eu,ex,fa,fd,fj,fk,fl,ft,fu,fv,fw,fy,ga,gc,gg,gl,gm,go,gs,gt,gu,gw,gy,hc,hd,hf,hh,hi,hj
>Marker646839	abxcc
GAATGGAAACGTATGAAGGAAGCTAGAGAAAAATTTATCAACTTACAGCGACACCATTTTTCTCTTTCTCGTAAACAGCTTCATTTGGCAAAGATGACTGXXXXXXXXXXAGGCAAAGCAGACAGACCATGTAGTAGAGGGAGGAACCATTGAAGAGAGGACGAGTGGGTTTGTCGAGGGAAGATGAGAGCCTGCGAAGAGCCAGAGCCA	P,ad,ae,ai,ak,al,am,ap,aq,ar,as,at,av,ay,bb,bc,bd,bj,bk,bl,bo,bq,bs,bu,bv,bw,by,ca,cb,cg,ci,ck,cl,cn,co,ct,cw,cz,df,dj,dn,dr,dt,du,dw,dx,dy,dz,ea,eb,ee,eg,ej,el,ep,eq,er,eu,ev,ey,ez,fa,fb,fe,ff,fl,fo,fr,ft,fu,fx,fz,ga,gd,gf,gj,gk,gm,go,gq,gv,gw,gx,gz,hd,he,hf,hg,hi,hj,hl,hm,hn,ho,hq
GAATGGAAACGTATGAAGGAAGCTAGAGAAAAATTTATCAACTTACAGTGACACCATTTTTCTCTTTCTCGTAAACAGCTTCATTTGGCAAAGATGACTGXXXXXXXXXXAGGCAAAACAGACAGACCATGTAGTAGAGGGAGGAGCCATTGAAGAGAGGACGAGTGGGTTTGTCGAGGGAAGATGAGAGCCTGCGAAGAGCCAGAGCCA	M,aa,ab,ac,ad,ae,af,ag,ah,ai,aj,ak,am,an,ao,ap,aq,ar,as,at,av,aw,ax,az,ba,bb,bc,bd,be,bf,bg,bh,bi,bj,bk,bl,bm,bn,bo,bp,bq,br,bs,bt,bu,bw,bx,by,bz,ca,cb,cc,cf,cg,ch,ci,cj,ck,cl,cm,co,cq,cr,ct,cu,cw,cy,cz,da,dc,dd,de,df,dg,dh,di,dj,dk,do,dp,dr,ds,dt,dw,dx,dy,dz,ea,eb,ec,ed,ee,ef,eg,eh,ei,ej,ek,el,en,eo,ep,eq,er,es,et,eu,ex,fa,fb,fc,fe,ff,fh,fj,fo,fq,fr,fs,ft,fu,fv,fw,fy,ga,gb,gc,gd,gf,gg,gi,gj,gk,g…
GAATGGAAACGTATGAAGGAAGCTAGAGAAAAATTTATCAACTTACAGCGACACCATTTTTCTCTTTCTCGTAAACAGCTTCATTTGGCAAAGATGACTGXXXXXXXXXXAGGCAAAGCAGACAGACCATGTAGTAGAGGGAGGAGCCATTGAAGAGAGGACGAGTGGGTTTGTCGAGGGAAGATGAGAGCCTGCGAAGAGCCAGAGCCA	P,ab,ac,af,ag,ah,aj,an,au,aw,ax,az,ba,be,bf,bg,bh,bi,bk,bm,bn,bp,br,bt,bx,bz,cc,cd,ce,cf,ch,cj,cp,cq,cs,cv,cy,da,db,dc,dd,de,dg,dh,di,dl,dm,ds,dv,ec,eh,ek,em,en,es,et,ew,ex,fb,fc,fd,fg,fh,fk,fm,fp,fs,fw,ge,gg,gh,gi,gn,gp,gr,gt,gu,gy,ha,hc,hh,hk,hp,hr
>Marker646947	abxcc
TGTTGCCAATTTGTCGCATAAGATATTGTGTGTTCATCTATTAGGGTTTTTCAATTATCTCTAGGTTTTGTGTAAGTTGGTTTGATATTTAAGCTCGATTXXXXXXXXXXTGTTAGATGTAATATTTAGCTCTTTTATAGGTTCTTTACTGGTGATGCTCCAGTAGTGGACTGTTTGCTTTTTTGCATGTGGGCTTCTTGTTGCTGCGAA	P,ac,ad,ae,ag,ai,aj,ak,al,an,ao,aq,as,az,bb,bd,be,bf,bg,bh,bk,bl,bm,bo,bp,bq,bs,bu,bw,bx,ca,cb,cd,ce,cg,ci,ck,cl,cn,co,ct,cw,cx,cz,db,dc,dd,de,df,dg,dh,dj,dm,dn,do,dq,dr,dt,dw,dx,dy,dz,ed,ee,ef,eg,eh,ek,el,em,en,eq,er,et,eu,ev,ew,ey,fd,fe,ff,fn,fo,fr,fs,fu,fv,fw,fy,gb,gc,gf,gi,gk,gm,go,gs,gu,gv,gw,gz,ha,hb,hc,hd,he,hf,hg,hi,hj,hl,hm,ho,hr
TGTTGCCAATTTGTCGCATAAGATATTGTGTGTTCATATATTAGGGTTTTTCAATTATCTCTAGGTTTTGTGTAAGTTGGTTTGATATTTAAGCTCGATTXXXXXXXXXXTGTTAGATGTAATATTTAGCTCTTTTATAGGTTCTTTACTGGTGATGCTCTAGTAGTGGACTGTTTGCTTTTTTGCATGTGGGCTTCTTGTTGCTGCGAA	P,aa,ab,ac,af,ah,aj,am,an,ap,ar,at,au,av,aw,ax,ay,ba,bc,bi,bj,bn,br,bt,bv,by,bz,cc,cf,ch,cj,cl,cm,cp,cq,cr,cs,cu,cv,cy,da,df,di,dk,dl,dp,ds,du,dv,dy,ea,eb,ec,ei,ej,eo,ep,eq,es,et,eu,ex,ez,fa,fb,fc,fg,fh,fi,fj,fk,fl,fm,fp,fq,ft,fw,fx,fz,ga,gd,ge,gg,gh,gi,gj,gk,gl,gn,gp,gq,gr,gt,gx,gy,hh,hj,hp,hq
TGTTGCCAATTTGTCGCATAAGATATTGTGTGTTCATATATTAGGGTTTTTCAATTATCTCTAGGTTTTGTGTAAGTTGGTTTGATATTTAAGCTCGATTXXXXXXXXXXTGTTACATGTAATATTTAGCTCTTTTATAGGTTCTTTACTGGTGATGCTCTAGTAGTGGACTTTTTGCTTTTTTGCATGTGGGCTTCTTGTTGCTGCGAA	M,ab,ad,ae,af,aj,an,ap,aq,ar,as,at,au,aw,ay,bb,bd,be,bh,bi,bs,bt,bv,bw,cb,cc,ce,cf,ch,cj,ck,cl,cm,cn,co,cp,cq,cr,cs,ct,cv,cx,cy,da,dc,dg,dh,di,dj,dk,dl,dn,do,dt,du,dv,dw,dy,ec,ee,ef,eh,ei,ej,em,en,er,et,eu,ex,ey,fa,fb,fd,fh,fk,fl,ft,fu,fv,fw,fy,ga,gc,gg,gk,gl,gm,go,gs,gt,gu,gw,gy,hc,he,hf,hh,hi,hj,hl,hm,ho
>Marker647070	abxcc
CAAGCCCAAACAGAGGGTAGAACCTTTTGGCTTCGTCAACGGTAGTTATCTGCCCCAAGAATCCACAAAACAATATTAAGTCACGCAAAAACCAAAGCAAXXXXXXXXXXCAACTTAACATAAAAGCAGAAATATGTGCCTCAACTGCTAAGAAAACAGAGATGAGAAAATTTTCTAAGTCATAACCACATCTGAATTTAGATAGGCAGT	M,aa,ab,ac,ad,ae,af,ah,ai,aj,ak,al,am,an,ao,aq,ar,at,au,av,aw,ax,ay,az,ba,bb,bc,bd,be,bf,bg,bh,bi,bj,bk,bl,bm,bn,bo,bp,bq,br,bs,bt,bu,bv,bw,bx,by,bz,ca,cb,cc,cd,ce,cf,cg,ch,ci,cj,ck,cl,cm,cn,co,cp,cq,cr,cs,cu,cw,cx,cz,da,db,dc,dd,de,dg,dh,di,dj,dk,dl,dm,dn,do,dp,dq,dr,ds,dt,du,dv,dw,dx,dy,dz,ea,eb,ec,ed,ee,ef,eg,eh,ei,ej,ek,el,en,eo,ep,eq,er,es,et,eu,ev,ew,ex,ey,ez,fa,fb,fc,fd,fe,ff,fg,fh,fi,fj,f…
CAAGCCCAAACAGAGGGTAGAACCTTTTGGCTTCGTCAACGGTAGTTATCTGCCCCGACAATCCACAAAACAATATTAAGTCACGCAAAAACCAAAGCAAXXXXXXXXXXCAACTTAACATAAAAGCAGAAATATGTGCCTCAACTGCTAAGAAAACAGAGATGAGAAAATTTTCTAAGTCATTACCACATCTGAATTTAGATAGGCAGT	P,aa,ab,af,ah,aj,an,at,au,av,aw,ax,ay,az,ba,bc,bi,bj,bk,bn,bo,br,bt,by,bz,cc,cf,ch,cj,cl,cm,cp,cq,cr,cu,da,db,dg,di,dk,dl,do,dp,ds,du,dv,dz,ea,eb,ec,ef,ei,eo,ep,eq,es,eu,ew,ex,fb,fc,fg,fj,fk,fl,fp,fq,fw,fx,fz,ga,ge,gg,gh,gi,gl,gn,gp,gq,gr,gt,gx,gy,hc,hh,hi,hj,hk,hp,hq
CAAGCCCAAACAGAGGGTAGAACCTTTTGGCTTCGTCAACGGTAGTTATCTGCCCCGACAATCCACAAAACAATATTAAGTCACGCAAAAACCAAAGCAAXXXXXXXXXXCAACTTAACATAAAAGCAGAAATATGTGCCTCAACTGCTAAGAAAACAGAGATGAGAAAATTTTCTAAGTCATAACCACATCTGAATTTAGATAGGCGGT	P,ac,ad,ae,ag,ai,ak,al,am,ao,ap,ar,bb,bd,be,bf,bg,bh,bl,bm,bo,bp,bq,bs,bu,bv,bw,bx,ca,cb,cd,ce,cg,ci,ck,cn,co,ct,cw,cx,cz,dc,dd,de,df,dh,dj,dm,dn,dq,dr,dt,dw,dx,dy,dz,ed,ee,eg,eh,ej,ek,el,em,en,er,et,ev,ew,ey,ez,fa,fd,fe,ff,fi,fn,fo,fr,ft,fu,fv,fy,gb,gc,gf,gk,gm,go,gs,gu,gv,gw,gz,ha,hb,hd,he,hf,hg,hl,hm,ho,hr
>Marker648540	lmxll
CATACAAAATGAAGGCAAATTGAAGCAACATTTTTGTATTTCAGATATAATCAATATAATATTCAGATAAGGCTGAATAATAAACTATAGTCCTTCATGCXXXXXXXXXXTAGAAACTAGAAAGATATAGTATCAAAATATTATTAATTCAAAATTAAAAATACATAATAACATACCAAAATCCAGAATAACACGAGATAAACATATTGG	P,aa,ab,af,ah,aj,an,at,au,av,aw,ax,ay,az,ba,bc,bi,bj,bk,bn,br,bt,bx,by,bz,cc,cf,ch,cj,cl,cm,cp,cq,cr,cs,cu,cv,cy,da,db,dd,dg,di,dk,dl,dn,dp,ds,du,dv,eb,ec,ef,eo,ep,eq,es,ex,fb,fc,fh,fj,fk,fl,fm,fp,fw,fx,fy,fz,ga,gd,ge,gg,gh,gi,gj,gl,gn,gp,gq,gr,gt,gx,gy,hc,hh
CATACAAAATGAAGGCAAATTGAAGCAACATTTTTGTATTTCAGATATAATCAATATAATATTCAGATAAGGCTGAATAATAAACTATAGTCCTTCATGCXXXXXXXXXXTAGAAACTAGAAAGATATAGTATCAAAATATTATTAATTCAAAATTAAGAATACATAATAACATACCAAAATCCAGAATAACACGAGATAAACATATTGG	M,P,aa,ab,ac,ad,ae,af,ag,ah,ai,aj,ak,al,am,an,ao,ap,aq,ar,as,at,au,av,aw,ax,ay,az,ba,bb,bc,bd,be,bf,bg,bh,bi,bj,bk,bl,bm,bn,bo,bp,bq,br,bs,bt,bu,bv,bw,bx,by,bz,ca,cb,cc,cd,ce,cf,cg,ch,ci,cj,ck,cl,cm,cn,co,cp,cq,cr,cs,ct,cu,cv,cw,cx,cy,cz,da,db,dc,dd,de,df,dg,dh,di,dj,dk,dl,dm,dn,do,dp,dq,dr,ds,dt,dv,dx,dy,eb,ec,ed,ee,ef,ei,el,em,en,eo,ep,eq,er,es,et,eu,ev,ew,ex,ey,ez,fa,fb,fc,fd,fe,ff,fi,fj,fm,fn…
>Marker648720	lmxll
CAAAAGCTGAAACCCAGGGAGTGAAAAAACCATAGCCGACTCCCACAAGAACGCTCCCAGCAATGCTTAGACCCAACCATAAGCCAAACAAAGCAGGCAAXXXXXXXXXXTCTTAGACAACAATATATAAAAGCTCCTGATAGAAAAGTATGATTTTGACAAAATTCAGTTGCACATCGAGAATTATAATAAATAAAAAGGAGCAAAAAT	M,P,aa,ab,ac,ad,ae,af,ag,ah,ai,aj,ak,al,am,an,ao,ap,aq,ar,as,at,au,av,aw,ax,ay,az,ba,bb,bc,bd,be,bf,bg,bh,bi,bj,bk,bl,bm,bn,bo,bp,bq,br,bs,bt,bu,bv,bw,bx,by,bz,ca,cb,cc,cd,ce,cf,cg,ch,ci,cj,ck,cl,cm,cn,co,cp,cq,cr,cs,ct,cu,cv,cw,cx,cy,cz,da,db,dc,dd,de,df,dg,dh,di,dj,dk,dl,dm,dn,do,dp,dq,dr,ds,dt,du,dv,dw,dx,dy,dz,ea,eb,ec,ed,ee,ef,eg,eh,ei,ej,ek,el,em,en,eo,ep,eq,er,es,et,eu,ev,ew,ex,ey,ez,fa,fb…
CAAAAGCTGAAACCCAGGGAGTGAAAAAACCATAGCCGACTCCCACAAGAACGCTCCCAGCAATGCTTAGACCCAACCATAAGCCAAACAAAGCAGGCAAXXXXXXXXXXTCTTAGACAACAATATATAAAAGCTCCTGATAGAAAAGTATGATTTTGACAAAATTCAGTTGGACATCGAGAATTATAATAAATAAAAAGGAGCAAAAAT	P,ab,ac,ad,af,ag,ah,am,an,au,aw,ax,az,ba,be,bf,bg,bi,bj,bm,bo,bp,br,bt,bu,bw,bx,bz,cc,cd,ce,cf,cg,ch,cj,cn,cp,cq,cr,cs,cv,cx,cy,cz,da,db,dc,dd,de,dg,dh,di,dk,dm,dn,ds,dw,dx,dy,eb,ec,ed,eg,eh,ei,ej,ek,el,em,en,es,et,ev,ew,ex,fb,fc,fd,fg,fh,fj,fk,fm,fn,fs,fw,gc,ge,gg,gh,gi,gl,gn,go,gp,gr,gt,gu,gv,gy,ha,hb,hc,hh,hi,hk,hp,hr
>Marker651064	abxcc
AAAAGTTAAACTGAAAACTATTACAGAAAAGAATATTGAACTAAATTGTTAAAAAAAAGAAAAAGAAAAGAAGAAGAAGAAGACAAGATAGAACTGAATTXXXXXXXXXXTTGAAACACCATTACTTGACGATGATCCAGCTGCTGCATTTGCTTGAAAATTCTCTTGAGAAAGCTTCCCAATTGCTGGTTGTTGATCAATAGGTTGCCT	P,aa,af,ah,aj,am,an,ap,ar,at,au,av,aw,ax,ay,az,ba,bb,bc,bi,bj,bn,br,bv,by,bz,cc,cf,ch,cj,cl,cm,cn,cp,cq,cr,cs,cu,cy,df,di,dk,dl,dp,dr,ds,du,dv,ea,eb,ei,ej,eo,ep,es,et,eu,ez,fa,fb,fc,fg,fh,fi,fj,fk,fl,fp,fq,ft,fw,fx,fz,ga,gd,ge,gg,gh,gi,gj,gl,gn,gp,gq,gr,gt,gw,gx,gy,hh,hi,hj,hk,hq
AAAAGTTAAACTGAAAACTATTACAGAAAAGAATATTGAGCTAAATTGTTAAAAAAAAGAAAAGAAAAAAAGAAGAAGAAGACAAGATAGAACTGAATTAXXXXXXXXXXTTGAAACACCATTAATTGATGATGATCCAGCTGCTGCATTTGCTTGAAAATTCTCTTGAGAAAGCTTCCCAATTGCTGGTTGTTGATCAATGGGTTGCCT	M,aa,ab,ac,ad,ae,af,ag,ah,ai,aj,ak,al,am,an,ao,ap,aq,ar,as,at,au,av,aw,ax,ay,az,ba,bb,bc,bd,be,bf,bg,bh,bi,bj,bk,bl,bm,bn,bo,bp,bq,br,bs,bt,bu,bv,bw,bx,by,bz,ca,cb,cc,cd,ce,cf,cg,ch,ci,cj,ck,cl,cm,cn,co,cp,cq,cr,cs,ct,cv,cw,cx,cy,cz,da,db,dc,dd,df,dg,dh,di,dj,dk,dl,dm,dn,do,dp,dr,ds,dt,du,dv,dw,dx,dy,dz,ea,eb,ec,ed,ee,ef,eg,eh,ei,ej,ek,el,em,en,eo,ep,eq,er,es,et,eu,ev,ew,ex,ey,ez,fa,fb,fc,fd,fe,f…
AAAAGTTAAACTGAAAACTATTACAGAAAAGAATATTGAACTAAATTGTTAAAAAAAAGAAAAGAAAAGAAGAAGAAGAAGACAAGATAGAACTGAATTAXXXXXXXXXXTTGAAACACCATTACTTGACGATGATCCAGCTGCTGCATTTGCTTGAAAATTCTCTTGAGAAAGCTTCCCAATTGCTGGTTGTTGATCAATAGGTTGCCT	P,ab,ac,ad,ae,ag,ai,ak,al,ao,aq,as,az,bd,be,bf,bg,bh,bk,bl,bm,bo,bp,bs,bt,bu,bw,bx,ca,cb,cd,ce,cg,ci,cj,ck,co,ct,cw,cx,cz,da,db,dc,dd,dg,dh,dj,dm,dn,do,dq,dt,dx,dy,dz,ec,ed,ee,ef,eg,eh,ek,el,em,en,eq,er,et,ev,ew,ex,ey,fd,fe,ff,fn,fo,fr,fs,fu,fv,fy,gb,gc,gf,gj,gk,gm,go,gs,gu,gv,gz,ha,hb,hc,hd,he,hf,hg,hj,hl,hm,hn,ho,hp,hr
>Marker651294	abxcc
ATTAGCATGAACTTGTGTTATGTTAAAGCAAGAGGACATCATCACCACCTCATGTTGGAACTTCCTGAATATCTCATTCGTGTAGACTTTAGAAAGTTGCXXXXXXXXXXTCTTTCAAAGAAGTCTGCTGACGCACATAACCATCAAAAAATAGAATCATGGATTCTTCCTTTTGGAACTTGGACATTCCAGCAAAAAATGTGTCTTTTG	M,aa,ab,ac,ad,ae,af,ag,ah,ai,aj,ak,al,am,an,ao,ap,aq,ar,as,at,au,av,aw,ax,ay,az,ba,bb,bc,bd,be,bf,bg,bh,bi,bj,bk,bl,bm,bn,bo,bp,bq,br,bs,bt,bu,bv,bw,bx,by,bz,ca,cb,cc,cd,ce,cf,cg,ch,ci,cj,ck,cl,cm,cn,co,cp,cq,cr,cs,ct,cu,cv,cw,cx,cy,cz,da,db,dc,dd,de,df,dg,dh,di,dj,dk,dl,dm,dn,do,dp,dq,dr,ds,dt,du,dv,dw,dx,dy,dz,ea,eb,ec,ed,ee,ef,eg,eh,ei,ej,ek,el,em,en,eo,ep,eq,er,es,et,eu,ev,ew,ex,ey,ez,fa,fb,f…
ATTAGTATGAACTTGTGTTATGCTAAAGCAAGAGGACATCATCACCACCTCATGTTGGAACTTCCTGAATATCTCATTCGTGCAGACTTTAGAAAGTTGCXXXXXXXXXXTCTTTCAAAGAAGTCTGCTGACACACATAACCATCAAAAAATGGAGTCATGGATTCTTCCTTTTGGAACTTGGACATTCCAGCAAAAAATGTGTCTTTTG	P,aa,ab,af,ah,aj,am,an,ap,ar,at,au,av,aw,ax,ay,az,ba,bc,bi,bj,bn,bp,bq,br,bt,bv,by,bz,cc,cf,ch,cj,cl,cm,cp,cq,cr,cs,cu,cv,cy,da,df,dg,di,dk,dl,dp,ds,du,dv,ea,eb,ec,ei,ej,eo,ep,es,et,eu,ex,ey,ez,fa,fb,fc,fg,fh,fi,fj,fk,fl,fm,fp,fq,ft,fw,fx,fy,fz,ga,gd,ge,gg,gh,gi,gj,gl,gn,gp,gq,gr,gt,gx,gy,hh,hi,hj,hk,hm,hp,hq
ATTAGTATGAACTTGTGTTATGCTAAAGCAAGAGGACATCATCACCACCTCATGTTGGAACTTCCTGAATATCTCATTCGTGCAGACTTTAGAAAGTTGCXXXXXXXXXXTCTTTCAAAGAAGTCTGCTGACGCACATAACCATCAAAAAATGGAGTCATGGATTCTTCCTTTTGGAACTTGGACATTCCAGCAAAAAATGTGTCTTTTG	P,ac,ad,ae,ag,ai,ak,al,ao,aq,as,az,bb,bd,be,bf,bg,bh,bk,bl,bm,bo,bp,bq,bs,bu,bw,bx,ca,cb,cd,ce,cg,ci,ck,cn,co,ct,cw,cx,cz,db,dc,dd,de,df,dg,dh,dj,dm,dn,do,dq,dr,dt,dw,dx,dy,dz,ed,ee,ef,eg,eh,ek,el,em,en,eq,er,et,ev,ew,ey,fd,fe,ff,fj,fn,fo,fr,fs,fu,fv,fy,gb,gc,gf,gk,gm,go,gs,gu,gv,gw,gz,ha,hb,hc,hd,he,hf,hg,hi,hl,hm,hn,ho,hr
>Marker651661	abxcc
AAAATCAATGCTTGGAAGTTTGCTTTACAACGTAACCGTTGAATGTCCATCGGCAAGTTGTCAAACGTCAGACGGTGAGAGAATGGGGAAATTGCAGCAAXXXXXXXXXXATGGAACTAAAGTAATGTGAATATCAAATCTTTCAAATATTGTTTCAACCCCATAATACTCAGCTTAATTTAACTATCCAAAAGAAGAATTATCAGAACT	P,aa,ab,ac,af,ag,ah,aj,an,au,aw,ax,az,ba,be,bf,bg,bi,bk,bm,bp,br,bt,bv,bx,bz,cc,cd,ce,cf,cg,ch,cj,cm,cp,cq,cr,cv,cx,cy,da,db,dc,dd,de,dg,dk,dl,dm,do,dp,ds,dv,ec,ef,ei,ek,em,en,eo,es,et,ew,ex,fb,fc,fd,fe,fg,fh,fj,fk,fn,fp,fs,fw,gc,ge,gg,gh,gi,gl,gn,gp,gr,gt,gu,gy,ha,hc,hh,hk,hp,hr
AAAATCAATGCTTGGAAGTTTGCTTTACAACGTAACCGTTGAATGTCCATCGGCAAGTTGTCAAACGTCAGACGGTGAGAGAATGGGGAAATTGCAGCAAXXXXXXXXXXATGGAACTAAAGTAATGCGAATATCAAATCTTTCAAATATTGTTTCAACCCCATAATACTCAGCTTAATTTAACTATCCAAAAGAAGAATTATCAGAACT	P,ad,ae,ai,ak,al,am,ao,ap,aq,ar,as,at,av,ay,bb,bc,bd,bh,bj,bl,bo,bq,bs,bu,bv,bw,by,ca,cb,cc,cg,ci,ck,cl,cn,co,cu,cw,cz,df,dh,di,dj,dn,dq,dr,dt,du,dw,dx,dy,dz,ea,eb,ed,ee,eg,eh,ej,el,ep,eq,er,eu,ev,ey,ez,fa,fe,ff,fi,fl,fm,fo,fq,fr,ft,fu,fv,fx,fy,fz,ga,gb,gd,gf,gj,gk,gm,go,gq,gs,gv,gw,gx,gz,hb,hd,he,hf,hg,hi,hj,hl,hm,hn,ho,hq
AAAATCAATGCTTGGAAGTTTGCTTTACAACGTAATCGTTGAATGTCCATCGGCAAGTTGTCAAACGTCAGACGGTGAGAGAATGGGGAAATTGCAGCAAXXXXXXXXXXGTGGAACTAAAGTAATGCGAATATCAAATCTTTCAAATATTGTTTCAACCCCATAATGCTCAGCTTAATTTAACTATCCAAAAGAAGAATTATCAGAACT	M,aa,ab,ac,ad,ae,af,ag,ah,ai,aj,ak,al,am,an,ao,ap,aq,ar,as,at,au,av,aw,ax,ay,az,ba,bb,bc,bd,be,bf,bg,bh,bi,bj,bk,bl,bm,bn,bo,bp,bq,br,bs,bt,bu,bv,bw,bx,by,bz,ca,cb,cc,cd,ce,cf,cg,ch,ci,cj,ck,cl,cm,cn,co,cp,cq,cr,cs,ct,cu,cv,cw,cx,cy,cz,da,db,dc,dd,de,df,dg,dh,di,dj,dk,dl,dm,dn,do,dp,dq,dr,ds,dt,du,dv,dw,dx,dy,dz,ea,eb,ec,ed,ee,ef,eg,eh,ei,ej,ek,el,em,en,eo,ep,eq,er,es,et,eu,ev,ew,ex,ey,ez,fa,fb,f…
>Marker651926	abxcc
ATCCAGCAGGTTGCAAAACCTTCTGAAGTGTCTGTAAAATTCTCAATCACATATTTCTTGTTATCAATATGCCATAAATAGTTTTAGTCATGCAAATTTCXXXXXXXXXXGGTGAACTTGAGAAGTGGCACAAGAGCAAAAGGGAGCTCAAATGAAAGAATCATCTGCCCAAAGCATCAAAGATAAGTTTGCTAAAAATTAAAAGGCTTG	P,af,ah,aj,am,an,ap,ar,at,au,aw,ax,ba,bb,bc,bi,bj,bn,bq,br,bv,by,bz,cf,ch,cj,cl,cn,cp,cq,cr,cs,cv,df,di,dk,dp,dr,ds,du,dv,ea,eb,ei,ej,eo,ep,es,eu,ev,ez,fa,fb,fc,fg,fi,fj,fk,fp,fq,ft,fw,fy,fz,ga,ge,gg,gh,gi,gl,gn,gp,gq,gr,gt,gw,gx,gy,hh,hi,hj,hk,hq
ATCCAACAGGTAGCAAAACCTTCTGAAGTGTCTGTAAAATTCTCAATCACATATTTCTTGTTATCAATATGCCATAAATAGTTTTAGTCATGCAAATTTCXXXXXXXXXXGGTAAACTTGAGAAGTGGCACAAGAGCAAAAGGGAGCTCAAATGAAAGAATCATCTGCCCAAAGCATCAAAGATAAGTTTGCTAAAAATTAAAAGACTCG	M,aa,ab,ac,ad,ae,af,ah,ai,aj,ak,al,an,ap,aq,as,at,au,av,aw,ax,ay,az,ba,bb,bc,bd,be,bg,bh,bj,bk,bl,bm,bn,bo,bp,bq,br,bs,bt,bu,bv,bw,bx,by,bz,ca,cb,cc,cd,ce,cf,cg,ch,ci,cj,ck,cl,cm,cn,co,cp,cq,cr,cs,ct,cv,cw,cx,cz,da,db,dd,de,dg,di,dk,dm,dn,do,dp,dr,ds,dt,du,dv,dy,dz,ea,eb,ec,ed,ee,ef,eh,ei,ej,ek,el,em,en,eo,ep,er,es,et,eu,ev,ew,ex,ez,fa,fb,fc,fd,fe,ff,fh,fi,fj,fl,fo,fp,fq,fr,fs,ft,fu,fv,fy,ga,gb,g…
ATCCAGCAGGTTGCAAAACCTTCTGAAGTGTCTGGAAAATTCTCAATCACATATTTCTTGTTATCAATATGCCATAAATAGTTTTAGTCATGCAAATTTCXXXXXXXXXXGGTGAACTTGAGAAGTGGCACAAGAGCAAAAGGGAGCTCAAATGAAAGAATCATCTGCCCAAAGCATCAAAGATAAGTTTGCTAAAAATTAAAAGGCTCG	P,ab,ad,ae,ag,ai,ak,al,ao,aq,az,bd,be,bf,bg,bh,bk,bl,bm,bo,bp,bs,bt,bu,bw,bx,ca,cb,cd,ce,cg,ci,ck,co,ct,cw,cx,cz,da,db,dc,dd,de,dj,dm,dn,do,dq,dt,dy,dz,ec,ed,ee,ef,eh,ek,el,en,eq,er,et,ew,ex,ey,fd,fe,ff,fo,fr,fs,fv,fy,gb,gf,gk,go,gs,gu,gv,gz,ha,hb,hc,hd,he,hg,hl,hm,hn,ho,hp,hr
>Marker652930	abxcc
GCACCATAAGATTCACACTTCTTTCATCACACCTCTTTTCTTTCCATAAAGAACACTTGATAGTATGACAAGTAATATAAAAATGCACAGATGTGTAAGAXXXXXXXXXXATACACATAATCTTTTTCCTTATAAAACTAAACAATGATGCTCTCGGTCTCATAGATGGCTAGATAAGCATCTTTTCTTAGCAAATACATGGGAATACAA	M,ab,af,aj,aq,ar,av,ax,bd,be,bg,bh,bl,bm,bn,bs,bt,bu,bw,bz,cb,cc,cd,cg,ci,ck,cm,cs,cu,cy,da,df,dg,di,dj,do,dr,ds,dt,dx,dy,dz,ed,ee,ef,eg,eh,ei,ej,el,eq,et,eu,ex,fb,fd,fh,fi,fj,fk,fo,fp,ft,fy,fz,ga,gd,gg,gk,gl,go,gp,gs,gx,hb,hc,hg,hj,hm,hr
GCACCATAAGATTCACACTTCTTTCATCACACCCCTTTTCCTTCCATAAAGAACACTTGATAGTATGACAAGTAATATAAAAATGCACAGATGTGTAAGAXXXXXXXXXXATACACATAATCTTTTTCCTTATAAAACTAAACAATGATGCTCTCGGTCTCATAGATGGGTAGATAAGCATCTTTTCTTAGCAAATACATGGGAATACAA	P,ab,ac,ad,af,ag,ah,an,ap,aq,au,aw,ax,az,ba,bd,be,bf,bg,bi,bj,bm,bo,bp,bt,bu,bw,bz,ca,cb,cc,cd,ce,cf,ch,cj,cn,cp,cq,cr,cs,cv,cw,cx,cy,cz,da,dc,dd,de,df,dg,dh,di,dn,dw,dx,dy,dz,eb,ec,ed,ee,eg,eh,ei,ek,el,em,en,es,et,ew,ex,fb,fd,fg,fj,fk,fl,fm,fn,fq,fs,fu,fw,fy,gc,ge,gg,gh,gi,gj,gl,go,gq,gt,gu,gv,gx,gy,ha,hb,hc,hi,hl,hm,hp,hr
GCAACATAAGATTCACACTTCTTTCATCACACCCCTTTTCCTTCCATAAAGAACACTTGATAGTATGACAAGTAATATAAAAATGCACAGATGTGTAAGAXXXXXXXXXXATACACATAATCTTTTTCCTTATAAAACTAAACAATGATGCTCTCGGTCTCATAGATGGGTAGATAAGCATCTTTTCTTAGCAAATACATGGGAATACAA	P,aa,ae,ai,aj,ak,al,am,ao,ar,as,at,av,ay,bb,bc,bh,bk,bl,bn,bq,br,bs,bv,bx,by,cg,ci,ck,cl,cm,co,ct,cu,db,dj,dl,dm,do,dp,dq,dr,ds,dt,du,dv,ea,ef,ej,eo,ep,eq,er,eu,ev,ey,ez,fa,fc,fe,ff,fh,fi,fo,fp,fq,fr,ft,fv,fx,fz,ga,gb,gd,gf,gj,gk,gm,gn,gp,gr,gs,gw,gz,hd,he,hf,hg,hh,hj,hl,ho,hq
>Marker654321	abxcc
TAAGTTAAAGGAATACCAAACAATCAAAGAATAATGATAGATGATGTGTTATTTATTTATTAGTGTTATCAATTATTACATCAACAATAATTATATGTATXXXXXXXXXXAATCAGTTTGGTTCTCGATTAGAAATCTCATAACTGGACCCAATCGAAAAACCCAAATAACTTTGTAATTGCGAAATACGACCACTTGACATTATATGAG	P,ab,ac,ad,ag,ai,aj,ak,al,ao,as,ba,bc,bd,be,bg,bh,bj,bk,bl,bm,bn,bo,bp,br,bs,bt,bu,bx,bz,ca,cb,cc,cd,ch,ci,ck,cl,co,cr,ct,cv,cw,cx,cz,db,dc,dg,dh,dj,dm,dx,dz,eb,ed,ef,eg,ek,el,em,en,eq,er,et,eu,ew,ex,ey,fb,fd,fe,fg,fh,fk,fm,fn,fo,fr,fs,fu,fv,fw,fy,ga,gb,gc,ge,gf,gg,gi,gj,gk,gn,go,gq,gv,gz,hb,hc,hf,hh,hi,hj,hl,hp,hr
TAAGTTAAAGGAATACCAAACAATCAAAGAATAATGATAGATGATGTGTTATTTATTTATTAGTGTTATCAATTATTACATCAACAATAATTATATGTATXXXXXXXXXXAATCAGTTTGGTTCTCGATTAGAAATCTCATAACTGGACCCAATCGAAAAACCCAAATAACTTTGTAATTGCGAAATATGACCACTTGACATTATATGAG	P,aa,ae,ah,am,an,ap,aq,ar,at,au,av,aw,ax,ay,az,ba,bb,bf,bg,bi,bq,bv,bw,by,ce,cf,cg,cj,cn,cp,cq,cu,cy,da,dd,de,df,di,dk,dl,dn,do,dp,dq,dr,ds,dt,du,dv,dy,ea,ec,ee,ei,eo,ep,es,ev,fa,fc,ff,fi,fj,fl,fp,fq,ft,fx,fz,ga,gd,gh,gl,gp,gr,gs,gt,gu,gw,gx,gy,ha,hd,hg,hi,ho,hq
TAAGTTAAAGGAAGACCAAACAATCAAATAATAATGATAGATGATGTGTTATTTATTTATTAGTGTTATCAATTATTACATCAATAATAATTATATGTATXXXXXXXXXXAATCGGTTTGGTTCTCGATTAGAAATCTCATAACTGGACCCAAACCGAAAAACCCAAATAACTTTGTATTACGAAATACGACCACTTGACATTATATGAG	M,aa,ab,ac,ae,af,ah,ai,aj,ak,al,am,an,ao,ap,aq,ar,as,at,au,av,aw,ax,ay,az,ba,bb,bc,bd,be,bf,bg,bi,bj,bk,bl,bm,bn,bo,bp,bq,br,bs,bt,bu,bv,bw,bx,by,bz,ca,cb,cc,cd,ce,cf,cg,ch,ci,cj,ck,cl,cm,cn,co,cp,cq,cr,ct,cu,cv,cw,cx,cy,cz,da,db,dd,de,dg,dh,di,dj,dk,dl,dm,dn,do,dp,dq,dr,ds,dt,du,dv,dx,dy,dz,ea,eb,ec,ed,ee,ef,eg,eh,ej,ek,el,em,en,eo,ep,eq,er,es,et,eu,ev,ew,ex,ey,ez,fa,fb,fc,fd,fe,ff,fi,fj,fk,fl,f…
>Marker654874	abxcc
CTTGTAAGCGTGTGGGGCAAATTGGAACAAAGTCAAGTATCATTATGACCAGACTCAGAGGATTTGGTCCCTAGGATAGAGCCTCACCCTCGGCGTCAGCXXXXXXXXXXTCCAACAAAAACCGGTTGTTTCTTGTTGACACATTGGCGCTGGTATTTGAATCGCTGCCTTTTAATTTGCTGGTCATTAGAAATGTATAAATGATATCAG	P,aa,ae,ai,aj,ak,am,ao,ap,ar,as,at,av,ay,bb,bc,be,bf,bh,bk,bl,bq,br,bs,bv,bx,by,cg,ci,ck,cl,cm,co,ct,cu,cz,db,dj,dl,dm,dn,do,dp,dq,dr,ds,dt,du,dv,ea,ef,ej,eo,ep,eq,er,eu,ev,ey,ez,fa,fc,fe,ff,fh,fi,fl,fo,fp,fr,ft,fv,fx,fy,fz,ga,gb,gd,gf,gj,gk,gm,gp,gr,gs,gw,gx,gz,hd,he,hg,hj,hl,hn,ho,hq,hr
CTTGTAAGCGTGTGGGGCAAATTGGAACAAAGTCAAGTATCATTATGACCAGACTCAGAGGATTTGGTCCCTAGGATAGAGCCTCACCCTCGGCGTCAGCXXXXXXXXXXTCCAACAAAAACCGGTTGTTTCTTGTTGACACATTGGCGCTGGTATTTGAATCGCTGCCTTTTAATTTGCTGGTCATTAGAAATGTATAAATGATAGCAG	P,ab,ac,ad,af,ag,ah,an,aq,au,aw,ax,az,ba,bd,be,bf,bg,bi,bj,bm,bo,bp,bt,bu,bw,bz,ca,cb,cc,cd,ce,cf,ch,cj,cn,cp,cq,cr,cs,cv,cw,cx,cy,cz,da,dc,dd,de,df,dg,dh,di,dk,dn,dw,dx,dy,dz,eb,ec,ed,ee,eg,eh,ei,ek,el,em,en,es,et,ew,ex,fb,fd,fg,fj,fk,fn,fq,fs,fu,fw,fy,gc,gd,ge,gg,gh,gi,gl,gn,go,gq,gt,gu,gv,gy,ha,hb,hc,hh,hi,hk,hm,hp,hr
CTTGTAAGCGTGTGGGGCAAATTGGAACAAAGTTAAGTATCATTATGACCAGACTCAGAGGATTTGGTCCCTAGGATAGAGCCTCACCCTCGGCGTCAGCXXXXXXXXXXTCCAACAAAAACCGGTTGTTTCTTGTTGACACATTGGCGCTGGTATTTGAATCGCTGCCTTTTAATTTGCTGGTCATTAGAAATGTATAAATGATATCAG	M,aa,ac,ae,ag,ah,ai,ak,al,am,an,ap,ar,as,at,au,aw,ay,az,ba,bb,bf,bj,bk,bl,bo,bp,bq,br,bt,bv,bx,by,bz,ca,ce,cf,ch,cj,cl,cn,co,cp,cr,ct,cv,cw,cx,da,db,dc,dd,de,dg,dh,dk,dl,dm,dn,dp,dq,dr,ds,du,dv,dw,dx,ea,eb,ec,eg,ei,ek,em,en,eo,ep,er,es,ev,ew,ey,ez,fa,fc,fe,ff,fg,fh,fm,fn,fq,fr,fs,fu,fv,fw,fx,gb,gc,ge,gf,gi,gj,gm,gn,gp,gq,gr,gt,gu,gv,gw,gx,gy,gz,ha,hd,he,hh,hi,hl,hn,hp,hq,hr
>Marker656714	abxcc
CATGTAAAGGAGTTGAATCAGCGCACTCTTCTTCATATTTCATCGACCAGCACTTGTTCAACATCAGCCTCACAGCATTGAGATGCCCTTCTCCGCAGGCXXXXXXXXXXGTTTTCCAGTTCATTCCCAGCTATCACCAATTGTTGGCATGCAAAAGTTAATAATCATCCCCACCAATTTAGCGTGCCCCAATTCTTGTAGCCAAGTAGA	P,aa,af,ah,aj,am,an,ap,ar,at,au,av,aw,ax,ay,ba,bb,bc,bi,bj,bn,bq,br,bv,by,bz,cc,cf,cg,ch,cj,cl,cm,cn,cp,cq,cr,cs,cu,cv,cy,df,di,dk,dl,dp,dr,ds,du,dv,ea,eb,ec,ei,ej,eo,ep,es,et,eu,ez,fa,fb,fc,fg,fh,fi,fj,fk,fl,fm,fp,fq,ft,fw,fx,fy,fz,ga,gd,ge,gg,gh,gi,gj,gl,gn,gp,gq,gr,gt,gw,gx,gy,hh,hi,hj,hk,hq
CATGTAAAGGAGTTGAATCAGCGCACTCTTCTTCATATTCCATCGACCAGCACTTGTTCAACATTAGCCTCACAGCATTGAGATGCCCTTCTCCGCAGGCXXXXXXXXXXGTTTTCCAGTTCATTCCCAGCTATCACCAATTGTTGGCATGCAAAAGTTAATAATCATCCCCACCAATTTAGCGTGCCCCAATTCTTGTAGCCAAGTATA	M,aa,ab,ac,ad,ae,af,ag,ah,ai,aj,ak,al,am,an,ao,ap,aq,ar,as,at,au,av,aw,ax,ay,az,ba,bb,bc,bd,be,bf,bg,bh,bi,bj,bk,bl,bm,bn,bo,bp,bq,br,bs,bt,bu,bv,bw,bx,by,bz,ca,cb,cc,cd,ce,cf,cg,ch,ci,cj,ck,cl,cm,cn,co,cp,cq,cr,cs,ct,cu,cv,cw,cx,cy,cz,da,db,dc,dd,de,df,dg,dh,di,dj,dk,dl,dm,dn,do,dp,dq,dr,ds,dt,du,dv,dw,dx,dy,dz,ea,eb,ec,ed,ee,ef,eg,eh,ei,ej,ek,el,em,en,eo,ep,eq,er,es,et,eu,ev,ew,ex,ey,ez,fa,fb,f…
CATGTAAAGGAGTTGAATCAGCGCACTCTTCTTCATATTCCATCGACCAGCACTTGTTCAACATCAGCCTCACAGCATTGAGATGCCCTTCTCCGCAGGCXXXXXXXXXXGTTTTCCAGTTCATTCGCAGCTATCACCACTTGTTGGCATGCAAAAGTTAATTATCATCCCCACCAATTTAGCGTGCCCCAATTCTTGTAGCCAAGTATA	P,ab,ac,ad,ae,ag,ai,ak,al,ao,aq,as,az,bd,be,bf,bg,bh,bk,bl,bm,bo,bp,bs,bt,bu,bw,bx,ca,cb,cd,ce,cg,ci,ck,co,ct,cw,cx,cz,da,db,dc,dd,de,dg,dh,dj,dm,dn,do,dq,dt,dw,dx,dy,dz,ed,ee,ef,eg,eh,ek,el,em,en,eq,er,et,ev,ew,ex,ey,fc,fd,fe,ff,fn,fo,fr,fs,fu,fv,fx,fy,gb,gc,gf,gj,gk,gm,go,gs,gu,gv,gz,ha,hb,hc,hd,he,hf,hg,hj,hl,hm,hn,ho,hp,hr
>Marker656739	abxcc
GGTTTTGGACCTGTCGGTTATGTGGGTCAATTCCAGTGTAAAAAATGGCTGGTTTTTCTCCAGGCAGGATTGTGGCTGAACCCGACCAGCAACCGTTGATXXXXXXXXXXGTAGAGTGAGCCCATACAATGTTGCCCCATACTGCTCCTTTTGGGTTGTATTGGTAGAACAGGTGATAAATTCCTTTGTAAATCATAACACCTAAAGGCA	P,ac,ad,ae,ai,ak,al,am,ao,ap,aq,ar,as,at,av,bb,bc,bd,be,bf,bg,bh,bj,bl,bm,bo,bp,bq,bs,bu,bv,bw,by,ca,cb,cg,ci,ck,cn,co,ct,cu,cw,cz,de,df,dh,dj,dm,dn,dq,dr,dt,dw,dx,dy,dz,ea,eb,ed,ee,eg,eh,ei,ej,ek,el,ep,er,et,eu,ev,ey,ez,fa,fe,ff,fg,fi,fl,fm,fo,fq,fr,ft,fu,fv,fx,fy,ga,gb,gc,gd,gf,gk,gm,go,gq,gs,gu,gv,gw,gx,gz,hb,hd,he,hf,hg,hl,hm,hn,ho,hq,hr
GGTTTTGGACCTGTCGGTTATGTGGATCAATTCCAGTGTAAAAAATGGCTGGTTTTTCTCCAGGCAGGATTGTGGCTGAACCCGACCAGCAACCGTTGATXXXXXXXXXXGTAGAGTGAGCCCATACAATGTTGCCCCATACTGCTCCTTTTGGGTTGTATTGGTAGAACAGGTGATAAATTCCTTTGTAAATCATAACACCTAAAGGTA	M,aa,ab,ac,ad,ae,af,ag,ah,ai,aj,ak,al,am,an,ao,ap,aq,ar,as,at,au,av,aw,ax,ay,az,ba,bb,bc,bd,be,bf,bg,bh,bi,bj,bl,bm,bn,bo,bp,bq,br,bs,bt,bu,bv,bw,bx,by,bz,ca,cb,cc,cd,ce,cf,cg,ch,ci,cj,ck,cm,cn,co,cp,cq,cr,cs,ct,cw,cy,cz,da,db,dc,dd,de,df,dg,dh,di,dj,dl,dn,do,dp,dq,dr,ds,dt,du,dv,dw,dx,dy,dz,ea,eb,ec,ed,ee,ef,eg,eh,ei,ej,ek,el,en,eo,ep,eq,er,es,et,eu,ev,ex,ey,ez,fa,fb,fc,fd,ff,fg,fh,fi,fk,fl,fm,f…
GGTTTTGGACCTGTCGATTATGTGGGTCAATTCCAGTGTAAAAAATGGCTGGTTTTTCTCCAGGCAGGATTGTGGCTGAACCCGACCAGCAACCGTTGATXXXXXXXXXXGTAGAGTGAGCCCATACAATGTTGCCCCATACTGCTCCTTTTGGGTTGTATTGGTAGAACAGGTGATAAATTCCTTTGTAAATCATAACACCTAAAGGCA	P,aa,ab,af,ah,aj,an,au,aw,ax,az,ba,bk,br,bt,bx,bz,cc,cd,ce,cf,cj,cl,cm,cp,cq,cr,cs,cv,cy,db,dc,dd,dg,di,dk,dl,do,dp,ds,du,dv,ec,ef,eh,em,en,eo,eq,es,et,ew,ex,fb,fc,fd,fj,fk,fn,fp,fs,fw,fz,ge,gg,gh,gi,gj,gl,gn,gp,gr,gt,gy,ha,hc,hh,hj,hk,hn,hp
>Marker656868	ccxab
TGGAGTCGGAGGGAGGTTGCGTAAGTGTTGAGGTTGGGAGGTAGAATGAGCAGAAGAAAGATTCTCTGGTTTAGTGGTCTTGTGTTCGTCATGCAGCAGCXXXXXXXXXXACCATTATGAAGAGTGTTGGCAGAAGAAGACACTAACTGCTTCCTTTTGGATCGAGCACGCCTATTTTGGAACCAATTGTAGACATTAGTTTCGGAGATT	P,aa,ab,ac,ad,ae,af,ag,ah,ai,aj,ak,al,am,an,ao,ap,aq,ar,as,at,au,av,aw,ax,ay,az,ba,bb,bd,be,bf,bg,bh,bi,bj,bk,bl,bm,bn,bo,bp,bq,br,bs,bt,bu,bv,bw,bx,by,bz,ca,cb,cc,cd,ce,cf,cg,ch,ci,cj,ck,cl,cm,cn,co,cp,cq,cr,cs,ct,cu,cv,cw,cx,cy,cz,da,db,dc,dd,de,df,dg,dh,di,dj,dk,dl,dm,dn,do,dq,dr,ds,dt,du,dv,dw,dx,dy,dz,ea,eb,ec,ed,ee,ef,eg,eh,ei,ej,ek,el,em,en,eo,ep,eq,er,es,et,eu,ev,ew,ex,ey,ez,fa,fb,fc,fd,f…
TGGAGTCGGAGGGAGGTTGCGTAAGTGTTGAGGTTGAGAGGTAGAATGAGCAGAAGAAAGATTCTCTGGTTTAGTGGTCTTGTGTTCGTCATGCAGCAGCXXXXXXXXXXACCATTATGAAGAGTGTTGGCAGAAGAAGACACTAACTGCTTCCTTTTGGATCGAGCACGCCTATTTTGGAACCAATTGTAGACATTAGTTTCGGAGATT	M,aa,ac,ad,ae,ah,ai,ak,al,am,an,ap,at,au,aw,ay,az,ba,bb,bj,bk,bo,bp,bq,br,bv,bx,by,ca,ce,cf,ch,cj,cl,co,cp,cq,cr,cw,cz,db,dc,dd,de,dh,dl,dm,dn,dp,dq,du,dv,dw,ea,eb,ec,ek,em,en,eo,ep,eq,es,ev,ew,ey,ez,fa,fc,fe,ff,fg,fl,fn,fr,fs,fu,fv,fw,fx,gb,gc,ge,gf,gh,gi,gj,gm,gn,gq,gr,gt,gu,gv,gw,gz,ha,hd,he,hf,hh,hi,hl,hn,ho,hp,hq
TGGAGTCGGAGGGAGGTTGCGTAAGTGTTGAGGTTGAGAGGTAGAATGAGCAGAAGAAAGATTCTCTGGTTTAGTGGTCTTGTGTTCGTCATGCAGCAGCXXXXXXXXXXACCATTATGAAGAGTATTGGCAGAAGAAGACACTAACTGCTTCCTTTTGGATCGAGCACGCCTATTTTGGAACCAATTGTAGACATTAGTTTCGGAGATT	M,ab,af,aj,ao,aq,ar,at,av,ax,bc,bd,be,bg,bh,bi,bl,bm,bn,bs,bt,bu,bw,bz,cb,cc,cd,cg,ci,ck,cm,cs,cu,cy,da,df,dg,di,dj,do,dr,ds,dt,dx,dy,dz,ed,ee,ef,eg,eh,ei,ej,el,eq,et,eu,ex,fb,fd,fh,fi,fj,fk,fo,fp,ft,fy,fz,ga,gd,ge,gg,gk,gl,go,gp,gs,gx,hb,hc,hg,hj,hk,hm,ho,hr
>Marker657362	abxcc
AGACATAGTTACCTAATGTGGTATTAGTGTCAAATTGATGAACAGTTCAGATGTTAGAGTTTCTTGTTTCTGCATGTGTTTATATATTTGTTTGATCCACXXXXXXXXXXCCTATTTTAGAAGGAGGCATAATTGAGGAAAAAGAATTCTAGGTTTGGTGGCATCATAAATAGTAGTGGATTACATGTTACAGGTTTCTGTTGCGCCGGG	M,aa,ab,ac,ad,ae,af,ag,ah,ai,aj,ak,al,am,an,ao,ap,aq,ar,as,at,au,av,aw,ax,ay,az,ba,bb,bc,bd,be,bf,bg,bh,bi,bj,bk,bl,bm,bn,bo,bp,bq,br,bs,bt,bu,bv,bw,bx,by,bz,ca,cb,cc,cd,ce,cf,cg,ch,ci,cj,ck,cl,cm,cn,co,cp,cq,cr,cs,ct,cu,cv,cw,cx,cy,cz,da,db,dc,dd,de,df,dg,dh,di,dj,dk,dl,dm,dn,do,dp,dq,dr,ds,dt,du,dv,dw,dx,dy,dz,ea,eb,ec,ed,ee,ef,eg,eh,ei,ej,ek,el,em,en,eo,ep,eq,er,es,et,eu,ev,ew,ex,ey,ez,fa,fb,f…
AGACATAGTTACCTAATGTGATATTAGTGTCAAATTGATGAACAGTTCAGATGTTAGAGTTTCTTGTTTCTGCATGTGTTTATATATTTGTTTGATCCACXXXXXXXXXXCCTATTTTAGAAGGAGGCATAATTGAGGAAAAAGAATTCTAGGTTTGGTGGCATCATAAATAGTAGTGGATTACATGTTACAGGTTTCTGTTGCACCGGG	P,aa,ae,af,ah,an,ao,aq,at,au,av,aw,ax,ay,az,bb,be,bf,bg,bi,bo,bq,bv,bw,by,ce,cf,cg,cj,cn,cp,cq,cs,cu,cv,da,dd,de,df,di,dk,dn,do,dq,dr,ds,dt,du,dv,dw,dy,ec,ee,eh,ei,ej,en,ep,er,es,ev,ez,fa,fb,fc,ff,fg,fi,fj,fk,fl,fn,fo,fp,fq,fs,ft,fv,fx,fy,fz,gd,gf,gh,gl,go,gp,gr,gs,gt,gu,gx,gy,ha,hd,hg,hi,hl,ho,hq,hr
AGACATAGTTACCTAATGTGATATTAGTGTCAAATTGATGAACAGTTCAGATGTTAGAGTTTCTTGTTTCTGCATGTGTTTATATATTTGTTTGATCCACXXXXXXXXXXCCTATTTTAGAAGGAGGCATAATTGAGGAAAAAGATTTCTAGGTTTGGTGGCATCATAAATAGTAGTGGATTACATGTTACAGGTTTCTGTTGCACCGGG	P,ab,ac,ad,af,ag,ai,aj,ak,al,am,ap,ar,as,au,az,ba,bc,bd,be,bg,bh,bj,bk,bl,bm,bn,bo,bp,br,bs,bt,bu,bx,bz,ca,cb,cc,cd,ch,ci,ck,cl,cm,co,cr,ct,cu,cv,cw,cx,cy,cz,db,dc,df,dg,dh,dj,dl,dm,dp,du,dx,dz,ea,eb,ec,ed,ef,eg,ek,el,em,en,eo,ep,eq,er,et,eu,ev,ew,ex,ey,fa,fb,fd,fe,fh,fk,fm,fr,fu,fv,fw,fy,ga,gb,gc,gd,ge,gf,gg,gi,gj,gk,gm,gn,go,gp,gq,gv,gw,gy,gz,hb,hc,he,hf,hh,hj,hl,hm,hp,hr
>Marker657753	abxcc
CATTTGATCAAAAGATTCAAAAAAACATGAAGAGAGAGAGAGAGAGAGAGCGAGAGAATCAGATCGTCTAGAGATTGGTGCGTTTTCATAGTTCGACAAAXXXXXXXXXXTGCCCTCACGCGATCTCATCTTCCGTGGCTTTTACTTGTTAGCTAACGTGTGTTGATGTGATCCACACGCTCCGCTGACGAGACTGCGGGAGATTACGGT	P,ab,ac,ad,af,ag,ah,am,an,aq,au,aw,ax,az,ba,be,bf,bg,bi,bj,bm,bo,bp,bs,bt,bu,bw,bz,ca,cb,cc,cd,ce,cf,ch,cj,cn,cp,cq,cr,cs,cv,cx,cy,cz,da,dc,dd,de,df,dg,dh,di,dk,dn,dw,dx,dy,dz,eb,ec,ed,ee,eg,eh,ei,ek,em,en,es,et,ew,ex,fb,fd,fg,fh,fj,fk,fm,fn,fq,fs,fw,fx,gc,gd,ge,gg,gh,gi,gk,gl,gn,go,gq,gt,gu,gv,gy,ha,hb,hc,hh,hi,hk,hm,hp,hr
CATTTGATCAAAAGATTCAAAAAAACATGAAGAGAGAGAAAGAGCGAGAGAATCAGATCGTCTAGAGATTGGTGCGTTTTCATAGTTCGACAAACGGGACXXXXXXXXXXTGTCCTCACGCGATCTCATCTTCCGTGGCTTTTACTTGTTAACTAACATGTGTTGATGTGATTCACACGCTCCGTTGGCGAGACTGTGGGAGATTACGGT	M,ab,ad,af,aj,ao,aq,ar,av,ax,ay,bc,bd,be,bg,bh,bi,bm,bn,bs,bt,bu,bw,cb,cc,cd,cf,cg,ci,ck,cm,cn,cq,cs,cu,cy,cz,df,dg,di,dj,do,dt,du,dy,dz,ed,ee,ef,eh,ei,ej,el,em,eq,et,eu,ex,fb,fd,fi,fj,fk,fl,fo,fp,ft,fy,fz,ga,gd,ge,gg,gh,gj,gk,gl,gn,go,gp,gs,ha,hb,hc,hf,hg,hj,hk,hm,hn,ho,hr
CATTTGATCAAAAGATTCAAAAAAACATGAAGAGAGAGAAAGAGCGAGAGAATCAGATCGTCTAGAGATTGGTGCGTTTTCATAGTTCGACAAACGGGACXXXXXXXXXXTGCCCTCACGCGATCTCATCTTCCGTGGCTTTTACTTGTTAGCTAACGTGTGTTGATGTGATCCACACGCTCCGCTGACGAGACTGCGGGAGATTACGGT	P,aa,ae,ai,aj,ak,al,am,ao,ap,ar,as,at,av,ay,az,bb,bc,bd,bg,bh,bk,bl,bn,bq,br,bs,bv,bx,by,cg,ci,ck,cl,cm,co,ct,cu,cw,db,dj,dl,dm,dn,do,dp,dq,dr,ds,dt,du,dv,ea,ef,ej,el,eo,ep,eq,er,eu,ev,ey,ez,fa,fc,fe,ff,fi,fl,fo,fp,fr,ft,fu,fv,fx,fy,fz,ga,gb,gd,gf,gj,gk,gm,gn,gp,gr,gs,gw,gx,gz,hb,hd,he,hf,hg,hj,hl,hn,ho,hq
>Marker657765	abxcc
GCAATGCTAATTTCACTTCATATTTCACCCCAACGTTTTGGTCTAACCCTACGTTATCTCTAACATTTTCTGGACGCAATGCGTGTTACTTTAACACAGGXXXXXXXXXXTGCAAAAGAGAATGAGGATCTACGAGTTGGGTTCCTTGCCTCCGTTTCTGTTAGTGTTTGCAGGAAACATAGCGCCAGTCGATCACAGATGGAACCAACA	M,aa,ab,ac,ad,ae,af,ag,ah,ai,aj,ak,al,am,an,ao,ap,aq,ar,as,at,au,av,aw,ax,ay,az,ba,bb,bc,bd,be,bf,bg,bh,bi,bj,bk,bl,bm,bn,bo,bp,bq,br,bs,bt,bu,bv,bw,bx,by,bz,ca,cb,cc,cd,ce,cf,cg,ch,ci,cj,ck,cl,cm,cn,co,cp,cq,cr,cs,ct,cu,cv,cw,cx,cy,cz,da,db,dc,dd,de,df,dg,dh,di,dj,dk,dl,dm,dn,do,dp,dq,dr,ds,dt,du,dv,dw,dx,dy,dz,ea,eb,ec,ed,ee,ef,eg,eh,ei,ej,ek,el,em,en,eo,ep,eq,er,es,et,eu,ev,ew,ex,ey,ez,fa,fb,f…
GCAATGCTAATTTCACTTCATATTTCACCCCAACGTTTTGGTCTAACCCTACGTTATCTCTAATATTTTCTGGACGCAATGCGTGTTACTTTAACACAGGXXXXXXXXXXTGCAAAAGAGAATGAGGATCTACGAGTTGGGCTCCTTGCCTCCGTTTCTGTTAGTGTTTGCAGGAAACATAGCGCCAGTCGATCACAGATGGAACCAACA	P,ab,ad,af,ag,ah,an,at,au,aw,ax,az,ba,be,bf,bg,bj,bm,bo,bp,br,bt,bu,bw,bx,bz,cc,cd,ce,cf,ch,cj,cn,cp,cq,cr,cs,cv,cx,cy,cz,da,db,dc,dd,de,dg,dh,di,dk,dn,ds,dw,dx,dy,eb,ec,ed,eg,eh,ei,ek,el,em,en,es,et,ew,ex,fb,fc,fd,fg,fh,fj,fk,fm,fn,fq,fs,fw,gc,ge,gg,gh,gi,gl,gn,go,gt,gu,gv,gy,ha,hb,hc,hh,hi,hk,hl,hp,hr
GCAATGCTAATTTCACTTCATATTTCACCCCAACGTTTTGGTCTAACCCTACGTTATCTCTAATATTTTCTGGACGCAATGCGTGTTACTTTAACACAGGXXXXXXXXXXTGCAAAAGAGAATGAGGATCTACGAGTTGGGTTCCTTGCCTCCGTTTCTGTTAGTGTTTGCAGGAAACATAGCGCCAGTCGATCACAGATGGAACCAACA	P,aa,ae,af,ai,aj,ak,al,am,ap,aq,ar,as,at,av,ay,bb,bc,bd,bh,bk,bl,bn,bp,bq,bs,bv,by,ca,cb,cg,ci,ck,cl,cm,co,ct,cu,cw,df,dj,dl,dm,dn,do,dq,dr,dt,du,dv,dz,ea,ee,ef,ej,el,eo,ep,eq,er,et,eu,ev,ey,ez,fa,fe,ff,fi,fl,fo,fp,fr,ft,fu,fv,fx,fy,fz,ga,gb,gd,gf,gj,gk,gm,gp,gq,gr,gs,gw,gx,gz,hd,he,hf,hg,hj,hl,hm,hn,ho,hq
>Marker658916	abxcc
TATTTGTTCCAATGCCCAGTCGTCTTCCTGTTTCCTTTGCAATCGCCAAATGGTCCCCTATATGAGCGCATGAAATAGCCCATTAGTCTTTTAGTTCATTXXXXXXXXXXTCATTTTAACACAAACTCCAAGGTTAAGTGCTCTATGGATGGTGTCAGAGCTATCATGTCTTGGAGGATCAAACAAGGGCAACAAACCACAAAATGACCA	P,ac,ad,ae,ag,ai,ak,al,am,ao,ap,aq,ar,as,at,bb,bd,be,bf,bg,bh,bl,bm,bo,bp,bq,bs,bu,bv,bw,ca,cb,ce,cg,ci,ck,cn,co,ct,cw,cx,cz,dc,dd,de,df,dh,dj,dm,dn,dq,dr,dt,dw,dx,dy,dz,ea,eb,eg,eh,ei,ej,ek,el,en,er,et,eu,ev,ew,ey,ez,fa,fd,fe,ff,fg,fi,fl,fo,fq,fr,fs,ft,fu,fv,fy,gb,gc,gf,gk,gm,go,gs,gu,gv,gw,gz,hb,hc,hd,he,hf,hg,hi,hl,hm,hn,ho,hr
TATTTGTTCCAATGCCTAGTCGTCTTCCTGTTTCCTTTGCAATCGCCAAATGGTCCCCTATATGAGCGCATAAAATAGCCCATTAGTCTTTTAGTTCATTXXXXXXXXXXTCATTTTAACACAAACTCCAAGGTTAAGTGCTCTATGGATGGTGTCAGAGCTATCATGTCTTGGAGGATCAAACAAGGGCAACAAACCACAAAATGACCA	M,aa,ab,ac,ad,ae,af,ag,ah,ai,aj,al,am,an,ao,ap,aq,ar,as,at,au,av,aw,ax,ay,az,ba,bb,bd,be,bf,bg,bh,bi,bj,bk,bl,bm,bn,bo,bp,bq,br,bs,bt,bu,bv,bw,bx,by,bz,ca,cb,cc,cd,ce,cf,cg,ch,ci,cj,ck,cl,cm,cn,co,cp,cq,cr,cs,ct,cu,cv,cw,cx,cy,cz,da,db,dc,dd,de,df,dg,dh,di,dj,dk,dl,dm,dn,do,dp,dq,dr,ds,dt,du,dv,dw,dx,dy,dz,ea,eb,ec,ed,ee,ef,eg,eh,ei,ej,ek,el,em,en,eo,ep,eq,er,es,et,eu,ev,ew,ex,ey,ez,fa,fb,fc,fd,f…
TATTTGTTCCAATGCCCGGTCGTCTTCCTGTTTCCTTTGCAATCGCCAAATGGTCCCCTATATGAGCGCATGAAATAGCCCATTAGTCTTTTAGTTCATTXXXXXXXXXXTCATTTTAACACAAACTCCAAAGTTAAGTGCTCTATGGATGGTGTCAGAGCTATCATGTCTTGGAGGATCAAACAAGGGCAACAAACCACAAAATGACCA	P,aa,ab,af,ah,aj,an,au,av,aw,ax,ay,az,ba,bc,bi,bj,bk,bn,br,bt,bx,by,bz,cc,cd,cf,ch,cj,cl,cm,cp,cq,cr,cs,cu,cv,cy,da,db,dg,di,dk,dl,do,dp,ds,du,dv,ec,ef,em,eo,ep,eq,es,ex,fb,fc,fh,fj,fk,fn,fp,fw,fx,fy,fz,ga,gd,ge,gg,gh,gi,gl,gn,gp,gq,gr,gt,gw,gx,gy,ha,hc,hh,hj,hk,hp,hq
>Marker659828	lmxll
TCTTCATAATATTCTCATTCTGGAACGGCAAAAAACCTGAAAGCAGAACAAACAAAACTACCCCACAAGACCAAATATCAGATTTCGCTCCATCATAGCCXXXXXXXXXXAGGTTTCCATTTTCATCCAACAAGAGATTCTCAGGCTTCAAGTCCCGATGATAAACTCCGCGACTGTGGCAAAAATCAACTGCACTGATCAACTGTTGAA	M,P,aa,ab,ac,ad,ae,af,ag,ah,ai,aj,ak,al,am,an,ao,ap,aq,ar,as,at,au,av,aw,ax,ay,az,ba,bb,bc,bd,be,bf,bg,bh,bi,bj,bk,bl,bm,bn,bo,bp,bq,br,bs,bt,bu,bv,bw,bx,by,bz,ca,cb,cc,cd,ce,cf,cg,ch,ci,cj,ck,cl,cm,cn,co,cp,cq,cr,cs,ct,cu,cv,cw,cx,cy,cz,da,db,dc,dd,de,df,dg,dh,di,dj,dk,dl,dm,dn,do,dp,dq,dr,ds,dt,du,dv,dw,dx,dy,dz,ea,eb,ec,ed,ee,ef,eg,eh,ei,ej,ek,el,em,en,eo,ep,eq,er,es,et,eu,ev,ew,ex,ey,ez,fa,fb…
TCTTCATAATATTCTCATTCTGGAACGGCAAAAAACCTGAAAGCAGAACAAACAAAACTACCCCACAAGACCAAATATCAGATTTCGCTCCATCGTAGCCXXXXXXXXXXAGGTTTCCATTTTCATCCAACAAGAGATTCTCAGGCTTCAAGTCCCGATGATAAACTCCGCGACTGTGGCAAAAATCAACTGCACTGATCAACTGTTGAA	P,aa,af,ah,aj,am,an,ap,ar,at,au,av,aw,ax,ay,az,ba,bb,bc,bi,bj,bn,bq,br,bv,by,bz,cf,ch,cj,cl,cm,cn,cp,cq,cr,cs,cu,cv,cy,df,di,dk,dl,dp,dr,ds,du,dv,ea,eb,ei,ej,eo,ep,es,eu,ev,ez,fa,fb,fc,fg,fh,fi,fj,fk,fl,fm,fp,fq,ft,fw,fx,fz,ga,gd,ge,gg,gh,gi,gj,gl,gn,gp,gq,gr,gt,gw,gx,gy,hh,hi,hj,hk,hq
>Marker660421	abxcc
TTCAAAGTTTAAAGGAGCACAAAATATTGAATCATATGCATTCACTCTTGAAAATTTATGTATATTTAAAATTGTCATGAGGATTATTGTATCAGTGTGTXXXXXXXXXXTCAAAAACCATAAATGAAAACTAAATCACACCCCACTCATGAGGGGTGCAGAGGTGAAAATTGGGTCGTGTCAATATGGTAATAAGAGAGCCCATAAGTT	P,ab,ac,ad,ae,ag,ai,ak,al,ao,aq,as,az,bd,be,bf,bg,bh,bk,bl,bm,bn,bo,bp,bs,bt,bu,bv,bw,bx,ca,cb,cc,cd,ce,cg,ci,cj,ck,cn,co,ct,cw,cx,cz,da,db,dc,dd,de,dg,dh,dj,dm,dn,do,dq,dt,du,dw,dx,dy,dz,ec,ed,ee,ef,eg,eh,ek,el,em,en,eq,er,et,eu,ev,ew,ex,ey,fd,fe,ff,fg,fn,fo,fr,fs,fu,fv,fy,gb,gc,gf,gk,gm,go,gs,gu,gv,gz,ha,hb,hc,hd,he,hf,hg,hl,hm,ho,hp,hr
TTCAAAGTTTAAAGGAGCACAAAATATTGAATCATATGCATTCACTCTTGAAAATTTATGTATATTTAAAATTGTCATGAGGATTATTGTATCAGTGTGTXXXXXXXXXXTCAAAAACCATAAATGAAAACTAAATCACACCCCACTCATGAGGGGTGCAGAGGTGAAAATTGGGTCGTGTCAATATGGCAATAAGAGAGCCCATAAGTT	P,aa,af,ah,aj,am,an,ap,ar,at,au,av,aw,ax,ay,ba,bb,bc,bh,bi,bj,bn,bq,br,bs,bv,by,bz,cf,cg,ch,cj,cl,cm,cn,cp,cq,cr,cs,cu,cv,cy,df,di,dk,dl,dp,dr,ds,du,dv,ea,eb,eh,ei,ej,em,eo,ep,es,et,eu,ev,ez,fa,fb,fc,fg,fh,fi,fj,fk,fl,fm,fn,fp,fq,ft,fw,fx,fz,ga,gd,ge,gg,gh,gi,gj,gl,gn,gp,gq,gr,gt,gw,gx,gy,hc,hh,hi,hj,hk,hl,hq
TTCAAAGTTTAAAGGAGCACAAAATATTGAATCATATGCATTCACTCTTGAAAATTTATGTATATTTAAAATTGTCATGAGGATTATTGTATCAGTGTGTXXXXXXXXXXTCAAAAACCATAAATGAAAACTAAATCACTCCCCACTCATGAGGGGTGCAGAGGTGAAAATTGGGTCGTGTCAATATGGCAATAAGAGAGCCCATACGTT	M,aa,ab,ac,ad,ae,af,ag,ah,ai,aj,ak,al,am,an,ao,ap,aq,ar,as,at,au,av,aw,ax,ay,az,ba,bb,bc,bd,be,bf,bg,bh,bi,bj,bk,bl,bm,bn,bo,bp,bq,br,bs,bt,bu,bv,bw,bx,by,bz,ca,cb,cc,cd,ce,cf,cg,ch,ci,cj,ck,cl,cm,cn,co,cp,cq,cr,cs,ct,cu,cv,cw,cx,cy,cz,da,db,dc,dd,de,df,dg,dh,di,dj,dk,dl,dm,dn,do,dp,dq,dr,ds,dt,du,dv,dw,dx,dy,dz,ea,eb,ec,ed,ee,ef,eg,eh,ei,ej,ek,el,em,en,eo,ep,eq,er,es,et,eu,ev,ew,ex,ey,ez,fa,fb,f…
>Marker660634	abxcc
TGTTGGTGCATATTTTTGTGAGTTGGCTGTTTTTGAACAGAATGCAGCTTGGAGTGATTGGCACAGCCGCGACTTTGACTTTTTCTTGGTGGGTTTTGGTXXXXXXXXXXCTGGCTTCCTATGCACGTAATTATAGCTATAGCTACTGATTTTAATTTAATTTATTTGTCATTACTTTTTGTGTGTTATGGAATCACAGCTTCGAGAATT	P,aa,ab,ac,af,ag,ah,aj,an,au,aw,ax,az,ba,be,bf,bg,bh,bi,bk,bm,bn,bp,br,bs,bt,bx,bz,cc,cd,ce,cf,ch,cj,cm,cp,cq,cr,cs,cv,cx,cy,da,db,dc,dd,de,dg,dk,dl,dm,do,dp,ds,dv,ec,ef,ei,ek,el,em,en,eo,es,et,ew,ex,fb,fc,fd,fg,fh,fj,fk,fn,fp,fs,fw,gc,gd,ge,gg,gh,gi,gl,gn,gp,gr,gt,gu,gy,ha,hc,hf,hh,hk,hp,hr
TGTTGGTGCATATTTTTGTGAGTTGGCTGTTTTTGAACAGAATGCAGCTTGGAGTGATTGGCACAGCCGCGACTTTGACTTTTTCTTGGTGGGTTTTGGTXXXXXXXXXXCAGGCTTCCTATGCACGTAATTATAGCTATAGCTACTGATTTTAATTTAATTTATTTGTCATTACTTTTTGTGTGTTATGGAATCACAGCTTCGAGAATT	P,ad,ae,ai,ak,al,am,ao,ap,aq,ar,as,at,av,ay,bb,bc,bd,bh,bj,bl,bn,bo,bq,bs,bu,bv,bw,bx,by,ca,cb,cg,ci,ck,cl,cm,cn,co,ct,cu,cw,cz,df,dh,di,dj,dn,dq,dr,dt,du,dw,dx,dy,dz,ea,eb,ed,ee,eg,eh,ej,el,ep,eq,er,et,eu,ev,ey,ez,fa,fe,ff,fi,fl,fm,fo,fq,fr,ft,fu,fv,fx,fy,fz,ga,gb,gd,gf,gj,gk,gm,go,gq,gs,gv,gw,gx,gz,hb,hd,he,hf,hg,hi,hj,hl,hm,hn,ho,hq
TGTTGGTGCATATTTTTGTGAGTTGGCTGTTTTTGAACAGAATGCACTTGGAGTGATTGGCACAGCCGCGACTTTGAATTTTTCTTCGTGGGTTTGGTTTXXXXXXXXXXCTGGCTTCCTATGCACGTAATTATAGCTATAGCTACTGATTTTAATTTAATTTATTTGTCATTACATTTTGTGTGTTATGAAATCACAGCTTCGAGAATT	M,aa,ab,ac,ad,ae,af,ag,ah,ai,aj,ak,al,am,an,ao,ap,aq,ar,as,at,au,av,aw,ax,ay,az,ba,bb,bc,bd,be,bf,bg,bh,bi,bj,bk,bl,bm,bn,bo,bp,bq,br,bs,bt,bu,bv,bw,bx,by,bz,ca,cb,cc,cd,ce,cf,cg,ch,ci,cj,ck,cl,cm,cn,co,cp,cq,cr,cs,ct,cu,cv,cw,cx,cy,cz,da,db,dc,dd,de,df,dg,dh,di,dj,dk,dl,dm,dn,do,dp,dq,dr,ds,dt,du,dv,dw,dx,dy,dz,ea,eb,ec,ed,ee,ef,eg,eh,ei,ej,ek,el,em,en,eo,ep,eq,er,es,et,eu,ev,ew,ex,ey,ez,fa,fb,f…
>Marker660676	abxcc
CCCTTTGAAATTTGATTTTTATTTTTTTTATTTTTGGGTCCATGTGTATTTTTATGGTTTCATTCTTGTTTATCGGATGTTTTAGCTTTCCTTTTAATGAXXXXXXXXXXAGCAGAGAGGAGGCAAGCTTCCTTTGCCTGATATCTTGAGGTGACATATTTGGGATATATTTTTATCTTTGGAAGCATGCAGTTCTTTTGCTTCTTCTTT	M,aa,ab,ac,ad,af,ag,ah,ai,aj,ak,al,am,an,ao,ap,aq,ar,as,at,au,av,aw,ax,ay,az,ba,bb,bc,bd,be,bf,bg,bh,bi,bj,bk,bl,bm,bn,bo,bp,bq,br,bs,bt,bu,bv,bw,bx,by,bz,ca,cb,cc,cd,ce,cf,cg,ch,ci,cj,ck,cl,cm,cn,co,cp,cq,cr,cs,ct,cu,cv,cw,cx,cy,cz,da,db,dc,dd,de,df,dg,dh,di,dj,dk,dm,dn,do,dp,dq,dr,ds,dt,du,dv,dw,dx,dy,dz,ea,eb,ec,ed,ee,ef,eg,eh,ei,ej,ek,el,em,en,eo,ep,eq,er,es,et,eu,ev,ew,ex,ey,ez,fa,fb,fc,fd,f…
CCCTTTGAAATTTGATTTTTATTTTTTTTATTTTTTTTATTTTTGGGTCCATGTGTATTTTTATGGTTTCATTCTTGTTTATCGGATGTTTTAGCTTTCCXXXXXXXXXXAGCAGAGAGGAGGCAAGCTTCCTTTGCCTGATATCTTGAGGTGACATATTTGGGATATATTTTTATCTTTGGAAGCATGCAGTTCTTTTGCTTCTTCTTT	P,ac,ad,ag,ai,ak,al,ao,aq,as,az,bb,bd,be,bf,bg,bh,bk,bl,bm,bo,bp,bq,bs,bu,bw,bx,ca,cb,cd,ce,cg,ci,ck,cn,co,ct,cw,cx,cz,db,dc,dd,de,dg,dh,dj,dm,dn,do,dq,dr,dt,dw,dx,dy,dz,ed,ee,ef,eg,eh,ek,el,em,en,er,et,ev,ew,fd,fe,ff,fn,fo,fr,fs,fu,fv,fy,gb,gc,gf,gk,gm,go,gs,gu,gv,gw,gz,ha,hb,hc,hd,he,hg,hl,hm,hn,ho,hq,hr
CCCTTTGAAATTTGATTTTTATTTTTTTTATTTTTTTTTATTTTTGGGTCCATGTGTATTTTTATGGTTTCATTCTTGTTTATCGGATGTTTTAGCTTTCXXXXXXXXXXAGCAGAGAGGAGGCAAGCTTCCTTTGCCTGATATCTTGAGGTGACATATTTGGGATATATTTTTATCTTTGGAAGCATGCAGTTCTTTTGCTTCTTCTTT	P,aa,ab,af,ah,aj,am,an,ar,at,au,av,aw,ax,ay,ba,bc,bi,bj,br,bt,bv,by,bz,cc,cf,ch,cj,cl,cp,cq,cr,cs,cu,cv,cy,da,df,di,dk,dp,ds,du,dv,ea,eb,ec,ei,ej,eo,ep,eq,es,eu,ex,ez,fa,fb,fc,fg,fh,fj,fk,fl,fm,fp,fq,ft,fw,fy,fz,ga,gd,ge,gg,gh,gi,gj,gl,gn,gp,gq,gr,gt,gx,gy,hh,hj,hk,hp,hq
>Marker660727	abxcc
GATGCTGCATCGAAATTTGGTTTACAACTCCAAACTTAACAAGTAATTACCAAAAACAAAAATCTAATTCAACGTTTTCATCTTGCATATTATTCCATAAXXXXXXXXXXAAACCTGGCAGCGATGTCCCACACAAAGCCGGAATTAACGGCGAACCACTCGATGTCACCTTCGTTGCCACAGTAGAGGAAGATGGGACCCAGGCGGTTG	P,aa,ab,ac,af,ag,ah,aj,an,au,aw,ax,az,ba,be,bf,bg,bh,bi,bm,bn,bp,br,bt,bx,bz,cc,cd,ce,cf,ch,cj,ck,cm,cp,cq,cr,cs,cv,cx,cy,da,db,dc,dd,de,dg,dh,di,dk,dl,dm,dn,do,dp,ds,dv,ec,ef,eh,ei,ek,el,em,en,eo,es,et,ew,ex,fa,fb,fc,fd,fg,fh,fj,fk,fm,fp,fs,fw,ge,gg,gh,gi,gl,gn,go,gp,gr,gt,gu,gv,gy,ha,hc,hh,hk,hp,hr
GATGCTGCATTGAAATTTGGTTTACAACTCCAAACTTAACAAGTAATTACCAAAAACAAAAATCTAATTCAACGTTTTCATCTTGCATATTATTCCATAAXXXXXXXXXXAAACCTGGGAGCGATGTCCCACACAAAGCCAGAATTAACGGCGAACCACTCGATGTCGCCTTCGTTGCCACAGTAGAGGAAGATGGGACCCAGGCGGTTG	P,ad,ae,ai,ak,al,am,ao,ap,aq,ar,as,at,av,ay,bb,bc,bd,bj,bk,bl,bo,bq,bs,bu,bv,bw,by,ca,cb,cg,ci,cl,cn,co,ct,cu,cz,df,dj,dq,dr,dt,du,dw,dx,dy,dz,ea,eb,ed,ee,eg,ej,el,ep,eq,er,et,eu,ev,ey,ez,fa,fe,ff,fi,fl,fo,fq,ft,fu,fv,fx,fy,fz,ga,gb,gd,gf,gj,gk,gm,gq,gs,gw,gx,gz,hb,hd,he,hg,hi,hj,hl,hm,hn,ho,hq
GATGCTGCCATTGAAATTTGGTTTACAACTCCAAACTTAACAAGTAATCACCAAAAAAAAATCTAATTCAACGTTTTCATTTTGCATATTATTCGATAAGXXXXXXXXXXAAACCTGGGAGCGATGTCCCACACAAAGCCGGAATTAACGGCGAACCACTCGATGTCGCCTTCGTTGCCACAGTAGAGGAAGATGGGACCCAGACGGTTG	M,aa,ab,ac,ad,ae,af,ag,ah,ai,aj,ak,al,am,an,ao,ap,aq,ar,as,at,au,av,aw,ax,ay,ba,bb,bc,bd,be,bf,bg,bh,bi,bj,bk,bl,bm,bn,bo,bp,bq,br,bs,bt,bu,bv,bw,bx,by,bz,ca,cb,cc,cd,ce,cf,cg,ch,ci,cj,ck,cl,cn,co,cp,cq,cr,cs,cu,cv,cw,cx,cy,cz,da,db,dc,dd,de,df,dg,dh,di,dj,dk,dl,dm,dn,do,dp,dq,dr,ds,dt,du,dv,dw,dx,dy,dz,ea,eb,ec,ed,ee,ef,eg,eh,ei,ej,ek,el,en,eo,ep,er,es,et,eu,ev,ew,ey,ez,fa,fb,fc,fd,fe,ff,fg,fh,f…
>Marker661186	abxcc
CCTATATAATTCATTATAAAAAAAAAGGAATTAAGAAAAGATGCCAAATTTATATCGGTAGTTTATTATACGAACCGCAGAATATAATCTTCAGAATCCAXXXXXXXXXXGATTTCTGCACCAAAATTATTATACAACTTAAATAAACTCTCAATTAAGGAGATGGACTATGTTTACATAAGTATTAGTATTTCACAAATATATTTTGGA	P,ae,ai,aj,ak,al,am,ap,aq,ar,as,at,av,ay,bb,bc,bd,bk,bl,bn,bq,bs,bu,bv,bw,by,ca,cb,cg,ci,cl,cm,co,ct,cu,cw,df,dj,dl,do,dp,dq,dt,du,dv,dx,dy,dz,ea,ee,ef,ej,el,eo,ep,eq,er,eu,ev,ey,ez,fe,ff,fi,fl,fo,fq,fr,ft,fu,fv,fx,fy,fz,ga,gd,gf,gj,gk,gm,gq,gs,gw,gx,gz,hd,he,hf,hg,hi,hj,hl,ho,hq
CCTATATAATTCATTATAAAAAAAAAAGGAATTAAGAAAAGATGCCAAATTTATATTGGTAGTTTATTATACGAACCGCAGAATATAATCTTCAGAATCCXXXXXXXXXXGATTTCTGCACCAAAATTATTATACAACTTAAATAAACTCTCAATTAAGGAGATGGACTATGTTTACATAAGTATTAGTATTTCACAAATATATTTTGGA	P,ab,ac,ad,af,ag,ah,an,au,aw,ax,ba,be,bf,bg,bh,bi,bm,bo,bp,br,bt,bx,cc,cd,ce,cf,ch,cj,ck,cn,cp,cq,cr,cs,cv,cx,cy,cz,da,db,dc,dd,de,dg,dh,di,dk,dm,dn,ds,dw,eb,ec,ed,eg,eh,ek,em,en,es,et,ew,ex,fc,fd,fg,fh,fj,fk,fm,fn,fp,fs,fw,gc,ge,gg,gh,gi,gl,gn,go,gp,gr,gt,gu,gy,ha,hb,hc,hh,hk,hp,hr
CCTATATAATTCATTATAAAAAAAAAAGGAATTAAGAAAAGATGCCAAATTTATATTGGTAGTTAATTATACGAACCGCAGAATATAATCTTCAGAATCCXXXXXXXXXXGATTTCTGCACCAAAATTATTATACAACTTAAATAAACTCTCAATTAAGGAGATGGACTATGTTTACATAAGTAATAGTATTTCACAAATATATTTTGGA	M,aa,ab,ac,ad,ae,af,ag,ah,ai,aj,ak,al,am,an,ao,ap,aq,as,at,au,av,aw,ax,ay,az,ba,bb,bc,bd,be,bf,bg,bh,bi,bj,bk,bl,bm,bo,bq,br,bs,bt,bu,bv,bw,bx,by,bz,ca,cb,cc,cd,ce,cf,cg,ch,ci,cj,ck,cm,cn,co,cp,cq,cs,ct,cu,cv,cw,cx,cy,cz,da,db,dc,dd,de,df,dg,dh,di,dj,dk,dl,dm,dn,do,dp,dq,dr,ds,dt,du,dv,dw,dx,dy,dz,ea,eb,ec,ed,ee,ef,eg,eh,ei,ej,ek,el,em,en,eo,ep,eq,er,es,et,eu,ev,ew,ex,ey,ez,fa,fb,fc,fd,fe,ff,fg,f…
>Marker662016	abxcc
GTTGCTTAATTATTTTGGAAATTGCATAACTTGAAAATGGAAATGAAAGGAACTCGAGAGGAAAGAACATATGTTTGTAGGTTCAGCAGTTAGTTTAATAXXXXXXXXXXTTAGGTTTATGATGCTACAATTTATGATAATCACTGTGTTTTTACTAAGTAGAGCATAATTACATCATTGTTTCAAATTGTTTTGAATGATTTGCTTACA	P,ae,ai,ak,al,am,ao,ap,aq,ar,as,at,av,ay,bb,bc,bd,bl,bo,bq,bs,bu,bv,bw,by,ca,cb,ce,cg,ci,cl,co,cu,cw,cz,df,dj,dn,dq,dr,dt,du,dx,dy,dz,eb,ed,ee,ep,eq,er,et,eu,ev,ey,ez,fa,fi,fl,fo,fq,fr,fu,fx,fy,ga,gb,gd,gf,gj,gk,gm,go,gq,gs,gv,gw,gx,gz,hd,hi,hj,hl,hm,hq
GTTGCTTAATTATTTTGGAAATTGCATAACTTGAAAATGGAAATGAAAGGAACTCGAGAGGAAAGAACATATGTTTGTAGGTTCAGCAGTTAGTTTAATAXXXXXXXXXXTTAGGTTTATGATGCTACAATTTATGATAATCACCGTGTTTTTACTAAGTAGAGCATAATTACATCATTGTTTCAAATTGTTTTGAATGATTTGCTTACA	P,aa,ab,ac,af,ag,ah,aj,an,au,aw,ax,ba,be,bf,bg,bh,bi,bk,bm,bn,bp,br,bt,bx,bz,cc,cd,ce,cf,ch,cj,ck,cm,cp,cq,cr,cs,cx,cy,da,db,dc,dd,de,dh,di,dk,dl,dm,do,dp,ds,dv,ec,ef,ei,em,eo,es,et,ew,ex,fb,fc,fd,fj,fm,fn,fs,gc,ge,gg,gh,gi,gn,gp,gr,gt,gu,gy,ha,hc,hh,hi,hq,hr
GTTGCTTAATTATTTTGGAAATTGCATAACTTGAAAATGGAAATGAAAGGAACTGGAGAGGAAAGAACACATGTTTGTAGGTTCAGCAGTTAGTTTAATAXXXXXXXXXXTTAGGTTTATGATGCTATAATTTATGATAATCACCCAGTTTTTACTAAGTAGAACATAATTACATCACTGTTTCAAATTGTTTTGAATGATTTGCTTACA	M,aa,ab,ac,ad,ae,af,ag,ah,ai,aj,al,an,ao,ap,aq,ar,as,at,au,av,aw,ax,ay,ba,bc,bd,be,bf,bh,bi,bj,bk,bl,bm,bn,bo,bp,bq,br,bs,bt,bu,bv,bw,bx,by,bz,ca,cb,cc,cd,ce,cf,cg,ch,ci,cj,ck,cl,cm,cn,co,cp,cq,cr,cs,ct,cw,cz,da,db,dd,de,dg,dh,di,dj,dk,dl,dm,dn,do,dp,dq,dr,ds,dt,du,dv,dx,dy,dz,eb,ec,ed,ee,ef,eg,ei,em,en,eo,ep,eq,er,es,et,eu,ev,ew,ex,ey,ez,fa,fb,fc,fd,ff,fh,fi,fj,fk,fl,fm,fn,fo,fp,fq,fr,fs,ft,fu,f…
>Marker662533	abxcc
GGTAAGTCAAAACAAATTTGAGCAAAAGCTCTGGGATTTTATGCCCAAGAAAAAGAAAAAATGATAACCAAAATACCGTCTCACTCTCATCACAAATGTAXXXXXXXXXXCATCATCACTAGAAACTTTCCTAGTTTCACGTCAAGATGAAGATTCTAACAGTTAGATCATTGGTGCTGAAATTACTAGAACAGGTTTATTGCTGCTAAT	P,ac,ad,ae,ag,ai,ak,al,aq,as,bb,be,bf,bg,bh,bk,bl,bo,bp,bq,bs,bu,bx,ca,cb,cd,ce,cg,ck,cn,co,ct,cz,db,dc,dd,dh,dj,dm,dn,do,dq,dr,dt,dx,dz,ed,ee,ef,eh,ek,el,em,en,er,et,ev,ew,ey,fd,ff,fn,fo,fr,fs,fu,fv,gc,gf,gk,go,gs,gv,gw,gz,ha,hb,hd,he,hf,hg,hi,hl,hm,ho,hr
AGTAAGTCAAAACAAATTTGAGCAAAAGCTCTAGGATTTTATGCCCAAGAAAAAGAAAAAATGATAACCGAAATAATGTCTCACTCTCATCACAAATGTAXXXXXXXXXXCATCATCACTAGAAACTTTCCTAGTTTCACGTCAAGATGAAGATTGTAACAGTTAGATCATTGGTGCTGAAATTACTAGAACAGGTTTATTGCTGCTAAT	M,aa,ab,ac,ad,ae,af,ag,ah,ai,aj,ak,al,am,an,ao,ap,aq,ar,as,at,au,av,aw,ax,ay,az,ba,bb,bc,bd,be,bf,bg,bh,bi,bj,bk,bl,bm,bn,bo,bp,bq,br,bs,bt,bu,bv,bw,bx,by,bz,ca,cb,cc,cd,ce,cf,cg,ch,ci,cj,ck,cl,cm,cn,co,cp,cq,cr,cs,ct,cu,cw,cx,cy,cz,db,dc,dd,de,df,dg,dh,di,dj,dk,dl,dm,dn,do,dp,dq,dr,ds,dt,du,dv,dw,dx,dy,dz,ea,eb,ec,ed,ee,ef,eg,eh,ei,ej,ek,el,em,en,eo,ep,er,es,et,eu,ev,ew,ex,ey,ez,fa,fb,fc,fd,fe,f…
AGTAAGTCAAAACAAATTTGAGCAAAAGCTCTGGGATTTTATGCCCAAGAAAAAGAAAAAATGATAACCAAAATACCGTCTCACTCTCATCACAAATGTAXXXXXXXXXXCATCATCACTAGAAACTTTCCTAGTTTCACGTCAAGATGCAGATTCTAACAGTTAGATCATTGGTGCTGAAATTACTAGAACAGGTTTATTGCTGCTAAT	P,aa,ab,af,ah,aj,am,an,ar,au,av,aw,ax,ay,az,ba,bc,bi,bj,bn,br,bt,bv,by,cc,ch,cj,cl,cm,cp,cq,cr,cs,cy,da,db,df,dg,di,dk,dp,ds,du,dv,ea,eb,ec,ei,ej,eo,ep,eq,es,eu,ex,ey,ez,fa,fc,fg,fh,fj,fk,fl,fm,fq,ft,fw,fx,fz,ga,ge,gg,gh,gi,gj,gl,gn,gp,gq,gr,gt,gx,gy,hc,hh,hj,hp,hq
>Marker663011	abxcc
CCTTTATTGCAGAGCATGTAATATTTTAGAACGACATACTTTCATCACGAAATGGATGCCATTTTTTTTCTCTCACCATGTAGGACTATTCTTTGCTGGCXXXXXXXXXXTTTATAACTGGACACAGTGATGGAGCCATAAACTTTTGGGATGTGTCATGCCCACTTTTTCTACCGATTCTATCATTGAAGCAACAGGTAATTTTTTATA	P,aa,ae,ai,aj,ak,al,am,ao,ar,as,at,av,ay,bb,bc,bh,bk,bl,bn,bq,br,bs,bv,bx,by,cg,ci,ck,cl,cm,co,ct,cu,db,dj,dl,dm,dn,do,dp,dq,dr,ds,dt,du,dv,ea,ef,ej,en,eo,ep,eq,er,eu,ev,ey,ez,fa,fc,fe,ff,fh,fi,fo,fr,ft,fv,fx,fz,gb,gd,gf,gj,gk,gm,gn,gp,gr,gs,gw,gz,hd,hf,hg,hh,hj,hl,hn,ho,hq
CCTTTATTGCAGAGCATGTAATATTTTAGAACGACATACTTTCATCACGAAATGGATGCCATTGATTTCTCTCACCATGTAGGACTATTCTTTGCTGGCAXXXXXXXXXXTTTATAACTGGACACAGTGATGGAGCCATAAACTTTTGGGATGTGTCATGCCCACTTTTTCTACTGATTCTATCATTGAAGCAACAGGTAATTTTTTATA	P,ab,ac,ad,af,ag,ah,an,ap,aq,au,aw,ax,az,ba,bd,be,bf,bg,bi,bj,bk,bm,bn,bo,bp,bq,bt,bu,bw,bz,ca,cb,cc,cd,ce,cf,ch,cj,cn,cp,cq,cr,cs,cv,cw,cx,cy,cz,da,dc,dd,de,df,dg,dh,di,dk,dn,dw,dx,dy,dz,eb,ec,ed,ee,eg,eh,ei,ek,el,em,en,eo,es,et,ew,ex,fb,fd,fg,fj,fk,fl,fm,fn,fo,fp,fq,fs,fu,fw,fy,ga,gc,gd,ge,gg,gh,gi,gl,go,gq,gt,gu,gv,gx,gy,ha,hb,hc,he,hf,hi,hk,hm,hp,hr
CCTTTATTGCAGAGCATGTAATATTTTAGAATGACATACTTTCATCACGAAATGGATGCCATTGATTTCTCTCACCATGTAGGACTATTCTTTGCTGGCAXXXXXXXXXXTTTATAACTGGACACAGTGATGGAGCCATAAACTTTTGGGATGTGTCATGCCCACTTTTTCTACTGATTCTATCATTGAAGCAACAGGTAATTTTTTATA	M,ab,af,aj,ao,aq,ar,at,av,ax,bc,bd,be,bg,bh,bi,bl,bm,bn,bs,bt,bu,bw,bz,cb,cc,cd,cg,ci,ck,cs,cu,cy,da,df,dg,di,dj,do,dr,ds,dt,dx,dy,dz,ed,ee,ef,eg,eh,ei,ej,el,eq,et,eu,ex,fb,fc,fd,fh,fi,fj,fk,fo,fp,ft,fy,fz,ga,gd,ge,gg,gk,gl,go,gp,gs,gx,hb,hc,he,hg,hj,hk,hm,hr
>Marker663485	abxcc
TAGGATTAGAGTTGCTGCTGGGAAAGAAGATGGGAGTGTGGTAGTTGAAGAGAAGAGGGAACCTGAGTTCATCAAAGGACTGAATGATTTTGAGGTTAATXXXXXXXXXXTAGTGGGGCAAGTTGAAGAGGAGGAAACGTCGAATAAGGAAATTGAAAGGAAAAAGAAGGTTGAGGAGATTGGGAAAGAAGACGCTTGGTTTAAGAAAAG	P,ab,ac,ad,ag,ai,aj,ak,al,am,ap,ar,as,ba,bc,bd,be,bg,bh,bj,bk,bl,bm,bn,bo,bp,br,bs,bt,bu,bx,bz,ca,cb,cc,cd,ch,ci,ck,cl,cm,co,cr,ct,cw,cx,cy,cz,db,dc,dg,dh,dj,dl,dm,dp,dx,dz,ea,eb,ed,ef,eg,ek,el,em,en,eo,eq,er,et,eu,ew,ex,ey,fb,fd,fe,fh,fk,fm,fp,fr,fu,fw,fy,ga,gb,gc,ge,gf,gg,gi,gj,gk,gm,gn,go,gq,gv,gw,gz,hb,hc,he,hf,hh,hj,hk,hl,hm,hp,hr
TAGGATTAGAGTTGCTGCTGGGAAACAAGATGGGAGTGTGGTAGTTGAAGAAAAGAGGGAACCTGAGTTCATCAAAGGACTGAATGATTTTGAGGTTAATXXXXXXXXXXTAGTGGGGCAAGTTGAAGAGGAGGAAAAGTTGAATAAGGAAATTGAAAGGAAAAAGAAGGTTGAGGAGATTGGGAAAGAAGACGCTTGGTTTAAGAAAAG	M,aa,ab,ac,ad,ae,af,ag,ah,ai,aj,ak,al,am,an,ao,ap,aq,ar,as,at,au,av,aw,ax,ay,az,ba,bb,bc,bd,be,bg,bh,bi,bj,bk,bl,bm,bn,bo,bp,bq,br,bs,bt,bu,bv,bw,bx,by,bz,ca,cb,cc,cd,ce,cf,cg,ch,ci,cj,ck,cl,cm,cn,co,cp,cq,cr,cs,ct,cu,cv,cw,cx,cy,cz,da,db,dc,dd,de,df,dg,dh,di,dj,dk,dl,dm,dn,do,dp,dq,dr,ds,dt,du,dv,dw,dx,dy,dz,ea,eb,ec,ed,ee,ef,eg,eh,ei,ej,ek,el,em,en,eo,ep,eq,er,es,et,eu,ev,ew,ex,ey,ez,fa,fb,fc,f…
TAGGATTAGAGTTGCTGCTGGGAAAGAAGATGGGAGTGTGGTAGTTGAAGAGAAGAGGGAACCTGAGTTCATCAAAGGACTGAATGATTTTGAGGTTAATXXXXXXXXXXTAGTGGGGCAAGTTGAAGAGGAGGAAACGTTGAATAAGGAAATTGAAAGGAAAAAGAAGGTTGAGGAGATTGGGAAAGAAGACGCTTGGTTTAAGAAAAG	P,aa,ae,af,ah,an,ao,aq,at,au,av,aw,ax,ay,az,bb,bf,bi,bq,bv,bw,by,ce,cf,cg,cj,cn,cp,cq,cs,cu,da,dd,de,df,di,dk,dn,do,dq,dr,ds,dt,du,dv,dw,dy,ec,ee,eg,eh,ei,ej,ep,es,ev,ez,fa,fc,ff,fg,fi,fj,fl,fn,fo,fp,fq,fs,ft,fv,fx,fz,gd,gh,gl,go,gp,gr,gs,gt,gu,gx,gy,ha,hd,hg,hi,hn,ho,hq,hr
>Marker664858	abxcc
CTGTCAACGAATTCATAGAAAATGGAAGGGAAAGAGGAGCTTTCAAAATTGCTTTTCTTTAGTTATTATCATCATGCTTCTTTAGCTTTTCTTCATTTAAXXXXXXXXXXAAGTAAGTGTTTACGGAAAGCGATGGTAAAATATCACCACTAACAAAGTTCATTATTTAAAAGGCACAATATCTAAGCCCAAAAAGATTACGTTGGCTAG	M,aa,ab,ac,ad,ae,af,ag,ah,ai,aj,ak,al,am,an,ao,ap,aq,ar,as,at,au,av,aw,ax,ay,az,ba,bb,bc,bd,be,bf,bg,bh,bi,bj,bk,bl,bm,bn,bo,bp,bq,br,bs,bt,bu,bv,bw,bx,by,bz,ca,cb,cc,cd,ce,cf,cg,ch,ci,cj,ck,cl,cm,cn,co,cp,cq,cr,cs,ct,cu,cv,cw,cx,cy,cz,da,db,dc,dd,de,df,dg,dh,di,dj,dk,dl,dm,dn,do,dp,dq,dr,ds,dt,du,dv,dx,dy,dz,ea,eb,ec,ed,ee,ef,eg,ei,ej,ek,em,en,eo,ep,eq,er,es,et,eu,ev,ew,ex,ey,ez,fa,fb,fc,fd,fe,f…
CTGTCAACGAATTCATAGAAAATGGAAGGGAAGGAGGAGCTTTCAAAATTGCTGTTCTTTAGTTATTATCATCATGCTTATTTAGCTTTTCTTCATTTAAXXXXXXXXXXAAGTAAGCGTTTACGGAAAGCGATGGTAAAATATCACCACTAACAAAGTTCATTATTTAAAAGGCACAATATCTAAGCCCAAAAAGATTATGTTGGCTTG	P,ac,ad,ae,ag,ai,ak,al,am,ao,ap,aq,ar,as,at,bb,bc,bd,be,bf,bg,bh,bl,bm,bo,bp,bq,bs,bu,bv,bw,ca,cb,cg,ci,ck,cn,co,ct,cw,cx,cz,dc,de,df,dh,dj,dm,dn,dq,dr,dt,dx,dy,dz,ea,eb,ed,ee,eg,ei,ej,en,ep,eq,er,et,eu,ev,ey,ez,fa,fd,fe,ff,fi,fl,fm,fo,fq,fr,ft,fu,fv,fx,fy,gb,gc,gd,gf,gj,gk,gm,go,gs,gu,gv,gw,gx,gz,hb,hd,hf,hg,hi,hl,hm,ho,hr
CTGTCAACGAATTCATAGAAAATGGAAGGGAAGGAGGAGCTTTCAAAATTGCTGTTCTTTAGTTATTATCATCATGCTTCTTTAGCTTTTCTTCATTTAAXXXXXXXXXXAAGTAAGCGTTTACGGAAAGCGATGGTAAAATATCACCACTAACAAAGTTCATTATTTAAAAGGCACAATATCTAAGCCCAAAAAGATTATGTTGGCTTG	P,aa,ab,af,ah,aj,an,as,au,av,aw,ax,az,ba,bi,bj,bk,bn,br,bt,bx,by,bz,cc,cd,ce,cf,ch,cj,cl,cm,cp,cq,cr,cs,cu,cv,cy,da,db,dd,dg,di,dk,dl,do,ds,du,dv,ec,ef,em,eo,eq,es,et,ew,ex,fb,fc,fh,fj,fk,fn,fp,fs,fw,fx,fz,ga,ge,gg,gh,gi,gj,gl,gn,gp,gq,gr,gt,gy,ha,hc,hh,hj,hp,hq
>Marker667449	abxcc
TCAATAATCTCACCAAGATATCAAGCTTTCCAACGCTAGATAGCTGTAATTACACTAGATTCACAAGCGACCTTCTGACAACAACTAGTCCCTTTCTTATXXXXXXXXXXATTTATTACAGCCAGGCTGGATATATATTTTCACTAGATCTGTAAACATCCAATGGAAGAAAATCAGTCTATCACTGGGCATGCCGAGAGCTTAATGCAA	P,aa,ae,af,ah,ak,al,an,ao,aq,at,au,av,aw,ax,ay,az,bb,bf,bi,bp,bq,bt,bv,bw,by,ce,cf,cg,cj,cn,cp,cq,cs,cu,da,dd,de,df,di,dk,dn,do,dq,dr,ds,dt,du,dv,dw,dy,eb,ec,ee,eh,ei,ej,ep,es,ev,ez,fa,fc,ff,fg,fi,fj,fl,fn,fo,fp,fq,fs,ft,fv,fx,fz,gd,gh,gl,go,gp,gr,gs,gt,gu,gx,gy,ha,hd,hg,hi,ho,hq
TCAATAATCTCACCAAGATATCAAGCTTTCCAACACTAGATAGCTGTAATTACACTAGATTCACAAGCGACCTTCTGACAACAACTAGTCCCTTTCTTATXXXXXXXXXXATTTATTACAGCCAGGCTGGATATATATTTTCACTAGATCTGTAAACATCCAATGGAAGAAAATCAGTCTATCACTGGGAATGCCGAGAGCTTAATGCAA	M,aa,ab,ac,ad,ae,af,ag,ah,ai,aj,ak,al,am,an,ao,ap,aq,ar,as,at,au,av,aw,ax,ay,az,ba,bb,bc,bd,be,bf,bg,bh,bi,bj,bk,bl,bm,bn,bo,bp,bq,br,bs,bt,bu,bv,bw,bx,by,bz,ca,cb,cc,cd,ce,cf,cg,ch,ci,cj,ck,cl,cm,cn,co,cp,cq,cr,cs,ct,cu,cv,cw,cx,cy,cz,da,db,dc,dd,de,df,dg,dh,di,dj,dk,dl,dm,dn,do,dp,dq,dr,ds,dt,du,dv,dw,dx,dy,dz,ea,eb,ec,ed,ee,ef,eg,eh,ei,ej,ek,el,em,en,eo,ep,eq,er,es,et,eu,ev,ew,ex,ey,ez,fa,fb,f…
TCAATAATATCACCAAGATATCAAGCTTTCCAACGCTAGATAGCTGTAATTACACTAGATTCACAAGCGACCTTCTGACAACAACTAGTCCCTTTCTTATXXXXXXXXXXATTTATTACAGCCAGGCTGGATATATATTTTCACTAGATCTGTAAACATCCAATGGAAGAAAATCAGTCTATCACTGGGCATGCCGAGAGCTTAATGCAA	P,ab,ac,ad,ag,ai,aj,ak,al,am,ap,ar,as,ba,bc,bd,be,bf,bg,bh,bj,bk,bl,bm,bn,bo,br,bs,bt,bu,bx,bz,ca,cb,cc,cd,ch,ci,ck,cl,cm,co,cr,ct,cv,cw,cx,cy,cz,db,dc,dg,dh,dj,dl,dm,dn,dp,dx,dz,ea,eb,ed,ef,eg,ek,el,em,en,eo,eq,er,et,eu,ew,ex,ey,fa,fb,fd,fe,fh,fk,fm,fo,fr,fu,fw,fy,ga,gb,gc,ge,gf,gg,gi,gj,gk,gm,gn,gq,gv,gw,gz,hb,hc,he,hf,hh,hj,hk,hl,hm,hp,hr
>Marker667456	nnxnp
CACTGGAGGTGGAGGAATTGGAAGAACCTGCAGAATCATCCAATCTGGACGAGCATACTTAGGATTCAATCCTAAGAGTTGACAGTCCTCATCGCTTATCXXXXXXXXXXCTGAATTTGGAATGAGATACCCTTTCAGCAGTAAGTGTCTGCTTTCTTTCAACAGGTTCAGGAAGTTGTTCCTGATCATCATTCTTTTTCCTCTGAGCCT	M,aa,ac,ad,ae,ag,ah,ai,ak,al,am,an,ap,as,at,au,av,aw,ay,az,ba,bb,bf,bj,bk,bn,bo,bp,bq,br,bt,bv,bx,by,ca,ce,cf,ch,cj,cl,cn,co,cp,cq,cr,ct,cv,cw,cx,cz,db,dc,dd,de,dh,dk,dl,dm,dn,dp,dq,du,dv,dw,ea,eb,ec,eh,ek,em,en,eo,ep,er,es,ev,ew,ey,ez,fa,fc,fe,ff,fg,fl,fm,fn,fq,fr,fs,fu,fv,fw,fx,gb,gc,gd,ge,gf,gh,gi,gj,gm,gn,gq,gr,gt,gu,gv,gw,gx,gy,gz,ha,hd,he,hf,hh,hi,hl,hn,ho,hp,hq
CACTGGAGGTGGAGGAATTGGAAGAACCTGCAGAATCATCCAATCTGGACGAGCATACTTAGGATTCAATCCTAAGAGTTGACAGTCCTCATCGCTTATCXXXXXXXXXXCTGAATTTGGAATGAGATACCCTTTCAGCAGTAAGTGTCTGCTTTCTTTCAACAGGTTCAGGAAGTTGTTCCTGATCGTCATTCTTTTTCCTCTGAGCCT	M,P,aa,ab,ac,ad,ae,af,ag,ah,ai,aj,ak,al,am,an,ao,ap,aq,ar,as,at,au,av,aw,ax,ay,az,ba,bb,bc,bd,be,bg,bh,bi,bj,bk,bl,bm,bn,bo,bp,bq,br,bs,bt,bu,bv,bw,bx,by,bz,ca,cb,cc,cd,ce,cf,cg,ch,ci,cj,ck,cl,cm,cn,co,cp,cq,cr,cs,ct,cu,cv,cw,cx,cy,cz,da,db,dc,dd,de,df,dg,dh,di,dj,dk,dl,dm,dn,do,dp,dq,dr,ds,dt,du,dv,dw,dx,dy,dz,ea,eb,ec,ed,ee,ef,eg,eh,ei,ej,ek,el,em,en,eo,ep,eq,er,es,et,eu,ev,ew,ex,ey,ez,fa,fb,fc…
>Marker668221	abxcc
TACAACGATTTTCAGATGCCAAACAAAGAATGTGAAACTCTACGAAACCGTTCGTCCGTAACATACAGATGCAATATAAAGATTCTTTGCCCATTTCTCCXXXXXXXXXXATATATTAGACCTTGACGTGTGCACTAGGAAAAGCTGAAGTTCGAAGAGTTTCTTGGGTTTCATCAGCAGGTTTTCTCCTTGGGACGCTCAGAACAAAAG	P,ac,ad,ae,ag,ai,ak,al,am,ao,ap,aq,ar,as,at,au,bb,bd,be,bf,bg,bh,bl,bm,bo,bp,bq,bs,bu,bv,bw,bz,ca,cb,cd,ce,cg,ci,ck,cn,co,ct,cw,cx,cz,dc,dd,de,df,dh,dj,dm,dn,do,dq,dr,dt,dw,dx,dy,dz,ea,eb,ed,ee,eg,eh,ei,ej,ek,el,em,en,eo,er,et,eu,ev,ew,ey,ez,fa,fd,fe,ff,fg,fi,fm,fn,fo,fq,fr,fs,ft,fu,fv,fw,fy,gb,gc,gf,gk,gm,go,gs,gu,gv,gw,gz,hb,hd,he,hf,hg,hi,hl,hm,hn,ho,hr
TACAACGATTTTCAGATGCCAAACAAAGAATGTGAAACTCTACGAAACCGTTCGTCCGTAACATACGGATGCAATATAAAGATTCTTTGCCCATTTCTCCXXXXXXXXXXATATATTAGACCTTGACATGTGCACTAGGAAAAGCTGAAGTTCGAAGAGTTTCTTGGGTTTCATCAGCAGGTTTTCTCCTTGGGACACTAAGAACAAAAG	M,aa,ab,ac,ad,ae,af,ag,ah,ai,aj,ak,al,am,an,ao,ap,aq,ar,as,at,au,av,aw,ax,ay,az,ba,bb,bc,bd,be,bf,bg,bh,bi,bj,bk,bl,bm,bn,bo,bp,bq,br,bs,bt,bu,bv,bw,bx,by,bz,ca,cb,cc,cd,ce,cf,cg,ch,ci,cj,ck,cl,cm,cn,co,cp,cq,cr,cs,ct,cu,cv,cw,cx,cy,cz,da,db,dc,dd,de,df,dg,dh,di,dj,dk,dl,dm,dn,do,dp,dq,dr,ds,dt,du,dv,dw,dx,dy,dz,ea,eb,ec,ed,ee,ef,eg,eh,ei,ej,ek,el,em,en,eo,ep,eq,er,es,et,eu,ev,ew,ex,ey,ez,fa,fb,f…
TACAACGATTTTCAGATGCCAAACAAAGAATGTGAAACTCTACGAAACCGTTCGTCCGTAACATACAGATGCAATATAAAGATTCTTTGCCCATTTCTCCXXXXXXXXXXATATATTAGACCTTGACATGTGCACTAGGAAAAGCTGAAGTTCGAAGAGTTTCTTGGGTTTCATCAGCAGGTTTTCTCCTTGGGACGCTCAGAACAAAAG	P,aa,ab,ad,af,ah,aj,an,at,au,av,aw,ax,ay,az,ba,bc,bi,bj,bk,bn,br,bt,bx,by,bz,cc,cf,cg,ch,cj,cl,cm,cp,cq,cr,cs,cu,cv,cy,da,db,dg,di,dk,dl,dp,ds,du,dv,eb,ec,ef,eo,ep,eq,es,ex,fa,fb,fc,fh,fj,fk,fl,fp,fw,fx,fy,fz,ga,gd,ge,gg,gh,gi,gj,gl,gn,gp,gq,gr,gt,gx,gy,ha,hc,hh,hj,hk,hp,hq,hr
>Marker668790	abxcc
TGATTCAGGATTCAGCAATTCTCTTTAGACATTCAGTCATGGAGATTCCTGAATTGCCATTACATTAAGGCTAGCTGGTGGACAGTTGTGTCTTCTGTTCXXXXXXXXXXTCATCATTTTACTGATGGGTAAATTACTAAAAGGCAAGAAAGCAAATGAAAGCTCTTGACATCATGATTACCCGCCAGACTTGAGTCCATGTAATGAGAG	M,aa,ab,ac,ad,ae,af,ag,ah,ai,aj,ak,al,am,an,ao,ap,aq,ar,as,at,au,av,aw,ax,ay,az,ba,bb,bc,bd,be,bf,bg,bh,bi,bj,bk,bl,bm,bn,bo,bp,bq,br,bs,bt,bu,bv,bw,bx,by,bz,ca,cb,cc,cd,ce,cf,cg,ch,ci,cj,ck,cl,cm,cn,co,cp,cq,cr,cs,ct,cu,cv,cw,cx,cy,cz,da,db,dc,dd,de,df,dg,dh,di,dj,dk,dl,dm,dn,do,dp,dq,dr,ds,dt,du,dv,dw,dx,dy,dz,ea,eb,ec,ed,ee,ef,eg,eh,ei,ej,ek,el,em,en,eo,ep,eq,er,es,et,eu,ev,ew,ex,ey,ez,fa,fb,f…
TGATTCAGGATTCAGCAATTCTTTTTAGACATTCAGTCATGGAGATTCCTGAATTGCCATTACATTAAGGCTAGCTGGTGGACAGTTGTGTCTTCTGTTCXXXXXXXXXXTCATCATTTTACTGATGGGTAAATTACTAAAAGGCAAGAATGCAAATGAAAGCTCTTGACATCATGATTACCCACCAGACTTGAGTCCATGTAATGAGAG	P,ad,ae,ai,ak,al,am,ao,ap,aq,ar,as,at,av,ay,bb,bc,bd,be,bk,bl,bq,bs,bu,bv,bw,by,ca,cb,cg,ci,cl,cm,cn,co,cs,ct,cu,cw,df,dj,dp,dq,dr,dt,du,dv,dw,dx,dy,dz,ea,eb,ec,ee,ef,eg,ei,ej,el,ep,eq,er,et,eu,ev,ey,ez,fa,fe,ff,fi,fl,fo,fq,fr,ft,fu,fv,fx,fy,fz,ga,gb,gd,gf,gg,gj,gk,gm,gq,gs,gw,gx,gz,hd,he,hf,hg,hi,hj,hl,hm,ho,hq
TGATTCAGGATTCAGCAATTCTTTTTAGACATTCAGTCATGGAGATTCCTGAATTGCCATTACATTAAGGCTAGCTGGTGGACAGTTGTGTCTTCTGTTCXXXXXXXXXXTCATCATTTTACTGATGGATAAATTACTAAAAGGCAAGAATGCAAATGAAAGCTCTTGACATCATGATTACCCACCAGACTTGAGTCCATGTAATGAGAG	P,aa,ab,ac,af,ag,ah,aj,am,an,au,aw,ax,az,ba,be,bf,bg,bh,bi,bj,bm,bn,bo,bp,br,bt,bx,bz,cc,cd,ce,cf,ch,cj,ck,cp,cq,cr,cs,cu,cv,cx,cy,cz,da,db,dc,dd,de,df,dg,dh,di,dk,dl,dm,dn,do,ds,ec,ed,eh,ei,ek,em,en,eo,es,et,ew,ex,fb,fc,fd,fe,fg,fh,fj,fk,fm,fn,fo,fp,fs,fw,gb,gc,ge,gg,gh,gi,gl,gn,go,gp,gr,gt,gu,gv,gy,ha,hb,hc,hf,hh,hk,hl,hp,hr
>Marker670495	abxcc
AAGACTAACATCTTGCTCTCGACCTACTTGCCTCGTATAAATAAAGCCTCAGCAAGAATAAACACCAAAATTTAAGCAACCCTCTTCGAATCACGAGCTGXXXXXXXXXXGTCAAAACCATGGAGACAGTCGTCACAGGACAAGAAAATTGTAACAAGAAAAGTTTAGCAAAAAATTACATTACAAGTGTTAGTGCTGTAACTCCCTCCA	M,aa,ab,ac,ad,ae,af,ag,ah,ai,aj,ak,al,am,an,ao,ap,aq,ar,as,at,au,av,aw,ax,ay,az,ba,bb,bc,bd,be,bf,bg,bh,bi,bj,bk,bl,bm,bn,bo,bp,bq,br,bs,bt,bu,bv,bw,bx,by,bz,ca,cb,cc,cd,ce,cf,cg,ch,ci,cj,ck,cl,cm,cn,co,cp,cr,cs,cv,cw,cx,da,db,dc,dd,de,df,dg,dh,di,dj,dk,dl,dm,dn,do,dp,dq,dr,ds,dt,du,dv,dw,dx,dy,dz,ea,eb,ec,ed,ee,ef,eg,eh,ei,ej,ek,el,em,en,eo,ep,eq,er,es,et,eu,ev,ew,ex,ez,fa,fb,fc,fd,fe,ff,fg,fh,f…
AAGACTAACATCTTGCTCTCGACCTACTTGCCTCGTATAAATAAAGCCTCAGCAAGAATAAGCACCAAAATTTAAGCAACCCTCTTTGAATCACGAGCTGXXXXXXXXXXGTCAAAGCCATGGAGACGGTCGTCAAATGACAAGAAAATTGTAACATGAACAGTTTAGCAAAAAATTACATTACAAGTGTTAGTGCTGTAACTCCCTCCA	P,aa,ab,af,ah,aj,an,ao,au,av,aw,ax,ay,az,ba,bc,bi,bj,bk,bn,br,bt,bx,by,bz,cc,cf,cj,cl,cm,cp,cq,cr,cs,cu,da,db,dg,di,dk,dl,dp,ds,du,dv,eb,ec,ef,eo,ep,es,ex,fb,fc,fh,fj,fk,fl,fm,fp,fw,fx,ga,gd,ge,gg,gh,gi,gj,gl,gn,gp,gq,gt,gx,gy,hh,hj,hk,hp,hq
AAGACTAACATCTTGCTCTCGACCTACTTGCCTCGTATAAATAAAGCCTCAGCAAGAATAAGCACCAAAATTTAAGCAACCCTCTTTGAATCACGAGCTGXXXXXXXXXXGTCAAAACCATGGAGACGGTCGTCAAATGACAAGAAAATTGTAACATGAACAGTTTAGCAAAAAATTACATTACAAGTGTTAGTGCTGTAACTCCCTCCA	P,ac,ad,ae,ag,ai,ak,al,am,ao,ap,aq,ar,as,at,bb,bd,be,bf,bg,bh,bl,bm,bo,bp,bq,bs,bu,bv,bw,ca,cb,cd,ce,cg,ci,ck,cn,co,ct,cw,cz,dc,dd,de,df,dh,dj,dm,dn,do,dq,dr,dt,dw,dx,dy,dz,ea,ed,ee,eg,eh,ei,ej,ek,el,em,en,ep,er,et,eu,ev,ew,ey,ez,fa,fd,fe,ff,fg,fi,fn,fo,fq,fs,ft,fu,fv,fy,gc,gf,gk,gm,go,gs,gu,gv,gw,gz,ha,hb,hd,he,hf,hg,hi,hl,hm,ho,hr
>Marker671036	abxcc
ATGCAATGGGTTGTTTGAAGGAAAGATGATGGTGTTCATTCGCATTGATCTTAGGCAGTGATACGTGAAAATGGAAGTCTGAACTAGTGAGACATACTTAXXXXXXXXXXTGTGAAGGACTCCCACCTGCCAGCTAGCATAAGTTCTTTGAATAAAGCAAGGCAGAATAATAGTTCTTACCATATCTCAAGAACATGAACTAGAGAGATG	P,aa,ae,af,ah,an,ao,ap,aq,at,au,av,aw,ax,ay,az,bb,bf,bg,bi,bj,bq,bt,bv,bw,by,ce,cf,cg,ci,cj,cn,cp,cq,cr,cs,cu,cv,da,dd,de,df,dg,di,dk,dn,do,dq,dr,ds,dt,du,dv,dw,dy,ea,ec,ee,eh,ei,ej,ep,es,et,eu,ev,ez,fa,fb,fc,ff,fg,fh,fi,fj,fl,fo,fp,fq,fs,ft,fv,fx,fz,gd,gh,gl,go,gp,gr,gs,gt,gu,gx,gy,ha,hd,hg,hi,hn,ho,hq
ATGCAATGGGTTGTTTGAAGCAAAGATGATGGTGTTCATTCGCATTGATCTTAGGCAGTGATACATGAAAATGGAAGTCTGAACTAGTGAGACATACTTAXXXXXXXXXXTGTGAAGGACTCCCACCTGCCAGCTAGCATAAGTTCTTTGAATAAAGCAAGGCAGAATAATAGTTCTTACCATATCTCAAGAACATGAACTAGAGAGATG	M,aa,ab,ac,ad,ae,af,ag,ah,ai,aj,ak,al,am,an,ao,ap,aq,ar,as,at,au,av,aw,ax,ay,az,ba,bb,bc,bd,be,bf,bg,bh,bi,bj,bk,bl,bm,bn,bo,bp,bq,br,bs,bt,bu,bv,bw,bx,by,bz,ca,cb,cc,cd,ce,cf,cg,ch,ci,cj,ck,cl,cm,cn,co,cp,cq,cr,cs,ct,cu,cv,cw,cx,cy,cz,da,db,dc,dd,de,df,dg,dh,di,dj,dk,dl,dm,dn,do,dp,dq,dr,ds,dt,du,dv,dw,dx,dy,dz,ea,eb,ec,ed,ee,ef,eg,eh,ei,ej,ek,el,em,en,eo,ep,eq,er,es,et,eu,ev,ew,ex,ey,ez,fa,fb,f…
ATGCAATGGGTTGTTTGAAGGAAAGATGATGGTGTTCATTCGCATTGATCTTAGGCAGTGATACGTGAAAATGGAAGTCTGAACTAGTGAGACATACTTAXXXXXXXXXXTGTGAAGGACTCCCACCTGCCAGCTAGCATAAGTTCTTTGAATAAAGCAAGGCAGAAGAATAGTTCTTACCATATCTCAAGAACATGAACTAGAGAGATG	P,ab,ac,ad,af,ag,ai,aj,ak,al,am,ar,as,au,ba,bc,bd,be,bg,bh,bj,bk,bl,bm,bn,bo,bp,br,bs,bt,bu,bv,bx,bz,ca,cb,cc,cd,ce,cg,ch,ci,ck,cl,cm,co,cr,ct,cv,cw,cx,cy,cz,db,dc,dg,dh,dj,dl,dm,dp,dx,dz,eb,ed,ef,eg,ek,el,em,en,eo,eq,er,et,eu,ew,ex,ey,fb,fc,fd,fe,fg,fk,fm,fn,fr,fu,fw,fy,ga,gb,gc,ge,gf,gg,gi,gj,gk,gm,gn,gq,gv,gw,gz,hb,hc,he,hf,hh,hi,hj,hk,hl,hm,hp,hr
>Marker671336	abxcc
TTTCCATCCGCTAGGTGTTCCCCCAGAATTGTCTTAATAAATAATGAAAGTAACTGGTTAGAACTTGATGATAACTTTCCAGACGTGTAGTGTAGTGTTTXXXXXXXXXXCTTGAGAAATTTGTTGCCATACTTTGAATTGATTTGGGGTAGAGACTGAACATATTTCTCCATCATTATACTTGTGTCATTAGTCAGGCGAACAATATTG	P,aa,ae,ai,aj,ak,al,am,ao,ar,as,at,av,ay,az,bb,bc,bg,bh,bk,bl,bn,bq,br,bs,bt,bv,bx,by,cg,ci,ck,cl,cm,co,ct,cu,db,dj,dl,dm,do,dp,dq,dr,ds,dt,du,dv,ea,ef,ej,eo,ep,eq,er,et,eu,ev,ey,ez,fa,fc,fe,ff,fh,fi,fo,fr,ft,fv,fx,fy,fz,gb,gd,gf,gj,gk,gm,gn,gp,gr,gs,gw,gz,hd,hf,hg,hh,hj,hl,ho,hq,hr
TTTCCATCCGCTAGGTGTTCCCCCAGAATTGTCTTAATAAATAATGAAAGTAACTGGTTAGAACTTGATGATAACTTTCCAGACGTGTAGTGTAGTGTTTXXXXXXXXXXCTTGAGAAATTTGTTGCCATACTTTGAATTGATTTGGGGTAGAGACTGAACATATTTCCCCATCATTATACTTGTGTCATTAGTCAGGCGAACAATATTG	P,ab,ac,ad,af,ag,ah,ak,an,ap,aq,au,aw,ax,az,ba,bd,be,bf,bg,bi,bj,bm,bo,bp,bt,bu,bw,bz,ca,cb,cc,cd,ce,cf,ch,cj,ck,cn,cp,cq,cr,cs,cv,cw,cx,cy,cz,da,dc,dd,de,df,dg,dh,di,dk,dn,dw,dx,dy,dz,eb,ec,ed,ee,eg,eh,ei,ek,el,em,en,es,et,ew,ex,fb,fd,fg,fj,fk,fl,fm,fn,fo,fp,fq,fs,fu,fw,fy,ga,gc,ge,gg,gh,gi,gj,gk,gl,go,gq,gt,gu,gv,gx,gy,ha,hb,hc,he,hi,hk,hm,hp,hr
TTTCCATCCGCTAGGTGTTCCCCCAGAATTGTCTTAATAAATAATGAAAGTAACTGGTTAGAACTTGATGATAACTTTCCAGACGCGTAGTGTAGTGTTTXXXXXXXXXXCTTGAGAAATTTGTTGCCATACTTTGAATCGATTTGGGGTAGAGACTGAACATATTTCTCCATCATTATACTTGTGTCATTAGTCAGGAGAACAATATTG	M,aa,ab,ac,ad,ae,af,ag,ah,ai,aj,ak,al,am,an,ao,ap,aq,ar,as,at,au,av,aw,ax,ay,az,ba,bb,bc,bd,be,bf,bg,bh,bi,bj,bk,bl,bm,bn,bo,bp,bq,br,bs,bt,bu,bv,bw,bx,by,bz,ca,cb,cc,cd,ce,cf,cg,ch,ci,cj,ck,cl,cm,cn,co,cp,cq,cr,cs,ct,cu,cv,cw,cx,cy,cz,da,db,dc,dd,de,df,dg,dh,di,dj,dk,dl,dm,dn,do,dp,dq,dr,ds,dt,du,dv,dw,dx,dy,dz,ea,eb,ec,ed,ee,ef,eg,eh,ei,ej,ek,el,em,en,eo,ep,eq,er,es,et,eu,ev,ew,ex,ey,ez,fa,fb,f…
>Marker671357	ccxab
TGATAAGTAGGTATTATGATTGTTCAGGTATGGTAGAGACGGATGCAGTTATATGTTAAATATTGGTGCCCATATCAATGATATGGGCAGATTGATTGAAXXXXXXXXXXTGTCTCTCTTCTCAAGTATGTTCTCTTACACACCACCTTGGGCTTTAATTGAATCTATACTTGGCTTCCATGCTTGACTGTAAGGGTAGTAATGCTTTAA	P,aa,ab,ac,ad,ae,af,ag,ah,ai,aj,ak,al,am,an,ao,ap,aq,ar,as,at,au,av,aw,ax,ay,az,ba,bb,bd,be,bf,bg,bh,bi,bj,bk,bl,bn,bo,bp,bq,br,bs,bt,bu,bv,bw,bx,by,bz,ca,cb,cc,cd,ce,cf,cg,ch,ci,cj,ck,cl,cn,co,cp,cq,cr,ct,cu,cv,cw,cx,cy,cz,da,db,dc,dd,de,df,dg,dh,di,dj,dk,dl,dm,dn,dp,dq,dr,ds,dt,du,dv,dw,dx,dy,dz,ea,eb,ec,ed,ee,ef,eg,eh,ei,ej,ek,el,em,en,eo,ep,eq,er,es,et,eu,ev,ex,ey,ez,fa,fb,fc,fd,fe,ff,fg,fh,f…
TGGTAAGTAGTTATTATGATTGTTCAGGTATGGTAGAGACGGATGCGGTTATATGTTAAATATCGGTGCCCATATCAATGATATGGGCAGATTGATTGAAXXXXXXXXXXTGTCTCTCTTCTCAAGTATGTTCTCTTACACACCACCTTGGGCTTTAATTGAATCTATACTTGGCTTCCATGCTTGACTGTAAGGGTAGTAATGCTTTAA	M,aa,ac,ae,ah,ai,ak,an,ap,as,at,au,aw,az,ba,bb,bf,bj,bk,bl,bo,bp,bq,br,bv,bx,by,bz,ca,ce,cf,cj,ck,cl,co,cp,cw,cx,da,db,dc,dd,de,dh,dk,dl,dm,dn,dp,dv,dw,dx,ea,eb,ec,ek,en,eo,ep,es,ev,ey,fa,fc,fe,ff,fh,fi,fn,fq,fs,fu,fx,gb,gc,ge,gf,gi,gn,gq,gr,gt,gu,gv,gw,gx,gy,gz,ha,hd,he,hh,hi,hn,hp,hq,hr
TGGTAAGTAGTTATTATGATTGTTCAGGTATGGTAGAGACGGATGCGGTTATATGTTAAATATTGGTGCCCATATCAATGATATGGGCAGATTGATTGAAXXXXXXXXXXTGTCTCTCTTCTCAAGTATGTTCTCTTACACACCACCTTGGGCTTTAATTGAATCTATACTTGGCTTTCATGCTTGACTGTAAGGGTAGTAATGCTTTAA	M,ab,ad,af,aj,aq,av,ax,ay,bc,bd,be,bg,bh,bi,bm,bn,bs,bt,bu,bw,cc,cd,cg,ci,ck,cm,cn,cq,cz,df,dg,di,dj,do,du,dy,dz,ed,ee,ef,eh,ei,ej,el,et,eu,ex,fb,fk,fl,fo,fp,fy,fz,ga,gd,gg,gh,gj,gk,gm,go,gp,gs,hb,hc,hf,hj,hk,hm,ho
>Marker671493	abxcc
AATAGAATTAGGATTTACCAGATGAACATCTAAAGGAATGGAATTTGCAGAAAAGAACATTTTTTTTCCTCTTTGCAAGTTGTTGGGTTTCAGATAGTTGXXXXXXXXXXATGTCTTTAATGTAGATTTGCTTATATCATCTTCATGTATATCTTATTCATACACATTTGTGTGCCGATGTATATTCTAAGCATGTTTTCTCTTCTTCCA	M,aa,ab,ac,ad,ae,af,ag,ah,ai,aj,ak,al,am,an,ao,ap,aq,ar,at,au,av,aw,ax,ay,az,ba,bb,bc,bd,be,bf,bg,bh,bi,bj,bk,bl,bm,bn,bo,bp,bq,br,bs,bt,bu,bv,bw,bx,by,bz,ca,cb,cc,cd,ce,cf,cg,ch,ci,cj,ck,cl,cm,cn,co,cp,cq,cr,cs,ct,cu,cv,cw,cx,cy,cz,da,db,dc,dd,de,df,dg,dh,di,dj,dk,dl,dm,dn,do,dp,dq,dr,ds,dt,du,dv,dx,dy,dz,eb,ec,ed,ee,ef,ei,em,en,eo,ep,eq,er,es,et,eu,ev,ew,ex,ey,fa,fb,fc,fd,ff,fg,fi,fj,fk,fl,fm,f…
AATAGAATTAGGATTTACCAGATGAACATCTAAAGGAATGGAATTTGCAGAAAAGAACATTTTTTTTTCCTCGTTGCGAGTTGTTGGGTTTCAGATAGTTXXXXXXXXXXATGTCTTTAATGTAGATTTGCTTATATCATCTTCATGTATATCTCATTCATACACATTTGTGTGCCGATGTATATTCTAAGCATGTTTTCTCTTCTTCCA	P,ac,ad,ae,ag,ai,ak,al,ao,aq,as,bb,bd,be,bf,bg,bh,bk,bl,bm,bo,bp,bq,bs,bu,bw,bx,ca,cb,cd,ce,cg,ci,ck,cn,co,ct,cw,cx,cz,db,dc,dd,de,dh,dj,dm,dn,do,dq,dr,dt,dx,dy,dz,ed,ee,ef,eg,eh,ek,em,en,er,et,ev,ew,ey,fa,fc,fd,fe,ff,fo,fr,fs,fu,fv,fy,gb,gc,gf,gk,gm,go,gs,gu,gv,gw,gz,ha,hb,hd,hf,hg,hi,hm,ho,hr
AATAGAATTAGGATTTACCAGATGAACATCTAAAGGAATGGAATTTGCAGAAATGAACATTTTTTTCCCCTCTTTGCAAGTTGTTGGGTTTCAGATAGTTXXXXXXXXXXATGTCTTTAATGTAGATTTGGTTATATCATCTTCATGTATATCTTATTCATACACATTTGTGTGCCGATGTATATTCTAAGCATGTTTTCTCTTCTTCCA	P,aa,ab,af,ah,aj,am,an,ap,ar,at,au,av,aw,ax,ay,az,ba,bc,bi,bj,bn,br,bt,bv,by,bz,cc,cf,ch,cj,cl,cm,cp,cq,cr,cs,cu,cv,cy,da,df,dg,di,dk,dl,dp,ds,du,dv,ea,eb,ec,eh,ei,em,eo,ep,eq,es,eu,ex,ez,fb,fc,fh,fi,fj,fk,fl,fm,fp,fq,ft,fw,fx,fz,ga,gd,ge,gg,gh,gi,gj,gl,gn,gp,gq,gr,gt,gx,gy,hc,hh,hj,hq
>Marker671727	nnxnp
CGGATCATTTTCAAATTATGCATTGAGATGCTTTGGACTTATTGATTTTGATAAACTAGAGATTATTTGTTTAGATGAAAAATTGACTCTTCAGTTAGCAXXXXXXXXXXGGCTTTAATTCTCACAACTCTGGATGAAAGTTATCTTACATGTTGTCTAGCTTCATTAGATCTTTCTGGATACATTGGCAAGGATTAGCATGTGTAATTT	M,P,aa,ab,ac,ad,ae,af,ag,ah,ai,aj,ak,al,am,an,ao,ap,aq,ar,as,at,au,av,aw,ax,ay,az,ba,bb,bc,bd,be,bf,bg,bh,bi,bj,bk,bl,bm,bn,bo,bp,bq,br,bs,bt,bu,bv,bw,bx,by,bz,ca,cb,cc,cd,ce,cf,cg,ch,ci,cj,ck,cl,cm,cn,co,cp,cq,cr,cs,ct,cu,cv,cw,cx,cy,cz,da,db,dc,dd,de,df,dg,dh,di,dj,dk,dl,dm,dn,do,dp,dq,dr,ds,dt,du,dv,dw,dx,dy,dz,ea,eb,ec,ed,ee,ef,eg,eh,ei,ej,ek,el,em,en,eo,ep,eq,er,es,et,eu,ev,ew,ex,ey,ez,fa,fb…
CGGATCATTTTCAAATTATGCATTGAGATGCTTTGGACTTATTGATTTTGATAAACTAGAGATTATTTGTTTAGATGAAAAATTGACTCTTCAGTTAGCAXXXXXXXXXXGGCTTTAATTCTCACAACTCTGGATGAAAGTTATCTTACATGTTGTCTGGCTTCATTAGATCTTTCTGGATACATTGGCAAGGATTAGCATGTGTAATTT	M,aa,ab,ac,ad,ag,ah,ai,ak,an,ao,aq,ar,as,aw,ax,ay,az,ba,bc,bg,bj,bl,bm,bo,bp,bq,br,bs,bu,bw,bx,bz,ca,cb,ce,cf,cp,cr,cu,cv,cw,cy,cz,da,db,de,df,dm,dn,dp,dq,ds,dx,dy,dz,eb,ed,eg,eh,ei,ek,el,ep,eq,es,et,ev,ew,ez,fb,fe,ff,fg,fj,fl,fm,fn,fo,fp,fq,fs,fz,ga,gb,gc,ge,gf,gh,gj,gk,gl,gn,gp,gu,gv,gx,gz,ha,hb,hc,hd,hg,hm,ho,hr
>Marker672720	ccxab
CAGATCCCATAGATTTTGAAACATTGCTTAAATGTTACTCGGTAATTCCATGTTGAAAAGATTTGTTAGACTTTGAACATACAAAAGAAAAAAGTTCTGCXXXXXXXXXXGTAGCAGTTTCAAGAGGCTTGAATGGTATAGGACTAGCCATTGTGATTCCTGCAATTCAATCACTTGTTGCAGATTCAACTGATGAAACCAACCGCGGGA	M,ae,af,aj,al,am,ap,at,au,av,bb,bd,be,bf,bh,bi,bk,bt,bv,by,cc,cd,cg,ch,ci,cj,ck,cm,cn,co,cq,cs,ct,cx,dc,dd,dg,dh,di,dj,dk,dl,do,dr,dt,du,dv,dw,ea,ec,ee,ef,ej,em,en,eo,er,et,eu,ex,ey,ez,fa,fc,fd,fh,fi,fk,fr,ft,fu,fv,fw,fx,fy,gd,gg,gi,gj,gm,gn,go,gq,gr,gs,gt,gw,gy,he,hf,hh,hi,hj,hk,hl,hp,hq
CAGATCCCATAGATTTTGAAACATTGCTTAAATGTTACTCGGTAATTCCATGTTTAAAAGATTTGTTAGACTTTGAACATACAAAAGAAAAAAGTTCTGCXXXXXXXXXXGTAGCAGTTTCAAGAGGCTTGAATGGTATAGGACTAGCCATTGTGATTCCTGCAATTCAATCACTTGTTGCAGATTCAACTGATGAAACCAACCGCGGGA	M,aa,ab,ac,ad,ag,ah,ai,ak,an,ao,aq,ar,as,aw,ax,ay,az,ba,bc,bg,bj,bl,bm,bn,bo,bp,bq,br,bs,bu,bw,bx,bz,ca,cb,ce,cf,cp,cr,cu,cw,da,db,de,df,dm,dn,dp,dq,ds,dx,dy,dz,eb,ed,eg,eh,ei,ek,el,ep,es,et,ev,ew,ez,fb,fe,ff,fg,fl,fm,fn,fo,fp,fq,fs,fz,ga,gc,ge,gf,gh,gk,gl,gp,gu,gv,gx,gz,ha,hb,hc,hd,hg,hm,ho,hr
CAGATCCCAAAGATTTTGAAACATTGCTTAAATGTTACTCGGTAATTCCATGTTGAAAAGATTTGTTAGACTTTGAACATACAAAATAAAAAAGTTTTGCXXXXXXXXXXGTAGCAGTTTCAAGAGGCTTGAATGGTATAGGACTAGCCATTGTGATTCCTGCAATTCAATCACTTGTTGCAGATTCAACTGATGAAACCAACCGCGGGA	P,aa,ab,ac,ad,ae,af,ag,ah,ai,aj,ak,al,am,an,ao,ap,aq,ar,as,at,au,av,aw,ax,ay,az,ba,bb,bc,bd,be,bf,bg,bh,bi,bj,bk,bl,bm,bn,bo,bp,bq,br,bs,bt,bu,bv,bw,bx,by,bz,ca,cb,cc,cd,ce,cf,cg,ch,ci,cj,ck,cl,cm,cn,co,cp,cq,cr,cs,cu,cv,cw,cx,cy,cz,da,db,dc,dd,de,df,dg,dh,di,dj,dk,dl,dm,dn,do,dp,dq,dr,ds,dt,du,dv,dw,dx,dy,dz,ea,eb,ec,ed,ee,ef,eg,eh,ei,ej,ek,el,em,en,eo,ep,eq,er,es,et,eu,ev,ew,ey,ez,fa,fb,fc,fd,f…
>Marker672922	abxcc
CGACACTTGGGGCAGTAGTTATCAGGCTCAAATTGTATTCTCGCTCGAGCCTTTCCTGCAAGAAAATTTTCCAAGGGTCAATACCAACTTTCCAAATTCTXXXXXXXXXXCAAAACCCATGGCGCTTGAAGTCTCAGGTTCAAACTGCAAAGAAAGCATCATAACAAGATGAAGCACTGCTTCTTAATAGTATTATTTAAAAAATAAGCC	P,ad,ae,ag,ai,ak,al,am,aq,av,bb,bc,bd,be,bf,bg,bh,bj,bl,bm,bo,bq,bs,bu,bv,bw,ca,cb,cg,ck,co,ct,cu,cw,cz,df,dh,dj,dn,dq,dt,du,dw,dy,dz,ea,eb,ed,ee,eg,eh,ej,ek,el,ep,eq,er,eu,ev,ey,ez,fa,fe,fg,fi,fl,fm,fo,fq,ft,fu,fv,fx,fz,gb,gc,gd,gf,gk,gm,go,gq,gs,gu,gv,gw,gz,hb,hd,he,hg,hl,hn,ho,hq,hr
CGACACTTGGGGCAGTAGTTATCAGGCTCAAATTGTATTCTCGCTCGAGCCTTTCCTGCAAGAAAATTTTCCAAGGGTCAATACCAACTTTCCAAATTCTXXXXXXXXXXCAAAACCCATGGCGCTTGAAGTCTCAGGCTCAAACTGCAAAGAAAGCATCATAACAAGATGAAGCACTGCTTCTTAATAGTATTATTTAAAAAATAAGCC	P,aa,ab,ac,af,ah,aj,an,au,aw,ax,az,ba,bg,bi,bk,bn,bp,br,bt,bx,bz,cc,ce,ch,cj,cl,cm,cp,cq,cr,cy,da,db,dc,dd,de,dg,di,dk,do,dp,ds,dv,ec,ef,ei,en,eo,es,et,ew,ex,fb,fc,fd,fh,fj,fn,fp,fs,fw,ge,gg,gh,gi,gn,gp,gr,gt,ha,hc,hh,hj,hk,hl,hp
CGACACTTGGGGCAGTAGTTATCAGGCTCAAATTGTATTCTCGCTCGAGCCTTTCCTGCAAGAAAATTTTCCAAGGGTCAATACCAACTTTCCAAATTCTXXXXXXXXXXCAAAACCCATGGCACTTGAAGTCTCAGGCTCAAACTGCAAAGAAAGCATCATAACAAGATGAAGCACTGCTTCTTAATAGTATTATTTAAAAAATAAGCG	M,aa,ab,ac,ad,ae,af,ag,ah,ai,aj,al,am,an,ap,aq,ar,as,au,av,aw,ax,az,ba,bb,bc,bd,be,bg,bk,bl,bm,bo,bp,bq,br,bs,bt,bu,bv,bw,bx,by,bz,ca,cb,cc,cd,ce,cg,ci,cj,ck,cl,cm,cn,co,cp,cr,cu,cv,cw,cx,cz,da,db,dc,dd,de,dg,dh,di,dj,dm,dn,dp,dq,ds,dt,du,dw,dx,dz,eb,ec,ed,ee,ef,eg,eh,ei,ej,ek,el,en,eo,ep,eq,er,es,et,eu,ev,ew,ex,ey,ez,fa,fb,fc,fd,ff,fg,fh,fi,fj,fm,fo,fp,fq,fr,fs,ft,fu,fv,fw,fx,fy,fz,ga,gb,gc,gd,g…
>Marker674075	ccxab
CAAAAGAAGAAAAAGAAAATTTTCAAGCAACAAACATGAATTAACAAATTCACCTGCCTTGCAACCAATGTAAATAGTCATGAGGAAATGCAAAAGAATCXXXXXXXXXXCTCAAAACCAGAATAAGATCATCCATCCCATTTTATGTCTCTGAGCTTTCTTCTACAGTAGGAAGTGCACCCTCTCTGACGAAAGCTGGGTTAAGAAACT	M,aa,ae,ag,ah,ai,ak,al,am,an,ap,as,at,au,aw,az,ba,bb,bf,bj,bk,bl,bo,bp,bq,br,bv,bx,by,bz,ca,ce,cf,ch,cj,cl,co,cp,cr,ct,cv,cw,cx,da,db,dc,dd,de,dh,dk,dl,dm,dn,dp,dq,dr,ds,dv,dw,dx,ea,eb,ec,eg,ej,ek,em,en,ep,er,es,ev,ew,ey,ez,fa,fc,fe,ff,fg,fh,fi,fm,fn,fq,fr,fs,fu,fv,fw,fx,gb,gc,ge,gf,gi,gj,gn,gq,gr,gt,gu,gv,gw,gx,gy,ha,hd,he,hh,hi,hl,hn,hp,hq,hr
CAAAAGAAGAAAAAGAAAATTTTCAAGCAACAAACATGAATTAACAAATTCACCTGCCTTGCAACCAATATAAATAGTCATGAGGAAAAGCAAAAGAATCXXXXXXXXXXCTCAAAACCAGAATAAGATCATCCATCCCATCTTATGTCTCTGAGCTTTCTTCTACAGTTGCAAGTGCACCCTCTCTGACGAAAGCTGGGTTAAGAAACT	P,aa,ab,ad,ae,af,ag,ah,ai,aj,ak,al,am,an,ao,ap,aq,ar,as,at,au,av,aw,ax,ay,az,ba,bb,bc,bd,be,bf,bg,bh,bi,bj,bk,bl,bm,bn,bo,bp,bq,br,bs,bt,bu,bv,bw,bx,by,bz,ca,cb,cc,cd,ce,cf,cg,ch,ci,cj,ck,cl,cm,cn,co,cp,cq,cr,cs,ct,cu,cv,cw,cx,cy,cz,da,db,dd,de,df,dg,dh,di,dj,dk,dl,dm,dn,do,dp,dq,dr,ds,dt,du,dv,dw,dx,dy,dz,ea,eb,ec,ed,ee,ef,eg,eh,ei,ej,ek,el,em,en,eo,ep,eq,er,es,et,eu,ev,ew,ex,ey,ez,fa,fb,fc,fd,f…
CAAAAGAAGAAAAAGAAAATTTTCAAGCAACAAACATGAATTAACAAATTCACCTGCCTTGCAACCAATATAAATAGTCATGAGGAAAAGCAAAAGAATCXXXXXXXXXXCTCAAAACCAGAATAAGATCATCCATCCCATCTTATGTCTCTGAGCTTTCTTCTACAGTTGGAAGTGCACCCTCTCTGACGAAAGCTGGGTTAAGAAACT	M,ab,ad,af,aj,ao,aq,ar,at,av,ax,ay,bc,bd,be,bg,bh,bi,bm,bn,bs,bt,bu,bw,cb,cc,cd,cg,ci,ck,cm,cn,cq,cs,cy,cz,df,dg,di,dj,do,dt,du,dy,dz,ed,ee,ef,eh,ei,el,eo,eq,et,eu,ex,fb,fd,fj,fk,fl,fo,fp,ft,fy,fz,ga,gd,gg,gh,gj,gk,gl,gm,go,gp,gs,hb,hc,hf,hg,hj,hk,hm,ho
>Marker674620	abxcd
GTGGCTCGCTTCTTGAATGCTCTGCAAACAACCCATCCTTCTTCCTGATAATATTTAATTGAACAAAGTCTATTTAGATATTTAAGATGATATTTTGGAAXXXXXXXXXXAAAATGGAATTTTGCTTTTGACAAAATGAATGAAGAGAGAAAGCCATGCTCGAAAAGGAACAGGGAGAAAGCTATTCAAAGTGCTTTAGAATTACTATTT	M,aa,ac,ae,ag,ah,ai,ak,al,am,an,ap,as,at,au,aw,ay,ba,bb,bf,bg,bj,bk,bl,bo,bp,bq,br,bv,bx,by,bz,ca,ce,cf,ch,cj,cl,cn,co,cp,cr,ct,cv,cw,cx,da,db,dc,dd,de,dh,dk,dl,dm,dn,dp,dq,ds,du,dv,dx,eb,ec,ek,em,en,eo,ep,er,es,et,ev,ew,ey,ez,fa,fc,fe,ff,fh,fm,fn,fq,fr,fs,fu,fv,fw,fx,gb,gc,ge,gf,gi,gj,gm,gn,gq,gr,gt,gu,gv,gw,gx,gy,gz,ha,hd,hh,hi,hq
GTGGCTCGCTTCTTGAATGCTCTGCAAACAACCCATCCTTCTTCCTGATAATATTTAATTGAACAAAGTCTATTTAGATATTTAAGAAGATATTTTGGAAXXXXXXXXXXAAAATGGAATTTTGCTTTTGACAAAATGAATGAAGAGAGAAAGCCATGCTCGAAAAGGAACAGGGAGAAAGCTATTCAAAGTGCTTTAGAATTACTATTT	P,ab,ac,ad,af,ag,ah,an,aq,au,aw,ax,az,ba,bd,be,bf,bg,bi,bj,bm,bo,bp,bt,bu,bw,bz,ca,cb,cc,cd,ce,cf,ch,cj,cn,cp,cq,cr,cs,cv,cw,cx,cy,cz,da,dc,dd,de,df,dg,dh,di,dk,dn,dx,dy,dz,eb,ec,ed,ee,eg,ei,em,en,es,et,ew,ex,fb,fd,fj,fk,fl,fm,fn,fq,fs,fu,fw,fy,gc,ge,gg,gh,gi,gl,gn,go,gq,gt,gu,gv,gx,gy,ha,hb,hc,hh,hi,hm,hr
GTGGCTCGCTTCTTGAATGCTCTGCAAACAACCCATCCTTCTTCCTGATAATATTTAATTGAACAAAGTCTATTTAGATATTTAAGAAGATATTTTGGAAXXXXXXXXXXAAAATGGAATTTTGCTTTTGACAAAATGAATGAAGAGAGAAAGCCATGCTCGAAAAGGAACAGGGAGAAAGCTATTCAAAGTGCTTTAGAATTAGTATTT	P,aa,ae,ah,ai,aj,ak,al,am,an,ao,ap,ar,as,at,av,ay,bb,bc,bg,bh,bk,bl,bn,bq,br,bs,bv,bx,by,cg,ci,ck,cl,cm,co,ct,cu,db,dj,dl,dm,do,dp,dq,dr,ds,dt,du,dv,ef,eo,ep,eq,er,eu,ev,ey,ez,fa,fc,fe,ff,fh,fi,fo,fp,fr,ft,fv,fx,fz,ga,gb,gd,gf,gj,gk,gl,gm,gp,gr,gs,gw,gz,hd,hf,hg,hj,hl,hq
GTGGCTCGCTTCTTGAATGCTCTGCAAACAACCCATCCTTCTTCCTGATAATATTTAATTGAACAAAGTCTATTTAGATATTTAAGAAGATATTTTAGAAXXXXXXXXXXAAAATGGAATTTTGCTTTTGACAAAATGAATGAAGAGAGAAAGCCATGCTCGAAAAGGAACAGGGAGAAAGCTATTCAAAGTGCTTTAGAATTACTATTT	M,ab,ad,af,aj,ao,aq,ar,av,ax,bc,bd,be,bg,bh,bi,bm,bn,br,bs,bt,bu,bw,cb,cc,cd,cg,ci,ck,cm,cq,cs,cu,cv,cy,cz,df,dg,di,dj,do,dr,dt,dy,dz,ed,ee,ef,ei,eq,et,eu,ex,fb,fd,fi,fj,fk,fl,fo,fp,ft,fy,fz,ga,gd,gg,gh,gk,gl,go,gp,gs,hb,hc,hf,hg,hj,hm,hr
>Marker675144	abxcc
CACACTGGTTAGCATAGCCCAAGTGATGAAGCAATCCACTACACACACCAGGATTGCCCTCAGTCAAATTATTAGCTAAACTCGAAGAATTGCCATCAAGXXXXXXXXXXATTGGGTTTCTTGTAACATCAACTTGGTTATAAAATAAGAAAAACAGTATGACGCTGCAAAATCCACTAAAAAACCCACGAAATTTGGGGTTTCTTGAAC	P,aa,ab,af,ah,aj,an,au,av,aw,ax,ay,az,ba,bc,bi,bj,bk,bn,br,bt,bx,by,bz,cc,cd,ce,cf,ch,cj,cl,cm,cp,cq,cr,cs,cv,cy,db,dd,dg,di,dk,dl,do,ds,du,dv,eb,ec,ef,eo,ep,eq,es,et,ex,fc,fh,fj,fk,fp,fs,fw,fx,ga,ge,gg,gh,gi,gj,gl,gn,gp,gq,gr,gt,gy,ha,hc,hh,hj,hk,hp,hq
CACACTGGTTAGCATAGCCCAAGTGATGAAGCAATCCACTACACACACCAGGATTGCCCTCAGTCAAATTATTAGCTAAACTCGAAGAATTGCCATCAAGXXXXXXXXXXATTGGGTTTCTTGTAACATCAACTTGGTTATAAAATAAGAAAATCAGTATGACGCTGCAAAATCCACTAAAAAACCCACGAAATTTGGGGTTTCTTGAAC	P,ac,ad,ae,ag,ai,ak,al,am,ap,aq,as,at,bb,bd,be,bf,bg,bh,bl,bm,bo,bp,bq,bs,bu,bv,bw,ca,cb,cg,ci,ck,cn,co,cw,cz,dc,de,df,dh,dj,dm,dn,dq,dt,dw,dy,dz,ea,eb,ed,ee,eg,eh,ei,ej,ek,el,en,er,eu,ev,ew,ey,fa,fd,ff,fg,fl,fo,fq,fr,ft,fu,fv,fy,gb,gc,gf,gk,gm,go,gs,gv,gx,gz,hb,hd,he,hf,hg,hi,hl,hm,ho,hr
CACATTGGTTAGCATAGCCCAAGTGATGAAGCAATCCACTACACATACCAGGATTGCCCTCAGTCAAATTATTAGCTAAACTCGAAGAATTGCCATCAAGXXXXXXXXXXATTGGGTTTCTTGTAACATCAACTTGGTTATAAAATAAGAAAAACAGTATGACGCTGCAAAATCCACTAAAAAACCCACGAAATTTGGGGTTTCTTGAAC	M,aa,ab,ac,ad,ae,af,ag,ah,ai,aj,ak,al,am,an,ao,ap,aq,ar,as,at,au,av,aw,ax,ay,az,ba,bb,bc,bd,be,bf,bg,bh,bi,bj,bk,bl,bm,bn,bo,bp,bq,br,bs,bt,bu,bv,bw,bx,by,bz,ca,cb,cc,cd,ce,cf,cg,ch,ci,cj,ck,cl,cm,cn,co,cp,cq,cr,cs,ct,cu,cw,cz,da,db,dc,dd,df,dg,dh,di,dj,dl,dm,dn,do,dp,dq,ds,dt,du,dv,dw,dx,dy,dz,ea,eb,ec,ed,ee,ef,eg,eh,ei,ej,ek,el,em,en,eo,ep,er,es,et,eu,ev,ew,ex,ey,ez,fa,fb,fc,fd,fe,ff,fg,fh,fj,f…
>Marker675365	abxcc
AGAATCTTATGAAAACTCGAACTGCATCCTGTGGGACTCCATGGATGGAGAGAGATCGCCACCGCCCATGACCTTTTGATTGATTCAACATCCCTTTCAAXXXXXXXXXXTAACAAATTGATTTTGTGTCAGTCAGATTACTGAATGTTTAATAACCCAATCCCAGTAGCGAAGCAAACATCTTGTTAGTTACACCTATATCATAAGCTT	P,aa,ab,af,ah,aj,an,au,aw,ax,az,ba,be,bf,bg,bh,bi,bj,bm,bn,bp,br,bt,bx,bz,cc,cd,ce,cf,ch,cj,ck,cp,cq,cr,cs,cv,cx,cy,cz,da,db,dd,de,dg,dh,di,dk,dl,dm,dn,do,ds,dv,ec,ed,eh,ei,ek,em,en,eo,es,et,ew,ex,fb,fc,fd,ff,fg,fh,fj,fk,fm,fn,fp,fs,fw,gc,ge,gg,gh,gi,gl,gn,go,gp,gr,gt,gv,gy,ha,hb,hc,hh,hk,hp,hr
AGAATCTTATGAAAACTCGAACTGCATCCTGTGGGACTCCATGGATGGAGAGAGATCGCCACCGCCCATGACCTTTTGATTGATTCAACATCCCTTTCATXXXXXXXXXXTAACAAATTGATTTTGTGTCTGTCAGATCACTGACTGTTTAACAACCCAATCCCAGAAGTGAAGCAAACATCTTGTTAGTTACATCTATATCATAAGCTT	M,aa,ab,ac,ad,ae,af,ag,ah,ai,aj,ak,al,am,an,ao,ap,aq,ar,as,at,au,aw,ax,ay,az,ba,bb,bc,bd,be,bf,bg,bh,bi,bj,bk,bl,bm,bn,bo,bp,bq,br,bs,bt,bu,bv,bw,bx,by,bz,ca,cb,cc,cd,ce,cf,cg,ch,ci,cj,ck,cl,cm,cn,co,cp,cq,cr,cs,ct,cv,cw,cx,cy,cz,da,db,dc,dd,de,df,dg,dh,di,dj,dl,dm,dn,do,dp,dq,dr,ds,dt,du,dv,dw,dx,dy,dz,ea,eb,ec,ed,ee,ef,eg,eh,ei,ej,ek,el,em,en,eo,ep,eq,er,es,et,eu,ev,ew,ex,ey,ez,fa,fb,fc,fd,ff,f…
AGAATCTTATGAAAACTCGAACTGCATCCTGTGGGACTCCATGGATGGAGAGAGATCGCCACCGCCCATGACCTTTTGATTGATTCAACATCCCTTTCATXXXXXXXXXXTAACAAATTGATTTTGTGTCAGTCAGATTACTGAATGTTTAATAACCCAATCCCAGAAGAGAAGCAAACATCTTGTTAGTTACACCTATATCATAAGCTT	P,ad,ae,ai,ak,al,am,ao,ap,aq,ar,as,at,av,ay,bb,bd,bk,bl,bo,bp,bq,bs,bu,bv,bw,by,ca,cg,ci,cl,cm,cn,co,ct,cu,cw,df,dj,dp,dq,dr,dt,du,dw,dx,dy,dz,ea,eb,ee,ef,eg,ej,el,ep,eq,er,et,eu,ev,ey,ez,fa,fe,ff,fi,fl,fo,fq,fr,ft,fu,fv,fx,fy,fz,ga,gb,gd,gf,gj,gm,gq,gs,gw,gx,gz,hd,he,hf,hg,hi,hj,hl,hm,hn,ho,hq
>Marker675778	ccxab
CTTATGCTTATTTTGCTGAAAGTTTATTTATCGATGTGCCATTATCTTTTCATAGAATTTTTTCACCTTGTTCTTTGAAATATAAATACAGCTTATTGCTXXXXXXXXXXGTAGTTTCGAAAATGGTGAAAGCTTTCAGAGAGCGGCGGGATTTCTTGGTTAAAAGCTTCGGAGAATTGGAGGGCGTCAAAATGTCAGAACCTCAGGTAA	M,ae,af,al,am,ap,at,au,av,bb,bd,be,bf,bh,bi,bk,bt,bv,by,cc,cd,cg,ch,ci,cj,ck,cl,cm,cn,co,cq,cs,ct,cx,dc,dd,df,dg,dh,di,dj,dk,dl,do,dr,dt,du,dv,dw,ea,ec,ee,ef,ei,ej,em,en,eo,er,et,eu,ex,ey,fa,fc,fd,fh,fi,fq,fr,ft,fu,fv,fw,fy,gd,ge,gg,gi,gk,gm,gn,go,gq,gr,gs,gt,gw,gy,he,hf,hg,hh,hi,hj,hk,hl,hp,hq
CTTATGCTTATTTTGCTGAAAGTTTATTTATCGATGTGCCATTATCTTTTCATAGAATTTTTTCACCTTGTTCTTTGAAATATAAATACAGCTTATTGCTXXXXXXXXXXGTAGTTTCGAAAATGGTGAAAGCTTTCAGAGAGCGGCGGGATTTCTTGGTTAAAAGCTTCAGAGAATTGGAGGGCGTCAAAATGTCAGAACCTCAGGTAA	M,aa,ab,ac,ad,ae,af,ag,ah,ai,aj,ak,al,an,ao,aq,ar,as,av,aw,ax,ay,az,ba,bc,bg,bj,bl,bm,bn,bo,bp,bq,br,bs,bu,bw,bx,bz,ca,cb,ce,cf,cp,cr,cu,cv,cw,cy,cz,da,db,de,df,dg,dm,dn,dp,dq,ds,dw,dx,dy,dz,eb,ed,eg,eh,ei,ek,el,en,ep,eq,er,es,et,ev,ew,ez,fb,fe,ff,fg,fj,fk,fl,fm,fn,fo,fp,fq,fs,fx,fy,fz,ga,gb,gc,ge,gf,gh,gj,gl,gn,gp,gu,gv,gx,gz,ha,hb,hc,hd,hg,hh,hm,hn,ho,hq,hr
CTTATGCTTATTTTGCTGAAAGTTTATTTATCGATGTGCCATTATCTTTTCACAGAATTTTTTCACCATGTTCTTTGAAATATAAATACAGCTTATTGATXXXXXXXXXXGTAGTTTCGAAAATGGTGAAAGCTTTCAGAGAGCGGCGGGATTTCTTGGTTAAAAGCTTCGGAGAATTGGAGGGCGTCAAAATGTCAGAACCTCAGGTAA	P,aa,ab,ac,ad,ae,af,ag,ah,ai,aj,ak,al,am,an,ao,ap,aq,ar,as,at,au,av,aw,ax,ay,az,ba,bb,bc,bd,be,bf,bg,bh,bi,bj,bk,bl,bm,bn,bo,bp,bq,br,bs,bt,bu,bv,bw,bx,by,bz,ca,cb,cc,cd,ce,cf,cg,ch,ci,cj,ck,cl,cm,cn,co,cp,cq,cr,cs,ct,cu,cv,cw,cx,cy,cz,da,db,dc,dd,de,df,dg,dh,di,dj,dk,dl,dm,dn,do,dp,dq,dr,ds,dt,du,dv,dw,dx,dy,dz,ea,eb,ec,ed,ee,ef,eg,eh,ei,ej,ek,el,em,en,eo,ep,eq,er,es,et,eu,ev,ew,ex,ey,ez,fa,fb,f…
>Marker675971	lmxll
ACGAATAATTTTAATGGGCACCTGCAAATTAAATTAACATATTTTAATAGATATAAAGGAAGATCAAAGTAATTACCAAATGTTTGCACAACTAATAGACXXXXXXXXXXCTTCCACATTTACATTTCTGTGTAGTGAGAATGGCAAGATAGGAAGCAAACCAAATAATGTTCTTACTGATCTTGAAACAACATTTGGTTGTGCCCCATT	M,P,aa,ab,ad,ae,af,ag,ai,aj,ak,al,am,an,ao,ap,aq,ar,as,at,au,av,ax,ay,ba,bb,bc,bd,be,bg,bh,bi,bk,bl,bm,bn,bq,br,bs,bt,bu,bv,bw,bx,by,cb,cc,cd,cf,cg,ch,ci,ck,cl,cm,co,cq,cs,ct,cu,cv,cw,cy,cz,db,df,dg,dh,di,dj,dl,dm,do,dp,dq,dr,ds,dt,du,dv,dx,dy,dz,ea,ed,ee,ef,eg,eh,ei,ej,el,eo,ep,eq,er,et,eu,ev,ex,ey,ez,fa,fb,fc,fd,fe,ff,fg,fh,fi,fj,fk,fo,fp,fq,fr,ft,fu,fv,fw,fx,fy,fz,ga,gb,gd,ge,gf,gg,gj,gk,gl,gm…
ACGAATAATTTTAATGGGCACCTGCAAATTAAATTAACATATTTTAATAGATATAAAGGAAGATCAAAGTAATTACCAAATGTTTGCACAACTAATAGACXXXXXXXXXXCTTCCACATTTACATTTCTGTGTAGTGAGAACGGCAAGATAGGAAGCAAACCAAATAATGTTCTTACTGATCTTGAAACAACATTTGGTTGTGCCCCATT	P,ab,ac,ad,af,ag,ah,ai,aj,an,ap,aq,ar,at,au,aw,ax,ay,az,ba,bd,be,bf,bg,bi,bj,bm,bn,bo,bp,bt,bu,bw,bz,ca,cb,cc,cd,ce,cf,ch,cj,cn,cp,cq,cr,cs,cw,cx,cy,cz,da,db,dc,dd,de,df,dg,dh,di,dj,dk,dn,dp,dw,dx,dy,dz,eb,ec,ed,ee,eg,eh,ei,ek,el,em,en,es,et,eu,ev,ew,ex,fb,fd,fg,fj,fk,fl,fm,fn,fo,fp,fq,fs,fu,fw,fx,fy,gc,gd,ge,gg,gh,gi,gj,gl,gn,go,gq,gt,gu,gv,gx,gy,ha,hb,hc,hf,hh,hi,hl,hm,ho,hp,hr
>Marker676240	abxcc
TTTTTAAAATCATTCAATTGCTTAACACGTATATCCAAATTACATGAAACAAGTTGTGCTGCATGCATTTTGTCTCCTTTTGTCTCCTGAAAAAGGGTTTXXXXXXXXXXAAATGACCGTTTGATTATAGTTGTTGATTGGTAATCTCACTCGGAAATGTTATGTTATTATTACATTAACATCGAGCATGATTTGCACCACTTTCTGCCC	P,ad,ai,as,az,bd,be,bf,bh,bk,bl,bo,bp,bq,bs,bu,ca,cb,cd,ce,cg,ci,ck,cn,cq,ct,cw,cx,cz,db,dc,dd,de,dg,dh,dj,dm,do,dq,dr,dt,dx,dy,dz,ed,ee,ef,eg,eh,ek,el,en,er,et,ev,ey,fd,fe,ff,fn,fo,fs,fu,gb,gf,gk,gm,go,gs,gw,gz,ha,hc,hf,hg,hi,hl,ho,hr
TTTTTAAAATCATTCAGTTGCTTAACACGTATATCCAAATTAATGTAACAAGTTGTGCTGCATGCATTTTGTGTCTCCTTTTGTCTCCTGAAAGAGGGTTXXXXXXXXXXAAATGACCGTTTGATTATAGTTGTTGATTGGTAATCTCACTCGGAAATGTTATGTTATTATTACATTAACATTGAGCATGATTTGCACCACTTTCTGCCG	M,aa,ab,ac,ad,ae,af,ag,ah,ai,aj,ak,al,am,an,ao,ap,at,au,av,aw,ax,ay,az,ba,bb,bc,be,bg,bh,bi,bj,bk,bl,bm,bn,bo,bp,bq,br,bs,bt,bu,bv,bw,bx,by,bz,ca,cb,cc,cd,ce,cf,cg,ch,ci,cj,ck,cl,cm,cn,co,cp,cq,cr,cs,ct,cw,cz,da,db,dc,dd,de,df,dg,dh,di,dj,dl,dm,dn,do,dp,dq,dr,ds,dt,dv,dx,dy,dz,eb,ec,ed,ee,ef,eg,ei,ej,em,en,eo,ep,er,es,et,eu,ev,ex,ey,fa,fb,fc,fd,fe,ff,fi,fj,fk,fl,fm,fn,fo,fq,fr,fs,ft,fu,fw,fx,fy,f…
TTTTTAAAATCATTCAATTGCTTAACACGTATATCCAAATTACATGAAACAAGTTGTGCTGCATGCATTTTGTCTCCTTTTGTCTCCTGAAAAAGGGTTTXXXXXXXXXXAAATGACCGTTTGATTATAGTTGTTGATTGGTAATCTCACTCGGAAATGCTATGTTATTATTACATTAACATCGAGCATGATTTGCACCACTTTCTGCCC	P,ab,af,aj,am,an,ap,ar,au,av,ax,ba,bc,bi,bj,bn,br,bt,bv,by,bz,cc,cf,cj,cl,cm,cp,cq,cr,cy,da,df,di,dk,dl,dp,ds,ea,eb,ec,ei,ej,eo,ep,es,eu,ex,ez,fa,fb,fc,fh,fi,fj,fl,fp,fq,fx,fy,ga,ge,gg,gh,gi,gj,gl,gn,gp,gq,gr,gt,gx,gy,hh,hj,hq
>Marker678439	abxcc
CTTTCATGTTGTGGGCGAGCTCCACATTGAATATTTGATCATCCTCACCCCACAAGAGATGCACTCTCTGCAAAATTTGTCAAAGTAAAAATGTCATTTTXXXXXXXXXXTCAGCCCTCTCCTTCCTGTTGGCGAACATCACCTGTCATTGCAATCTCCAACACATTAATAATGGTCATTGCTCCCTGGCGTATTGTTGAACTACATTCT	M,ab,ad,af,ah,aj,ao,aq,ar,at,av,ax,ay,bc,bd,be,bg,bh,bi,bm,bn,bs,bt,bu,bw,cb,cc,cd,cg,ci,ck,cm,cn,cq,cs,cu,cy,cz,df,dg,di,dj,do,dt,du,dy,dz,ed,ee,ef,eh,ei,ej,el,eq,et,eu,ex,fb,fd,fi,fj,fk,fl,fo,fp,fr,ft,fy,fz,ga,gd,gg,gh,gk,gl,go,gp,gs,hb,hc,hf,hg,hj,hk,hm,ho,hp,hr
CTTTCATGTTGTGGGCGAGCTCCACATTGAATATTTGATCATCCTCACCCCACAAGAGATGCAGTCTCTGCAAAATTTGTCAAGTAAAAATGTCATTTTCXXXXXXXXXXTCAGCCCTCTCCTTCCTGTTGGCGAACATCACCTGTCATTGCAATCTCCAACACATTAATAAGGGTCATTGCTCCCTGGTGTATTGTTGAACTACGTTCT	P,aa,ae,ai,aj,ak,al,am,ao,ap,ar,as,at,av,ay,bb,bc,bd,bh,bk,bl,bn,bp,bq,br,bs,bv,bx,by,cf,cg,ci,ck,cl,cm,co,ct,cu,cw,db,dj,dl,dm,do,dp,dq,dr,ds,dt,du,dv,ea,ef,ej,el,eo,ep,eq,er,et,eu,ev,ey,ez,fa,fc,fe,ff,fi,fl,fm,fo,fp,fq,fr,ft,fu,fv,fx,fy,fz,ga,gb,gd,gf,gj,gk,gm,gn,gp,gr,gs,gw,gx,gz,hd,he,hf,hg,hj,hl,hn,ho,hq
CTTTCATGTTGTGGGCGAGCTCCACATTGAATATTTGATCATCCTCACCCCACAAGAGATGCAGTCTCTGCAAAATTTGTCAAGTAAAAATGTCATTTTCXXXXXXXXXXTCAGCCCTCTCCTTCCTGTTGGCGAACATCACCTGTCATTGCAATCTCCAACACATTAATAATGGTCATTGCTCCCTGGTGTATTGTTGAACTACGTTCT	P,ab,ac,ad,af,ag,ah,an,aq,au,aw,ax,az,ba,be,bf,bg,bi,bj,bm,bo,bp,bt,bu,bw,bz,ca,cb,cc,cd,ce,cf,ch,cj,cn,cp,cq,cr,cs,cv,cx,cy,cz,da,dc,dd,de,df,dg,dh,di,dk,dn,dw,dx,dy,dz,eb,ec,ed,ee,eg,eh,ei,ek,em,en,es,et,ew,ex,fb,fd,fg,fh,fj,fk,fm,fn,fq,fs,fw,gc,ge,gg,gh,gi,gl,gn,go,gq,gt,gu,gv,gy,gz,ha,hb,hc,hh,hi,hk,hm,hp,hr
>Marker680262	abxcc
GCTTACTGGACAGGGGAGTGTTTAATCTTACTACGGTAATGTTGATTCCTACATCAGTTATAGCTCAAGTTACAGTCTTTCATGTGTAATCATGCACCAGXXXXXXXXXXAAGGCAAGAAAGGAGAAGCTTCTAGCACTTTGTCTGCCTGTGTATCTGATGGAGGACCGCCTGACATGGGTGCACTTTGTATATGATCTGTCTTAATGTG	P,ab,ac,ad,af,ag,ah,an,au,aw,ax,az,ba,be,bf,bg,bh,bi,bj,bm,bo,bp,br,bt,bx,bz,cc,cd,ce,cf,ch,cj,ck,cn,cp,cq,cr,cs,cv,cx,cy,cz,da,db,dc,dd,df,dg,dh,di,dj,dk,dm,dn,ds,dw,eb,ec,ed,eg,eh,ei,ek,em,en,es,et,ew,ex,fb,fc,fd,fg,fh,fj,fk,fm,fn,fp,fs,fw,gc,ge,gg,gh,gi,gl,gn,go,gp,gr,gt,gu,gv,gy,ha,hb,hc,hh,hk,hp,hr
GCTTACTGGACAGGGGAGTGTTTAATCTTACTACGGTAATGTTGATTCTTACATCAGTTATAGCTCAAGTTACAGTCTTTCATGTGTAATCATGCACCAGXXXXXXXXXXAAGGCAAGAAAGGAGAAGCTTCTAGCACTTTGTCTGCCTGTGTATCGGATGGAGGACCGCCTGACATGGGTGCACTTTGTATATGATCTGTCTTAATGTG	M,aa,ab,ac,ad,ae,af,ag,ah,ai,aj,ak,al,am,an,ao,ap,aq,ar,as,at,au,av,aw,ax,ay,az,ba,bb,bc,bd,be,bf,bg,bh,bi,bj,bk,bl,bm,bn,bo,bp,bq,br,bs,bt,bu,bv,bw,bx,by,bz,ca,cb,cc,cd,ce,cf,cg,ch,ci,cj,ck,cl,cm,cn,co,cp,cq,cr,cs,ct,cu,cv,cw,cx,cy,cz,da,db,dc,dd,de,df,dg,dh,di,dj,dk,dl,dm,dn,do,dq,dr,ds,dt,du,dv,dw,dx,dy,dz,ea,eb,ec,ed,ee,ef,eg,eh,ei,ej,ek,el,em,en,eo,ep,eq,er,es,et,eu,ev,ew,ex,ey,ez,fa,fb,fc,f…
GCTTACTGGACAGGGGAGTGTTTAATCTTACTACGGTAATGTTGATTCCTACATCAGTTATAGCTCAAGTTACAGTCTTTCATGTGTAATCATGCACCAGXXXXXXXXXXAAGGCAAGAAAGGAGAAGCTTCTAGCACTTTGTCTGCCTGTGTATCTGATGGCGGACCGCCTGACATGGGTGCACTTTGTATATGATCTGTCTTAATGTG	P,aa,ae,ai,aj,ak,al,am,ao,ap,aq,ar,as,at,av,ay,bb,bc,bd,bi,bk,bl,bm,bn,bq,bs,bt,bu,bv,bw,by,ca,cb,cd,cg,ci,cl,cm,co,ct,cu,cw,dj,dl,do,dp,dq,dr,dt,du,dv,dx,dy,dz,ea,ee,ef,ej,el,eo,ep,eq,er,et,eu,ev,ey,ez,fa,fe,ff,fi,fj,fl,fm,fo,fq,fr,ft,fu,fv,fx,fy,fz,ga,gb,gd,gf,gj,gk,gm,gq,gs,gw,gx,gz,hd,he,hf,hg,hi,hj,hl,hm,ho,hq
>Marker681296	abxcd
TCAATTTATAGTTTTATATGCTTTTTACATATGACTTTTGACATGCCTAATTGGCAACTTTTGGACTATGATACTTGTGTCTTCCATGCCACAAGAGTGTXXXXXXXXXXTCTTCTTTTGCTTGAAGGGCAGCTATAAGGTTGTGATATTGAGTTAATTAACAAGCCATCTAATGATGTAATCTCTCCTCCTCTATCAATGACCATCACA	P,aa,ae,ah,ai,aj,ak,al,am,ao,ap,aq,ar,as,at,au,av,ay,bb,bc,bd,bg,bh,bk,bl,bn,bq,bs,bv,by,ca,cb,cf,cg,ci,ck,cl,cm,co,ct,cu,cw,df,dj,dl,dm,dn,do,dp,dq,dr,dt,du,dv,dz,ea,ee,ef,ei,ej,el,eo,ep,eq,er,et,eu,ev,ey,ez,fa,fe,ff,fi,fl,fo,fp,fq,fr,ft,fu,fv,fx,fy,fz,ga,gb,gc,gd,gf,gj,gk,gm,gp,gq,gs,gw,gx,gz,hd,he,hf,hg,hj,hk,hl,hm,ho,hq
TCAATTTATAGTGTTTATATGCTTTTTACATATGACTTTTGACATGCCTAATTGGCAACTTTTGGACTATGATACTTGTGTTTTCCATGCCACAAGAGTGXXXXXXXXXXTCTTCTTTTGCTTGAAGAGCAGCTATAAGGTTGTGATATTGAGTTAATTAACAAACCATCTAATGATGTAATCTCTCCTCCTCTATCAATGACCGTCACA	M,ab,ad,af,aj,ao,aq,ar,av,ax,ay,bb,bc,bd,be,bg,bh,bi,bm,bn,bs,bt,bu,bw,cb,cc,cd,cg,ci,ck,cm,cn,cq,cs,cu,cy,cz,df,dg,di,dj,do,dt,du,dy,dz,ed,ee,ef,eh,ei,el,eo,eq,et,eu,ew,ex,fb,fd,fj,fk,fl,fo,fp,ft,fw,fy,fz,ga,gd,gg,gh,gk,gl,gm,go,gp,gs,hb,hc,hf,hg,hj,hm,ho
TCAATTTATAGTGTTTATATGCTTTTTACATATGACTTTTGACATGCCTAATTGGCAACTTTTGGACTATGATACTTGTGTCTTCCATGCCACAAGAGTGXXXXXXXXXXTCTTCTTTTGCTTGAAGAGCAGCTATAAGGTTGTGATATTGAGTTAATTAACAAACCATCTAATGACGTAATCTCTCCTCCTCTATCAATGACCGTCACA	M,aa,ac,ae,ag,ah,ai,ak,al,am,an,ap,as,at,au,aw,az,ba,bf,bj,bk,bl,bo,bp,bq,br,bv,bx,by,bz,ca,ce,cf,ch,cj,cl,co,cp,cr,ct,cv,cw,cx,da,db,dc,dd,de,df,dh,dk,dl,dm,dn,dp,dq,dr,ds,dv,dw,dx,ea,eb,ec,eg,ej,ek,em,en,ep,er,es,ev,ew,ey,ez,fa,fc,fe,ff,fg,fh,fi,fm,fn,fq,fr,fs,fu,fv,fw,fx,gb,gc,ge,gf,gi,gj,gn,gq,gr,gt,gu,gv,gw,gx,gy,gz,ha,hd,he,hh,hi,hl,hp,hq,hr
TCAATTTATAGTGTTTATATGCTTTTTACATATGACTTTTGACATGCCTAATTGGCAACTTTTGGACTATGATACTTGTGTCTTCCATGCCACAAGAGTGXXXXXXXXXXTCTTCTTTTGCTTAAAGAGCAGCTATAAGGTTGTGATATTGAGTTAATTAACAAGCCATCTAATGATGTAATCTCTCCTCCTCTATCAATGACCGTCACA	P,ab,ac,ad,af,ag,ah,an,at,au,aw,ax,az,ba,be,bf,bg,bi,bj,bm,bo,bp,br,bt,bu,bw,bx,bz,cc,cd,ce,cf,ch,cj,cn,cp,cq,cr,cs,cv,cx,cy,cz,da,db,dc,dd,de,dg,dh,di,dk,dn,ds,dw,dx,dy,eb,ec,ed,eg,eh,ei,ek,el,em,en,es,et,eu,ew,ex,fb,fc,fd,fg,fh,fj,fk,fm,fn,fs,fw,gc,gd,ge,gg,gh,gi,gl,gn,go,gr,gt,gu,gv,gy,ha,hb,hc,hh,hi,hp,hr
>Marker681554	abxcc
TAGGGAATGGCAGCACGCAATTGATGAACTACAGAGTAATCCGTTCAGATTTGCAGGTATGGGAAATCTTGTCCTGCCTATTCTGAGGTTTAGCTATGATXXXXXXXXXXGAAGGGGAATATATTATTGGAAGTTTAGAACTTGCATGTCTACTGGAAAAGGGGGAATACTCTGAAGATTTTGTTGTGATGCATGACGTTATTCGTGAGA	M,aa,ab,ac,ad,ae,af,ag,ah,ai,aj,ak,al,am,an,ao,ap,aq,ar,as,at,au,av,aw,ax,ay,az,ba,bb,bc,bd,be,bf,bg,bh,bi,bj,bk,bl,bm,bn,bo,bp,bq,br,bs,bt,bu,bv,bw,bx,by,bz,ca,cb,cc,cd,ce,cf,cg,ch,ci,cj,ck,cl,cm,cn,co,cp,cq,cr,cs,ct,cu,cv,cw,cx,cy,cz,da,db,dc,dd,de,df,dg,dh,di,dj,dk,dl,dm,dn,do,dp,dq,dr,ds,dt,du,dv,dw,dx,dy,dz,ea,eb,ec,ed,ee,ef,eg,eh,ei,ej,ek,el,em,en,eo,ep,eq,er,es,et,eu,ev,ew,ex,ey,ez,fa,fb,f…
TAGGGAATGGCAGCACGCAATTGATGAACTACAGAGTAATCCGTTCAGATTTGCAGGTATGGGAAATCTTGTCCTGCCTATTCTGAGGTTTAGCTATGATXXXXXXXXXXGAAGGGGAATATATTATTGGAAGTTTAGAACTTGCATGTCTACTAGAAAAGGGGGAATACTCCGAAGATTTTGTTGCGATGCATGACGTTATTCGTGACA	P,ac,ad,ae,ag,ai,ak,al,am,an,ao,ap,aq,ar,as,bb,bd,be,bf,bg,bh,bl,bm,bo,bp,bq,bs,bu,bv,bw,bx,ca,cb,cd,ce,cg,ci,ck,cn,co,ct,cw,cx,cz,db,dc,dd,de,df,dh,dj,dm,dn,dq,dr,dt,du,dw,dx,dy,dz,ed,ee,eg,eh,ei,ej,ek,el,em,en,ep,er,et,eu,ev,ew,ey,ez,fa,fd,fe,ff,fi,fn,fo,fq,fr,fs,ft,fu,fv,fy,gb,gc,gf,gk,gm,go,gs,gu,gv,gw,gz,ha,hb,hd,he,hf,hg,hi,hl,hm,hn,ho,hr
TAGGGAATGGCAGCACGCAATTGATGAACTACAGAGTAATCCGTTCAGATTTGCAGGTATGGGAAATCTTGTCCTGCCTATTCTGAGGTTTAGCTATGATXXXXXXXXXXGAAGGGGAATATATTATTGGAAGTTTAGAACTTGCATGTCTCCTGGAAAAGGGGGAATACTCTGAAGATTTTGTTGTGATGCATGACGTTATTCGTGAGA	P,aa,ab,af,ah,aj,an,ao,at,au,av,aw,ax,ay,az,ba,bc,bi,bj,bk,bl,bm,bn,br,bt,by,bz,cc,cf,ch,cj,cl,cm,cp,cq,cr,cs,cu,cv,cy,da,db,dg,di,dk,dl,do,dp,ds,du,dv,ea,eb,ec,ef,ek,eo,ep,eq,er,es,ex,fb,fc,fg,fh,fj,fk,fl,fm,fp,fw,fx,fy,fz,ga,gd,ge,gg,gh,gi,gj,gl,gn,gp,gq,gr,gt,gx,gy,ha,hc,hh,hj,hk,hp,hq
>Marker681916	abxcc
CCTTAAATCCTACCATCACATTATCAGAAATGAATTACTTGCAAATTCTAAATAAAATTAAACAAGCTCACAAATTAACAACGAGTCCTAACAAGATCGAXXXXXXXXXXAGAGCGCTTTATTATGTAATTTAGGCAGCTCTACACCATCCTCTAGGCAGGAACCTGAAAAACTTGGCACAAGTTCTTTCATTGCTGGAACACAACCCAT	M,aa,ab,ac,ad,ae,af,ag,ah,ai,aj,ak,al,am,an,ao,ap,aq,ar,as,at,au,av,aw,ax,ay,az,ba,bb,bc,bd,be,bf,bg,bh,bi,bj,bk,bl,bm,bn,bo,bp,bq,br,bs,bt,bu,bv,bw,bx,by,bz,ca,cb,cc,cd,ce,cf,cg,ch,ci,cj,ck,cl,cm,cn,co,cp,cq,cr,cs,ct,cu,cv,cw,cx,cy,cz,da,db,dc,dd,de,df,dg,dh,di,dj,dk,dl,dm,dn,do,dp,dq,dr,ds,dt,du,dv,dw,dx,dy,dz,ea,eb,ec,ed,ee,ef,eg,eh,ei,ej,ek,el,em,en,eo,ep,eq,er,es,et,eu,ev,ew,ex,ey,ez,fa,fb,f…
CCTTAAATCCTACCATCACATTATCAGAAATGAATTACTTACAAATTCTAAATAAAATTAAACAAGCTCTCAAATTAACAGAGAGTCCTAACAAGAAGATXXXXXXXXXXCGAGCGCTTTATTATGTAATTTAGGCAGCTCTACACCATCCTCTAGGCAGGAACCTGAAAAACTTGGCACAAGTTCTTTCATTGCTGGAACACAACCCAT	P,ac,ad,ae,ag,ai,ak,al,am,ao,ap,aq,ar,as,at,bb,bd,be,bf,bg,bh,bl,bm,bo,bp,bq,bs,bu,bv,bw,ca,cb,cg,ci,cj,ck,cn,co,ct,cw,cx,cz,dc,de,df,dh,dj,dm,dn,dq,dr,dt,dw,dx,dy,dz,ea,eb,ed,ee,eg,eh,ei,ej,ek,el,en,eo,er,et,eu,ev,ew,ey,ez,fa,fd,fe,ff,fg,fh,fi,fl,fm,fo,fq,fr,ft,fu,fv,fy,gb,gc,gd,gf,gj,gk,gm,go,gs,gu,gv,gw,gz,ha,hb,hd,he,hf,hg,hi,hl,hm,hn,ho,hr
CCTTAAATCCTACCATCACATTATTAGAAATGAATTACTTACAAATTCTAAATAAAATTAAACAAGCTCACAAATTAACAGAGAGTCCTAACAAGAAGATXXXXXXXXXXAGAGCGCTTTATTATGTAATTTAGGCAGCTCTACACCATCCTCTAGGCAGGAACCTGAAAAACTTGGCACAAGTTCTTTCATTGCTGGAACACAACCCAT	P,aa,ab,af,ah,aj,ak,an,au,av,aw,ax,ay,az,ba,bc,bi,bj,bk,bn,br,bt,bx,by,bz,cc,cd,ce,cf,ch,cj,cl,cm,cp,cq,cr,cs,cu,cv,cy,da,db,dd,de,dg,di,dk,dl,do,dp,ds,du,dv,dz,ec,ef,el,em,eo,ep,eq,es,eu,ew,ex,fa,fb,fc,fh,fj,fk,fn,fo,fp,fs,fw,fx,fy,fz,ga,ge,gg,gh,gi,gj,gl,gn,gp,gq,gr,gt,gx,gy,ha,hc,hh,hj,hk,hp,hq,hr
>Marker682051	ccxab
AAGTAAAAACAAAAACTAAAGCAAGAAACAAAGCACCTGTAATTAATGCCAATATTTCATCTAATTGCAAACAGAGTCACTAGTTTGAATGATATAGGAAXXXXXXXXXXGCTTCCTCGATCTGAATTAAGCAGCGACTACGCTCACATTTGGAATTGAAAGACACTATTCTCAGGAGTGATTTCAATTCTGAAAACAAACCAGGGTAAA	P,aa,ab,ac,ad,ae,af,ag,ah,ai,aj,ak,al,am,an,ao,ap,aq,ar,as,at,au,av,aw,ax,ay,az,ba,bb,bd,be,bf,bg,bh,bi,bj,bk,bl,bm,bn,bo,bp,bq,br,bs,bt,bu,bv,bw,bx,by,bz,ca,cb,cc,cd,ce,cf,cg,ch,ci,cj,ck,cl,cm,cn,co,cp,cq,cr,cs,ct,cu,cv,cw,cx,cy,cz,da,db,dc,dd,de,df,dg,dh,di,dj,dk,dl,dm,dn,do,dp,dq,dr,ds,dt,du,dv,dx,dy,dz,ea,eb,ec,ed,ee,ef,em,en,eo,ep,eq,er,es,et,eu,ev,ew,ex,ey,ez,fa,fb,fc,fd,fh,fi,fj,fk,fl,fm,f…
AAGTAAAAACAAAAACTAAATCAAGAAACAAAGCACCTGTAATTAATGCCAATATTTCATCTAATTGCAAACAGAGTCACTAGTTTGAATGATATAGGGAXXXXXXXXXXGCTTCCTCGATCTGAATTAAGCAGCGACTACGCTCACATTTGGAATTGAAAGACACTATTCTCAGTAGTGATTTCAATTTTGAAAACAAACCAGAGTAAA	M,aa,ac,ag,ah,ai,ak,al,ao,aq,ax,ay,ba,bc,bg,bj,bk,bl,bm,bn,bo,bp,bq,br,bu,bw,bx,by,bz,ca,ce,cg,ci,cp,cu,cv,cw,cz,da,db,dd,de,df,dm,dn,dp,ds,dx,dz,eb,ed,eo,ep,eq,es,et,eu,ev,ew,ez,fb,ff,fi,fj,fm,fn,fo,fp,fq,fs,fv,fx,fy,fz,gb,gc,ge,gf,gh,gi,gj,gl,gn,gp,gr,gv,gx,gz,ha,hb,hg
AAGTAAAAACAAAAACTAAATCAAGAAACAAAGCACCTGTAATAAATGCCAATATTTCATCTAATTGCAAACAGAGTCACTAGTTTGAATGATATAGGGAXXXXXXXXXXGCTTCCTCGATCTGAATTAAGCAGCGACTACGCTCACATTTGGAATTGAAAGACACTATTCTCAGTAGTGATTTCAATTTTGAAAACAAACCAGAGTAAA	M,ab,ad,ae,af,aj,am,an,ap,ar,as,at,au,av,aw,bb,bd,be,bf,bg,bh,bi,bs,bt,bv,cb,cc,cd,cf,ch,cj,ck,cl,cm,cn,co,cq,cr,cs,ct,cx,cy,dc,dg,dh,di,dj,dk,dl,dn,do,dr,dt,du,dv,dy,ec,ee,ef,ei,em,en,er,es,eu,ex,ey,fa,fc,fd,fk,fl,fr,ft,fu,fw,fy,ga,gd,gf,gg,gk,gm,gn,go,gq,gs,gt,gu,gw,gy,hc,hf,hh,hi,hj,hl,hm,hq
>Marker682489	efxeg
TACTTATTCACTGCCTTACTACCTTCCCTGAATCCATCTCCATAGGCTGATGATGTATCTGACTCAATCTGGTGTTTAAAAAATTTACCAAGGTCCTTCTXXXXXXXXXXAGGATGAGGAGGATGAAGCAACATCACTACCTGACCCAGAATAAATCTCAGATTCCAACCACATATGAGCCAATACCTGGCAAATACCTTCTTCTACGTC	M,P,ab,ac,ad,af,ag,ah,aj,an,ao,aq,ar,at,au,av,aw,ax,ay,az,ba,bc,bd,be,bf,bg,bh,bi,bj,bm,bn,bo,bp,br,bs,bt,bu,bw,bx,bz,cb,cc,cd,ce,cf,cg,ch,ci,cj,ck,cm,cn,cp,cq,cr,cs,cu,cv,cx,cy,cz,da,db,dc,dd,de,df,dg,dh,di,dj,dk,dn,do,ds,dt,du,dw,dx,dy,dz,eb,ec,ed,ee,ef,eg,eh,ei,ej,ek,el,em,en,eq,er,es,et,eu,ew,ex,fb,fc,fd,fg,fh,fj,fk,fl,fm,fn,fo,fp,fs,ft,fw,fy,fz,ga,gc,gd,ge,gg,gh,gi,gj,gk,gl,gm,gn,go,gp,gs,gt…
TACTTATTCACTGCCTTACTACCTTCCCTGAATCCATCTCCATAGGCTGATGATGTATCTGACTCAATCTGGTGTTTAAAAAATTTACCAAGGTCCTTCTXXXXXXXXXXAGGATGAGGAGGATGAAGCAACATCACTACCTGACCCCGAATAAATCTCAGATTCCAACCACATATGAGCCAATACCTGGCAAATACCTTCTTCTACGTC	P,aa,ae,ai,aj,ak,al,am,ao,ap,aq,ar,as,at,av,ay,bb,bc,bd,be,bf,bh,bk,bl,bn,bq,bs,bv,by,ca,cb,cg,ci,ck,cl,cm,co,cp,ct,cu,cw,df,dj,dl,dm,do,dp,dq,dr,dt,du,dv,dx,dz,ea,ee,ef,ej,el,em,eo,ep,eq,er,eu,ev,ey,ez,fa,fe,ff,fi,fl,fo,fp,fq,fr,ft,fu,fv,fx,fy,ga,gb,gd,gf,gj,gk,gm,gp,gq,gr,gs,gw,gx,gz,hd,he,hf,hg,hi,hj,hl,hm,hn,ho,hq
TACTTATTCACTGCCTTACTACCTTCCCTAAATCCATCTCCATAGGCTGATGATGTATCTGACTCAATCTGGTGTTTAAAAAATTTACCAAGGTCCTTCTXXXXXXXXXXAGGATGAGGAGGATGAAGCAACATCACTACCTGACCCAGAATAAATCTCAGATTCCAACCACATATGAGCCAATACCTGGCAAATACCTTCTTCTACGTC	M,aa,ac,ae,ag,ah,ai,ak,al,am,an,ap,as,at,au,aw,az,ba,bb,bf,bj,bk,bl,bm,bo,bp,bq,br,bv,bx,by,bz,ca,ce,cf,ch,cj,cl,co,cp,cr,ct,cv,cw,cx,da,db,dc,dd,de,dh,dk,dl,dm,dn,dp,dq,dr,ds,dv,dw,dx,ea,eb,ec,ed,eg,ek,el,em,en,eo,ep,er,es,ev,ew,ey,ez,fa,fc,fe,ff,fg,fh,fi,fj,fm,fn,fq,fr,fs,fu,fv,fw,fx,gb,gc,ge,gf,gi,gj,gk,gn,gq,gr,gt,gu,gv,gw,gx,gy,gz,ha,hc,hd,he,hh,hi,hl,hn,hp,hq,hr
>Marker682878	abxcd
TGTTCCAGGATCACTTCAAAGACCACGAATGCCTCCTCTGCCATTCCATAGTGACTATATCCACCGAGCAATGCATTCCAGCACTTCAAATCAGGGTGCAXXXXXXXXXXTGTTTTCTCTGCCTGAGAATGAATCATCTCACCTTGTTTCAAAATTGCAAGGTCAGCACAAGCACTCAGAGCCCCACTAAGAGCAAAGGTATCACATTTA	P,aa,ac,ae,ai,aj,ak,al,am,ao,ap,aq,ar,as,at,av,ay,bb,bc,bd,bg,bh,bk,bl,bn,bq,bs,bt,bv,by,ca,cb,ce,cf,cg,ci,ck,cl,cm,co,cp,ct,cu,cv,cw,df,dj,dl,dm,dn,do,dp,dq,dr,dt,du,dv,dz,ea,ee,ef,ej,el,en,eo,ep,eq,er,et,eu,ev,ey,ez,fa,fe,ff,fg,fi,fl,fo,fp,fq,fr,ft,fu,fv,fx,fy,fz,ga,gb,gd,gf,gj,gk,gm,gp,gq,gs,gw,gx,gz,hc,hd,he,hf,hg,hj,hl,hm,hn,ho,hq
TGTTCCAGGATCACTTCAAAGACCATGAATGCCTCCTCTGCCATTCCGTAGTGACTATATCCACCGAGCAACGCATTCCAGCACTTCAAATCAGGGTGCAXXXXXXXXXXTGTTTTCTCTGCCTGAGAATGAATCATCTCACCTTGTTTCAAAATTGCAAGGTCAGCACAAGCACTCAGAGCCCCACTAAGAGCAAAGTTATCACATTTA	M,ab,ad,af,ah,aj,an,ao,aq,ar,at,av,ax,ay,bb,bc,bd,be,bf,bg,bh,bi,bm,bn,bs,bt,bu,bw,cb,cc,cd,cg,ci,ck,cm,cn,cq,cs,cu,cy,cz,df,dg,di,dj,do,dt,du,dy,dz,ed,ee,ef,eh,ei,el,em,eo,eq,es,et,eu,ew,ex,fa,fb,fd,fe,fg,fi,fj,fk,fl,fo,fp,ft,fy,fz,ga,gd,gg,gh,gj,gk,gl,gm,gn,go,gp,gs,gx,ha,hb,hc,hf,hg,hj,hk,hm,ho
[truncated: 14,925 more rows]

## Sheet: Table S2
Table S2. List of segregation data of 4164 SLAF markers.
[truncated: 4,164 more rows]
[truncated: 153 more columns]

## Sheet: Table S3
Table S3. Identification of candidate genes from two the QTL regions.
Gene ID	Gene Name	Chromosomal location	Best Arabidopsis TAIR10 hit name
M1-1	Ciclev10008758m	scaffold_1:12212584..12213657	AT3G42800.1
[truncated: 142 more rows]

## Sheet: Table S4
Table S4. SNPs occurring in 5'-UTR, 3'-UTR and intron of candidate genes related to leaf abscission.
[truncated: 3,971 more rows]

[truncated: 5 more sheets: Table S5, Table S6, Table S7, Table S8, Table S9]
